# Supplementary material for: Copy number variations among silkworms
Source: BMC Genomics. 2014 Mar 31;15:251. doi: 10.1186/1471-2164-15-251 (PMC3997817; doi:10.1186/1471-2164-15-251)
Supplement: Additional file 2 — The initial results of CNVs identified by readDepth. [file 1471-2164-15-251-S2.xls]

## Sheet: N4
scaffold	start	end	copy number call
nscaf1898	367201	469200	1.28592
nscaf1898	1837701	1887000	1.30758
nscaf1898	1951601	2060400	0.977657
nscaf1898	2323901	2344300	0.955879
nscaf1898	2526201	2545750	1.00654
nscaf1898	2730201	2740400	0.063057
nscaf1898	2740401	3666900	1.33811
nscaf1898	5190951	5436600	1.33237
nscaf1898	6403901	6448100	3.29277
nscaf1898	8851901	8879100	0.991511
nscaf1898	9667901	9751200	1.17267
nscaf1898	10094601	10098000	0.350139
nscaf1898	10371701	10429500	1.13619
nscaf1898	11466501	11505600	1.24513
nscaf1898	11917001	11945900	1.27297
nscaf1898	11974801	11991800	1.17365
nscaf1898	11991801	11996900	0.500208
nscaf1898	12030901	12068300	0.925625
nscaf1898	12130351	12196650	1.05475
nscaf1898	12481401	12721100	1.33062
nscaf1898	13074701	13115500	0.884111
nscaf1898	13450401	13608500	0.957205
nscaf1898	13921301	13932350	3.57365
nscaf1898	13998651	14002900	0.512172
nscaf1898	14302101	14312300	3.19873
nscaf1898	14324201	14332700	0.48653
nscaf1898	14419401	14531600	0.963329
nscaf1898	14994001	15012700	1.12008
nscaf1898	15053501	15069650	1.32878
nscaf1898	15813401	16167452	1.12646
nscaf2902	1383801	1388900	0.00518012
nscaf2902	1388901	1630300	1.17756
nscaf2902	1630301	1634550	0.031237
nscaf2902	1634551	1640500	0.666696
nscaf2902	2533001	2679200	1.14488
nscaf2902	3216401	3415300	1.173
nscaf2902	4581501	4595100	1.29765
nscaf2902	5732401	5746000	1.19831
nscaf2902	5918551	5955100	1.31085
nscaf2902	6525451	6555200	2.95304
nscaf2902	7038001	7045650	0.0411404
nscaf2902	7045651	7177400	1.30197
nscaf2902	7773251	7781750	7.5428
nscaf2902	7939001	7974700	1.25076
nscaf2902	8012101	8092000	1.13918
nscaf2902	8423501	8428600	1.0626
nscaf2902	8554401	8649600	1.09111
nscaf2902	8724401	8756700	1.10734
nscaf2902	8773701	8782200	3.41361
nscaf2902	8891001	8909700	0.828687
nscaf2902	9228451	9234400	0.978742
nscaf2902	10016401	10218700	1.00028
nscaf2902	10324101	10439700	0.986096
nscaf2902	10560401	10577400	3.42167
nscaf2902	10603751	10613100	1.08794
nscaf2902	10737201	10742300	7.22451
nscaf2902	10949701	10953100	6.38019
nscaf2902	11202151	11257541	3.67948
nscaf2888	759901	763300	0.250156
nscaf2888	785401	790500	0.733516
nscaf2888	1487501	1494300	3.40298
nscaf2888	2869601	2947800	1.27447
nscaf2888	3238501	3425500	1.29477
nscaf2888	3719601	3848800	1.22145
nscaf2888	4114001	4122500	0.802404
nscaf2888	4122501	4188800	1.31859
nscaf2888	8838301	8901200	0.838568
nscaf2888	8935201	8943700	1.18255
nscaf2888	9280301	9316000	1.32299
nscaf2888	9404401	9421400	1.17536
nscaf2888	9475801	9560800	1.06039
nscaf3058	1	40800	0.957802
nscaf3058	402901	428400	0.978742
nscaf3058	428401	431800	0.00685656
nscaf3058	657901	695300	0.833353
nscaf3058	983451	987700	0.00685656
nscaf3058	1378701	1506200	1.06555
nscaf3058	1632001	1637100	0.127954
nscaf3058	1740801	1768000	0.600402
nscaf3058	1768001	1792650	1.1249
nscaf3058	2017901	2125000	1.23166
nscaf3058	3753601	3765500	0.903753
nscaf3058	4156501	4233000	0.995781
nscaf3058	4333301	4338400	8.77257
nscaf2847	2362151	2480300	0.934392
nscaf2847	2713201	2759100	3.5313
nscaf2847	3374501	3505400	0.868682
nscaf2847	3680501	3692400	0.752102
nscaf2847	3847101	4193050	0.950527
nscaf2847	4193051	4209200	1.32207
nscaf2847	4416601	4578100	1.1717
nscaf2847	8367401	8370800	12.6564
nscaf2136	1	81600	1.03426
nscaf2136	8177001	8294384	0.974207
nscaf2993	263501	338300	0.755655
nscaf2993	387601	595000	1.25771
nscaf2993	827901	846600	1.02548
nscaf2993	1266501	1273300	1.08576
nscaf2993	1337901	1361700	0.0448982
nscaf2993	4119101	4411500	1.13784
nscaf2993	4931701	5105950	1.12047
nscaf2993	5431501	5455300	0.0375615
nscaf2993	5648251	5670350	0.0413835
nscaf2993	5670351	5727300	4.00638
nscaf2993	5727301	5761300	1.15173
nscaf2993	5761301	5764700	0.0232811
nscaf2993	6237301	6278100	1.23773
nscaf2993	6317201	6325700	1.18748
nscaf2993	7469801	7675500	1.33644
nscaf2993	7944101	7971300	4.22251
nscaf2993	7971301	8013800	3.15207
nscaf2993	8013801	8173600	4.08178
nscaf2993	8173601	8205050	2.8163
nscaf2993	8205051	8211000	5.59834
nscaf2993	8211001	8238200	3.03038
nscaf2674	1038701	1144100	0.972588
nscaf2674	1144101	1181500	1.32088
nscaf2674	1611601	1626900	0.847039
nscaf2674	2888301	3001350	1.25588
nscaf2674	3001351	3009000	0.172983
nscaf2674	3009001	3143300	1.23508
nscaf2674	3422951	3508800	1.21596
nscaf2674	4509251	4520300	0.354486
nscaf2674	4836501	4867950	0.324412
nscaf2674	5192651	5197750	3.91524
nscaf2674	7911801	7925400	3.8267
nscaf1690	34001	49300	0.173619
nscaf1690	102851	130900	0.877274
nscaf1690	938401	948600	0.1643
nscaf1690	1446701	1451800	3.72567
nscaf1690	1575901	1579300	3.42879
nscaf1690	1902301	2006000	1.20932
nscaf1690	5084701	5098300	1.19028
nscaf1690	5821651	5825900	0.324412
nscaf2855	328951	382500	1.27597
nscaf2855	382501	389300	3.50861
nscaf2855	389301	418200	1.13069
nscaf2855	1195951	1210400	4.65667
nscaf2855	1756101	1806250	1.06762
nscaf2855	2065501	2840700	1.23473
nscaf2853	1	17000	0.187934
nscaf2853	59501	214200	0.190228
nscaf2853	266051	284750	0.0589567
nscaf2853	284751	634100	1.24911
nscaf2853	634101	640900	0.016884
nscaf2853	1450101	1456900	0.298561
nscaf2853	1456901	1484100	1.07111
nscaf2853	1575901	1581000	1.15037
nscaf2853	2091001	2095250	0.865017
nscaf2853	2119901	2339200	1.17397
nscaf2853	2339201	2342600	0.0464396
nscaf2853	2342601	2772700	1.15894
nscaf2853	2935901	3017500	1.1921
nscaf2853	3955901	3962700	0.98248
nscaf2853	4355401	4384300	1.28414
nscaf2853	5213901	5465500	1.30215
nscaf2853	5947451	6140400	1.24151
nscaf2853	6409001	6641900	1.22927
nscaf2853	6891801	6898600	1.05468
nscaf2853	6898601	6905400	0.224269
nscaf2511	527001	542300	1.18427
nscaf2511	552501	567800	2.91137
nscaf2511	685101	697000	1.01326
nscaf2511	771801	1003000	3.57936
nscaf2511	1054001	1127950	13.6242
nscaf2511	1210401	1224000	1.02811
nscaf2511	1506201	1540200	1.34006
nscaf2511	1540201	1545300	0.25637
nscaf2511	1776501	1964350	1.33617
nscaf2511	2466701	2471800	0.506628
nscaf2511	2471801	2502400	1.24643
nscaf2511	2952901	3133100	0.91955
nscaf2511	4341801	4416600	0.843231
nscaf2511	5462101	6138700	1.2379
nscaf2511	6312101	6339300	1.16046
nscaf2511	6402201	6419200	1.20114
nscaf2589	52701	61200	0.794214
nscaf2589	1728901	1734000	0.0925579
nscaf2589	1825801	1960950	1.03512
nscaf2589	6641901	6645300	0.0198654
nscaf3026	1	285600	1.31421
nscaf3026	285601	294950	0.0386363
nscaf3026	1652401	2084200	1.18781
nscaf3026	2694501	2759100	1.09619
nscaf3026	2759101	2764200	0.391341
nscaf3026	2884901	2891700	0.00685656
nscaf3026	2912101	2942700	0.861666
nscaf3026	3071901	3111000	1.09149
nscaf3026	3806301	4102100	1.02378
nscaf3026	4273801	4323100	1.03376
nscaf3026	4846701	5533500	0.936013
nscaf3026	6142951	6149750	0.0102453
nscaf3026	6349501	6688389	2.99426
nscaf2986	1	273700	1.30994
nscaf2986	783701	814300	0.941152
nscaf2986	1054001	1094800	1.30233
nscaf2986	1167051	1246100	1.0009
nscaf2986	2051051	2063800	1.03584
nscaf2986	2138601	2412300	1.219
nscaf2986	3155201	3172200	1.19839
nscaf2986	3605701	4008600	1.19673
nscaf2986	4632501	4992900	1.08553
nscaf2986	5134001	5140800	1.12998
nscaf2986	5492701	5555600	1.15245
nscaf2986	5819101	5912600	2.97255
nscaf2986	5926201	5938100	6.21003
nscaf2986	5938101	6036700	3.6095
nscaf2986	6140401	6154000	3.348
nscaf2986	6208401	6298500	3.08827
nscaf2986	6298501	6317200	1.25405
nscaf2930	467501	511700	1.00222
nscaf2930	1513001	1558900	1.09119
nscaf2930	1711901	1723800	0.876241
nscaf2930	1956701	1987300	1.22791
nscaf2930	2380001	2400400	1.01706
nscaf2930	2669001	2706400	1.07557
nscaf2930	2888301	2901050	0.115511
nscaf2930	2964801	3214700	0.713755
nscaf2930	3870901	3926150	0.179705
nscaf2930	5038801	5077900	0.768651
nscaf2930	5077901	5124650	0.0737711
nscaf2930	5264051	5274250	0.069228
nscaf2930	6337601	6379514	3.59079
nscaf3031	1565701	1594600	26.3111
nscaf3031	1895501	1903150	0.162769
nscaf3031	3226601	3316700	1.03994
nscaf3031	4044301	4068100	0.868441
nscaf3031	4695401	4700500	0.0707268
nscaf3031	4803351	4816100	0.0617464
nscaf3031	5110201	5846300	1.33561
nscaf2828	5338001	5732400	1.18099
nscaf1681	4750651	4765100	4.18927
nscaf1681	5171401	5186700	2.9839
nscaf1681	5339701	5397500	1.12467
nscaf2529	1878501	1935450	1.14306
nscaf2529	2388501	2825400	1.16959
nscaf2529	3124601	3143300	0.758804
nscaf2529	3546201	3598900	3.99335
nscaf2529	3867501	3899800	1.22706
nscaf2529	3899801	3910000	3.18899
nscaf2529	3930401	3950800	1.00146
nscaf2529	4443801	4552600	1.0309
nscaf2529	4773601	4804200	0.0354911
nscaf2529	4930001	4981000	0.884786
nscaf2529	5137401	5151000	1.25258
nscaf2529	5251301	5276800	0.967612
nscaf2529	5661001	5666100	0.984525
nscaf2529	5767251	5822495	0.973667
nscaf2865	1	249900	2.6857
nscaf2865	2677501	5615779	1.15813
nscaf3027	456451	462400	0.201255
nscaf3027	1055701	1140700	1.23208
nscaf3027	3673701	3677100	0.670868
nscaf3027	4078301	4136100	1.08885
nscaf3027	4270401	4367300	0.999931
nscaf3027	4404701	4408100	0.00685656
nscaf3027	4408101	4734500	1.24998
nscaf3027	5089801	5205400	1.23294
nscaf3027	5205401	5271700	2.81415
nscaf3034	392701	1713600	1.2115
nscaf3034	2109701	2117350	0.0296587
nscaf3034	3175601	3236800	1.00689
nscaf3034	3439101	3505400	1.04413
nscaf3034	4430201	4561100	1.33524
nscaf3034	5004801	5106423	3.34638
nscaf2210	1	8500	0.509622
nscaf2210	1038701	1057400	1.22935
nscaf2210	2470101	2473500	0.270013
nscaf2210	2920601	3020900	0.4827
nscaf2210	3289501	3299700	0.921017
nscaf2210	3680501	3683900	0.403908
nscaf2210	4188801	4194750	18.3779
nscaf2210	4652901	4661400	0.0573485
nscaf2210	5072801	5083554	0.885829
nscaf2964	1	157250	0.960861
nscaf2964	416501	436900	0.776577
nscaf2964	719951	732700	4.51367
nscaf2964	787101	790500	0.391097
nscaf2964	856801	867000	2.76178
nscaf2964	1317501	1402500	1.09081
nscaf2964	1494301	1502800	0.685201
nscaf2964	1502801	1506200	0.0679633
nscaf2964	1625201	1995800	0.912945
nscaf2964	2051901	2081650	0.89695
nscaf2964	2182801	2655400	0.86316
nscaf2964	3930401	4365600	0.770518
nscaf2964	4426801	4503300	1.22553
nscaf2964	4509251	4549200	1.33746
nscaf2964	4574701	4622300	1.12163
nscaf2964	4867101	4947888	3.29299
nscaf3003	1688101	1871700	0.805301
nscaf3003	3707701	3859000	0.773407
nscaf3003	4103801	4221950	1.14132
nscaf3003	4294201	4488000	1.04804
nscaf3003	4557701	4695400	1.05922
nscaf3003	4768501	4920037	2.9839
nscaf3040	107101	112200	1.32878
nscaf3040	639201	642600	0.0174915
nscaf3040	2648601	2655400	0.0577794
nscaf3040	4558551	4669900	3.85438
nscaf3040	4669901	4813092	3.26323
nscaf3099	1	2060400	1.29936
nscaf3099	4110601	4647800	1.27121
nscaf3099	4647801	4705600	3.30466
nscaf3099	4705601	4714512	4.07585
nscaf2204	1	142800	1.22791
nscaf2204	1047201	1069300	0.115783
nscaf2204	1147501	1169600	0.0660133
nscaf2204	1399101	1421200	2.78119
nscaf2204	1462001	1475600	1.05973
nscaf2204	1650701	1686400	1.0987
nscaf2204	2618851	2679200	1.20648
nscaf2204	2964801	3026000	3.20028
nscaf2204	3026001	3111000	0.918213
nscaf2204	3738301	3775700	1.19483
nscaf2204	4370701	4535600	0.96393
nscaf2204	4569601	4574700	0.519682
nscaf3015	107101	277100	0.957736
nscaf3015	324701	349350	2.6805
nscaf3015	454751	482800	0.924599
nscaf3015	1365101	1650700	1.12023
nscaf3015	3281001	3377900	1.14472
nscaf3015	3461201	3500300	1.00236
nscaf3015	4261901	4282300	2.77714
nscaf3015	4326501	4335000	0.205955
nscaf3015	4445501	4548810	4.09652
nscaf2575	532101	538900	0.318199
nscaf2575	538901	611150	1.08968
nscaf2575	836401	870400	0.958068
nscaf2575	901001	916300	1.1756
nscaf2575	938401	943500	0.824562
nscaf2575	1072701	1086300	0.914845
nscaf2575	1099901	1108400	0.732094
nscaf2575	1139001	1149200	0.549999
nscaf2575	1834301	1923550	2.92047
nscaf2575	1972001	2337500	1.07252
nscaf2575	2570401	2964800	1.22459
nscaf2575	4357101	4374100	0.703635
nscaf2575	4397901	4479500	1.14068
nscaf2330	1	47600	1.28636
nscaf2330	154701	164900	1.23234
nscaf2330	287301	299200	1.01466
nscaf2330	838101	924800	1.30812
nscaf2330	924801	931600	0.63812
nscaf2330	1320051	1362550	0.893785
nscaf2330	1397401	1429700	1.15085
nscaf2330	1907401	1951600	0.777923
nscaf2330	2002601	2026400	1.2314
nscaf2330	2026401	2036600	0.485856
nscaf2330	2136901	2206600	1.23072
nscaf2330	2206601	2327300	0.872605
nscaf2330	2464151	2541500	0.895211
nscaf2330	2772701	2777800	0.345079
nscaf2330	2871301	2903600	0.884111
nscaf2330	2903601	3109300	1.29729
nscaf2330	3216401	3343900	1.19549
nscaf2330	3343901	3459500	0.903189
nscaf2330	3507951	3529200	1.01003
nscaf2330	3529201	3570000	0.674037
nscaf2829	1	15300	0.20415
nscaf2829	1088001	1813900	1.31759
nscaf2829	1813901	1946500	0.858863
nscaf2829	1946501	1949900	0.0145312
nscaf2829	3124601	3132250	0.190954
nscaf2829	3260601	3313300	0.602653
nscaf2829	3464601	3488400	0.755603
nscaf2829	3814801	3843700	0.944747
nscaf2823	149601	510850	1.1169
nscaf2823	1227401	1263950	0.972857
nscaf2823	1405901	1420350	0.865077
nscaf2823	2155601	2210000	1.32381
nscaf2767	1864051	1883600	0.420652
nscaf2795	1	180200	1.13061
nscaf2795	207401	243100	2.81279
nscaf2795	1139001	1242700	0.856604
nscaf2795	1242701	1332800	1.29657
nscaf2795	1630301	1633700	0.0185363
nscaf2795	1633701	1674500	1.2954
nscaf2795	1674501	1679600	0.153925
nscaf2795	1679601	1730600	1.21025
nscaf2795	2232101	2237200	5.34504
nscaf2795	2856001	2860250	5.73542
nscaf2795	2980101	3041300	1.07467
nscaf2795	3609101	3615900	0.855121
nscaf2943	3173901	3180700	0.774426
nscaf2943	3209601	3226600	0.627505
nscaf2943	3506251	3557250	0.954158
nscaf2943	3823301	3836900	0.659434
nscaf2943	3836901	3998728	3.59552
nscaf3063	319601	341700	1.25336
nscaf3063	532101	537200	1.26033
nscaf3063	537201	555900	0.660715
nscaf3063	555901	691900	1.16845
nscaf3063	1156001	1186600	1.05205
nscaf3063	2091001	2096100	0.297487
nscaf3063	2276301	2434400	0.844225
nscaf3063	3743401	3865237	4.70371
nscaf2889	3704301	3719600	1.20664
nscaf2655	22101	37400	0.809835
nscaf2655	987701	1683000	1.32033
nscaf2655	2514301	2578900	1.02548
nscaf2655	2648601	3131400	1.12397
nscaf2655	3247001	3274200	1.16643
nscaf2655	3349001	3377900	1.15821
nscaf2953	1	946900	1.2223
nscaf2953	3224051	3434000	1.0034
nscaf2953	3434001	3439100	0.0111115
nscaf2953	3439101	3452700	1.23936
nscaf2953	3452701	3476500	0.69573
nscaf2953	3729801	3792700	1.06977
nscaf1108	1	19550	0.823591
nscaf1108	714001	741200	0.982957
nscaf1108	827901	836400	4.69524
nscaf1108	890801	999600	1.26997
nscaf1108	1040401	1086300	0.600901
nscaf1108	2237201	2276300	1.22859
nscaf1108	2487101	2521100	1.03872
nscaf1108	2607801	2706400	1.24998
nscaf1108	2706401	2716600	0.614293
nscaf1108	2895101	2905300	0.653609
nscaf1108	2931651	3105900	1.28014
nscaf2983	1	42500	2.81766
nscaf2983	380801	1091400	1.11065
nscaf2983	1169601	1174700	0.50987
nscaf2983	1390601	1400800	0.268594
nscaf2983	1674501	1723800	0.914275
nscaf2983	1812201	1861500	0.774104
nscaf2983	2040001	2057000	1.11458
nscaf2983	2388501	2547450	0.807425
nscaf2983	2949501	2998800	4.42538
nscaf2983	2998801	3356134	3.73265
nscaf2818	287301	294950	1.10604
nscaf2818	521901	583100	0.954356
nscaf2818	1025101	2896800	1.15469
nscaf3097	333201	380800	1.21664
nscaf3097	693601	1229100	1.10949
nscaf3097	1676201	2869600	1.17936
nscaf3072	1	56100	0.75106
nscaf3072	1003001	1021700	0.0135037
nscaf3072	1326001	1858100	0.971577
nscaf3072	2455651	2875550	1.04848
nscaf3072	2875551	2983500	3.00153
nscaf2800	314501	324700	0.0206731
nscaf2800	324701	1271600	1.26234
nscaf2800	1541901	1640500	1.29666
nscaf2800	2262701	2266100	0.0167013
nscaf2800	2527901	2534700	0.0996007
nscaf2800	2624801	2635000	5.43056
nscaf2800	2796501	2816900	1.17381
nscaf2800	2886601	2896800	1.27615
nscaf2800	2913801	2932500	1.25188
nscaf2948	1	396100	1.3217
nscaf2948	396101	594150	0.953166
nscaf2948	1018301	1293700	0.957802
nscaf2948	1331101	1598000	1.24729
nscaf2948	1792651	1808800	0.970904
nscaf2948	1822401	1876800	0.914592
nscaf2948	2048501	2071450	0.803071
nscaf2948	2742101	2816103	1.06992
nscaf2891	328101	428400	1.06047
nscaf2891	708901	729300	0.904505
nscaf2891	805801	907800	0.947239
nscaf2891	941801	948600	0.00685656
nscaf2891	948601	967300	1.07587
nscaf2891	1042951	1220600	0.889644
nscaf2891	1404201	1550400	0.787854
nscaf2891	1592901	1609900	0.826049
nscaf2891	1861501	1952450	0.858149
nscaf2891	2060401	2063800	0.0844944
nscaf2891	2502401	2641800	0.929354
nscaf2970	71401	113900	0.824219
nscaf2970	265201	300900	1.01417
nscaf2970	748001	765000	0.903252
nscaf2970	987701	997900	4.46265
nscaf2970	1205301	1526600	1.08666
nscaf2970	2067201	2135200	0.995022
nscaf2970	2686001	2704700	1.01143
nscaf2883	253301	436900	1.19028
nscaf2883	1667701	1841100	1.06231
nscaf2883	1923551	1958400	1.1176
nscaf2883	2106301	2198100	0.887427
nscaf2883	2478601	2490500	3.28433
nscaf3045	823651	845750	5.19491
nscaf3045	996201	1018300	0.0127647
nscaf3045	1018301	1269900	1.24712
nscaf2815	290701	355300	1.27403
nscaf2815	506601	538900	1.04319
nscaf2815	668101	912900	1.22137
nscaf2815	1050601	1088850	1.18001
nscaf2815	1190001	1198500	0.663285
nscaf2815	1278401	1327700	0.846687
nscaf2815	1397401	1412700	0.852458
nscaf2815	1412701	1419500	0.144706
nscaf2815	1419501	1424600	0.880747
nscaf2815	1633701	1676200	1.17723
nscaf2815	1708501	1736550	0.582488
nscaf2815	1736551	1924400	1.13847
nscaf2815	1924401	1932900	0.384965
nscaf2815	1932901	1963500	1.10703
nscaf2815	2380001	2480560	0.922359
nscaf2770	331501	498100	1.32896
nscaf2770	617101	634950	1.26225
nscaf2770	753101	1001300	1.2404
nscaf2770	1626901	1652400	0.953761
nscaf2770	1802001	1817300	1.02101
nscaf3032	1441601	1742500	0.935494
nscaf3032	1820701	1898900	1.09809
nscaf3032	1981351	1990700	0.985481
nscaf3032	2011101	2033200	0.980779
nscaf3032	2079101	2117350	1.09733
nscaf3032	2117351	2125000	0.784095
nscaf3032	2184501	2201500	1.18616
nscaf3032	2317951	2335060	3.17664
nscaf2827	103701	311100	0.882458
nscaf3098	858501	941800	0.882336
nscaf3098	1042101	1315800	0.802515
nscaf3098	2000901	2024700	0.795702
nscaf3005	1	1441600	1.30179
nscaf3005	1445001	1497700	2.97214
nscaf3005	1708501	2252472	1.10703
nscaf2216	76501	224400	0.956608
nscaf2216	370601	375700	0.0397308
nscaf2216	715701	719100	0.684347
nscaf2216	999601	1152600	0.903314
nscaf2216	1159401	1208700	3.32349
nscaf2216	1393151	1443300	2.72527
nscaf2216	1511301	1555500	1.06992
nscaf2931	74801	770100	1.04819
nscaf2931	1735701	1799450	5.68831
nscaf2931	2028101	2131800	3.72722
nscaf2822	134301	889100	1.30686
nscaf2842	1	15300	0.850687
nscaf2842	69701	79900	1.0309
nscaf2842	695301	846600	1.04297
nscaf2842	1078651	1110100	3.19408
nscaf2842	1166201	1169600	0.0291149
nscaf2842	1448401	1455200	0.0572572
nscaf2842	1455201	2133414	1.15341
nscaf3008	1	657900	1.09232
nscaf3008	657901	663000	0.0121441
nscaf3008	663001	802400	1.19623
nscaf3008	887401	972400	1.16199
nscaf3008	972401	975800	6.76786
nscaf3008	1193401	1295400	1.13974
nscaf3008	1295401	1303900	0.0807833
nscaf3008	1440751	1487500	2.70757
nscaf3008	1846201	1857250	0.0281719
nscaf3008	1857251	1946500	0.934975
nscaf3008	1973701	2045100	1.13179
nscaf3055	324701	416500	1.04638
nscaf3055	469201	528700	0.915099
nscaf3055	775201	792200	0.443775
nscaf3055	792201	839800	1.18805
nscaf3055	1910801	1956700	0.839731
nscaf3055	1992401	2084299	3.58706
nscaf2887	383351	392700	3.71742
nscaf2887	1873401	1878500	0.833873
nscaf2887	1969451	2033740	1.04218
nscaf3066	39951	474300	0.858744
nscaf3066	612001	630700	0.804799
nscaf3066	1185751	1917600	0.932386
nscaf3066	1917601	2030853	3.50618
nscaf2734	485351	489600	0.0197432
nscaf2734	1385501	1402500	0.983298
nscaf2734	1997501	2002966	3.38863
nscaf2868	88401	93500	0.185578
nscaf2868	170001	198900	0.683778
nscaf2868	589901	613700	0.320968
nscaf2868	613701	872100	1.1249
nscaf2868	952001	963900	0.833758
nscaf2868	1354901	1380400	2.8697
nscaf2868	1765451	1786700	0.027184
nscaf2623	1125401	1239300	0.763818
nscaf2623	1358301	1399100	0.802014
nscaf2623	1788401	1898424	1.28985
nscaf3035	375701	470900	0.936013
nscaf3035	834701	948600	1.21075
nscaf3035	1225701	1276700	1.28976
nscaf3035	1530001	1743350	3.42808
nscaf3048	790501	813450	0.365084
nscaf3048	813451	900150	1.24108
nscaf2851	74801	128350	1.07192
nscaf3079	1	71400	0.21794
nscaf3079	470051	498950	0.0638265
nscaf3079	1254601	1331100	3.5878
nscaf3079	1380401	1701700	3.44499
nscaf3041	1	545700	1.19831
nscaf3041	545701	568650	0.100203
nscaf98	1	61200	1.2836
nscaf98	953701	1009800	1.07348
nscaf98	1205301	1210400	0.542577
nscaf98	1210401	1377000	1.21226
nscaf98	1377001	1438200	0.716928
nscaf463	314501	1230800	1.05168
nscaf2998	1	6800	1.32583
nscaf2998	44201	102850	1.23021
nscaf2998	1334501	1392300	1.06733
nscaf2998	1550401	1629105	4.06964
nscaf2789	774351	797300	0.0260513
nscaf2789	797301	850000	1.0385
nscaf2789	1059101	1064200	0.266037
nscaf2789	1081201	1106700	2.90412
nscaf2789	1366801	1392300	0.943504
nscaf2789	1392301	1397400	0.0319531
nscaf2789	1397401	1541900	1.08953
nscaf2789	1562301	1569100	1.24617
nscaf2903	304301	332350	3.88604
nscaf2903	1309001	1365100	0.767373
nscaf2903	1531701	1589846	0.987464
nscaf3013	1	112200	1.21386
nscaf3013	112201	119000	0.00685656
nscaf3013	119001	540600	1.02947
nscaf3013	632401	779450	1.24677
nscaf3013	812601	1203600	1.16231
nscaf3013	1495151	1535100	4.01695
nscaf3013	1565701	1585521	4.06344
nscaf2681	37401	51000	0.969357
nscaf2681	87551	107100	0.51274
nscaf2681	505751	541450	0.180917
nscaf2681	856801	867000	1.18009
nscaf2681	1211251	1239300	1.12381
nscaf2681	1400801	1562379	1.30405
nscaf3044	32301	42500	1.09126
nscaf3044	166601	195500	2.90714
nscaf3044	338301	350200	1.30288
nscaf3044	454751	462400	0.998199
nscaf3044	634951	673200	1.27474
nscaf3044	1212101	1267350	0.884418
nscaf3044	1305601	1316650	0.621058
nscaf3044	1526601	1545235	3.07972
nscaf3056	1	14450	1.31221
nscaf3056	33151	56100	4.94133
nscaf3056	96901	107100	0.705834
nscaf3056	1371051	1379550	0.0347775
nscaf1705	219301	231200	1.34071
nscaf1705	459001	465800	0.576303
nscaf1705	878901	909500	0.914909
nscaf1705	1269901	1492361	1.21436
nscaf2890	185301	192100	5.67689
nscaf2937	397801	435200	0.763288
nscaf2937	491301	663000	0.712371
nscaf2937	1101601	1465049	3.58258
nscaf2912	446251	570350	0.687819
nscaf2912	1366801	1376150	4.32021
nscaf2912	1450101	1460319	1.26042
nscaf3022	1	18700	0.537859
nscaf3022	117301	141100	0.578064
nscaf3022	141101	149600	0.119427
nscaf3022	149601	229500	1.0127
nscaf3022	314501	382500	0.0585779
nscaf3022	382501	420750	0.448693
nscaf3022	578001	671500	0.706274
nscaf3022	683401	691900	0.666742
nscaf3022	727601	782000	0.976235
nscaf3022	848301	858500	1.18198
nscaf3022	858501	885700	0.758594
nscaf3022	1190001	1421625	3.33989
nscaf481	277951	302600	0.832833
nscaf481	617101	625600	0.549008
nscaf481	681701	739500	0.560583
nscaf481	739501	797300	1.11042
nscaf3052	1	91800	1.08696
nscaf3052	91801	95200	0.0178826
nscaf3052	95201	460700	1.03735
nscaf3052	715701	727600	3.98368
nscaf3052	1332801	1350307	1.13233
nscaf1071	15301	146200	1.22306
nscaf1071	371451	378250	0.115663
nscaf1071	778601	797300	0.695682
nscaf1071	1113501	1222300	0.971106
nscaf3075	814301	826200	3.5603
nscaf3075	865301	1011500	3.37503
nscaf3075	1011501	1025950	0.133647
nscaf3075	1025951	1304224	3.09041
nscaf3093	882301	1284539	2.70551
nscaf2962	1	10200	0.76929
nscaf2962	118151	124100	0.0431888
nscaf2962	124101	260100	0.973869
nscaf2962	295801	313650	2.90633
nscaf2962	346801	351900	0.720715
nscaf2962	493851	725050	1.19441
nscaf2962	1125401	1176400	2.97791
nscaf2886	958801	967300	0.513736
nscaf2886	967301	1001300	1.27235
nscaf2886	1001301	1005550	0.0506182
nscaf2766	1	734400	1.11613
nscaf2766	734401	739500	0.00471215
nscaf2686	1	101150	1.2023
nscaf2686	181901	189550	0.942458
nscaf2686	189551	198900	0.370977
nscaf2686	282201	411400	0.84405
nscaf2980	219301	238000	1.2713
nscaf2980	436901	545700	1.16191
nscaf2980	572901	593300	1.23422
nscaf2813	606901	617950	0.0297782
nscaf2813	617951	1015432	1.23097
nscaf2826	1	1011025	1.27156
nscaf2990	691901	989383	2.68384
nscaf2759	1	974282	1.31494
nscaf3074	831301	962782	3.03143
nscaf3071	1	957785	1.0344
nscaf2925	1	932920	1.2422
nscaf2916	759051	810900	0.956144
nscaf2916	810901	814300	0.00613722
nscaf2916	843201	861035	0.286419
nscaf2556	737801	818626	0.0835973
nscaf2398	1	15300	1.13351
nscaf2398	59501	479400	1.30976
nscaf2398	479401	522750	0.0352801
nscaf2398	537201	601800	1.0191
nscaf3089	52701	191250	1.31978
nscaf3089	246501	346800	3.40747
nscaf3089	554201	751630	3.00903
nscaf2814	1	144500	1.19764
nscaf2814	238001	253300	0.737595
nscaf2814	470901	504900	2.94547
nscaf2279	1	80750	1.17846
nscaf2279	80751	95200	0.0954507
nscaf2279	95201	711426	1.31203
nscaf2836	1	69700	1.17186
nscaf2836	69701	91800	0.113605
nscaf2833	1	33150	0.797856
nscaf2833	45901	79900	0.403293
nscaf2833	79901	290700	1.23243
nscaf2833	290701	297500	0.185501
nscaf2833	467501	549950	1.21327
nscaf2833	674901	682550	0.600901
nscaf3078	153001	355300	3.84984
nscaf3078	355301	399500	5.03957
nscaf3078	399501	447950	3.47304
nscaf3078	447951	458150	1.26007
nscaf3078	458151	534650	3.76096
nscaf2987	1	16150	3.59228
nscaf2987	501501	656697	3.40818
nscaf3062	1	436900	1.20706
nscaf3062	436901	588200	3.72774
nscaf3062	612001	639200	3.46223
nscaf3062	639201	655034	4.9403
nscaf2801	1	49300	0.902751
nscaf2801	149601	389300	0.74489
nscaf2801	399501	418200	0.897013
nscaf3053	1	22950	0.585483
nscaf3053	38251	73950	5.95995
nscaf3053	200601	231200	1.27783
nscaf3053	467501	491300	1.25266
nscaf2811	1	27200	1.045
nscaf2811	235451	261800	1.26103
nscaf2811	312801	323000	0.53237
nscaf2810	1	8500	0.993299
nscaf2810	370601	379100	1.32583
nscaf2810	379101	428400	0.935234
nscaf2905	1	20400	0.0600913
nscaf2905	20401	530400	1.21276
nscaf2905	530401	538232	0.0417986
nscaf1962	1	531448	1.25015
nscaf2971	23801	110500	0.863399
nscaf2971	319601	504153	3.59452
nscaf3068	301751	463041	4.3572
nscaf3076	1	437572	2.72943
nscaf2819	110501	142800	0.702368
nscaf2819	222701	227800	3.67846
nscaf125	1	388166	1.33988
nscaf2938	1	230350	3.26165
nscaf2938	246501	277100	3.20628
nscaf2938	328101	357000	3.42452
nscaf3002	1	146200	1.20197
nscaf3002	146201	151300	0.293453
nscaf3002	151301	163200	1.15701
nscaf3002	289001	309400	4.15601
nscaf3002	309401	326400	2.74081
nscaf3002	326401	367848	3.4077
nscaf3104	1	27200	0.961594
nscaf3104	52701	248200	0.876666
nscaf3104	352751	361750	3.75445
scaffold416	89251	96900	4.49899
scaffold416	133451	299200	1.16159
nscaf2780	221001	268600	0.297034
nscaf2780	268601	277100	1.0832
nscaf2954	1	329030	1.28218
nscaf2959	78201	95200	1.13761
nscaf2959	147901	311100	1.32942
nscaf3090	1	180200	3.35683
nscaf3090	226101	263572	3.40652
nscaf3087	1	86700	2.69055
nscaf3087	86701	136000	4.43213
nscaf3087	136001	255000	3.43521
nscaf3087	255001	260774	6.51832
nscaf2977	1	98600	3.62053
nscaf2977	98601	105400	6.9591
nscaf2977	105401	251519	3.49284
nscaf2882	52701	177650	0.296972
nscaf3069	176801	205700	3.66471
nscaf3038	86701	122400	3.31108
nscaf3038	122401	161500	4.31362
nscaf3038	161501	214455	3.08207
nscaf2846	95201	108800	0.0622622
nscaf2846	108801	210289	1.29316
nscaf2927	1	57800	0.887673
nscaf3043	1	27200	1.3262
scaffold547	1	183479	1.08073
nscaf3047	156401	178122	1.29003
nscaf2913	1	178043	0.811465
nscaf2981	1	177465	3.39333
nscaf2940	1	172274	3.30947
nscaf3054	1	171565	1.18001
nscaf3107	1	170781	1.26251
nscaf2979	1	167006	3.43379
nscaf2939	1	37400	3.74717
nscaf2939	37401	120700	2.68906
nscaf2939	120701	147684	4.05387
nscaf2985	1	105400	3.79737
nscaf3110	96901	129057	0.192656
nscaf2877	117301	128648	4.17247
nscaf2909	1	127661	1.2416
nscaf3017	1	126884	3.35148
nscaf2783	85001	110500	0.865137
nscaf3007	47601	54400	0.888227
scaffold606	91801	122324	3.96247
nscaf2796	6801	25500	1.25754
nscaf2793	71401	86700	0.946517
nscaf2841	1	102600	1.12998
nscaf1289	1	13600	0.7924
scaffold632	37401	74800	1.29909
nscaf3086	1	93662	2.8568
nscaf3101	1	91382	2.78389
nscaf1743	66301	78200	1.2633
nscaf3113	18701	44200	1.19416
scaffold644	1	87121	1.27103
nscaf3064	1	39950	3.88388
nscaf2972	1	10200	3.31291
nscaf2972	32301	82677	3.51884
scaffold655	1	81865	1.08975
nscaf3080	1	81104	3.11709
nscaf2878	1	10200	3.48196
scaffold657	59501	79464	0.357967
nscaf3138	64601	78263	0.484712
nscaf3037	21251	77354	3.92148
nscaf3133	10201	28900	3.84531
nscaf3094	1	77050	3.08656
nscaf3135	10201	66300	3.76252
scaffold665	1	76437	1.08073
nscaf2280	1	73355	0.363972
nscaf3129	51001	71999	4.55011
nscaf2992	1	71315	3.51129
nscaf3131	1	69142	2.96226
nscaf3142	1	68119	2.70795
nscaf2997	25501	34000	3.12012
nscaf3102	57801	65385	4.27582
nscaf3108	1	63791	1.15902
nscaf2914	1	62943	1.14679
nscaf2108	1	61940	1.24833
nscaf1566	1	60675	0.772175
nscaf497	1	27200	0.63047
scaffold690	1	58127	0.541112
nscaf2761	1	25500	0.893166
scaffold693	16151	40800	0.992817
scaffold696	1	56406	0.649454
nscaf3103	1	54984	1.0018
scaffold701	1	54617	0.741388
scaffold700	1	53500	0.775286
scaffold703	1	52817	0.240565
nscaf3156	1	52784	0.953563
scaffold705	1	52648	0.960994
nscaf2072	1	52621	1.25788
scaffold702	1	52363	0.209105
nscaf3114	1	51282	0.954621
nscaf2093	1	49064	1.11775
nscaf3081	1	48506	3.61677
scaffold710	1	46730	1.2789
scaffold719	1	45850	0.714349
nscaf3077	1	44137	4.8229
scaffold720	1	23800	1.07341
scaffold720	23801	42846	2.67882
nscaf3091	1	42556	3.30237
nscaf2283	1	42261	0.624685
scaffold721	1	19550	0.296376
scaffold725	1	41976	1.14607
scaffold722	1	41703	0.161835
nscaf2142	1	41493	0.553172
nscaf1886	1	40210	1.26593
nscaf1336	1	40128	1.3357
nscaf1516	1	39528	0.972116
nscaf3140	1	39233	5.53123
scaffold728	1	39138	0.0822979
nscaf570	1	38906	0.348565
scaffold731	1	38596	0.534033
scaffold733	1	38535	0.0456703
scaffold735	30601	38074	3.5269
scaffold736	1	37865	0.0913659
scaffold739	1	37824	0.547223
scaffold740	1	37637	3.48027
scaffold749	1	37409	1.09028
nscaf2342	1	35814	1.14806
nscaf3159	1	35379	0.702174
scaffold752	1	35164	1.33395
nscaf2110	1	34846	1.33182
nscaf1156	27201	34006	0.556171
scaffold759	1	31832	0.0985022
scaffold756	1	11900	0.772282
scaffold756	11901	31490	1.2705
nscaf3163	18701	30369	2.83648
nscaf15	1	30234	2.77233
scaffold764	1	30154	0.295576
nscaf1169	1	30096	1.15741
nscaf2867	1	30035	1.17365
nscaf2936	1	29983	3.35869
nscaf3012	1	29496	3.50764
nscaf3084	1	28881	0.207488
scaffold767	1	15300	1.09028
scaffold768	1	28588	2.81298
scaffold769	1	28413	5.03398
nscaf1916	1	8500	0.722966
scaffold774	1	26951	1.23508
nscaf2457	1	26564	1.21058
scaffold794	1	26311	0.529095
scaffold788	1	26298	0.706225
scaffold777	1	25867	0.653836
scaffold781	1	25762	3.90629
scaffold778	1	25329	0.847744
nscaf2385	1	25118	1.28877
scaffold784	1	24998	1.2981
scaffold785	1	24955	1.26936
scaffold795	1	24575	0.104227
scaffold787	1	24559	0.344029
scaffold805	1	24404	0.850687
scaffold790	1	24247	0.745562
nscaf3083	1	24139	1.01094
scaffold804	1	24137	5.98603
scaffold796	1	23471	0.375816
scaffold810	1	23424	1.26663
scaffold801	1	23390	0.668037
scaffold808	1	23329	1.01896
scaffold797	1	23323	1.17625
scaffold798	1	23037	0.917385
scaffold809	1	22949	1.00208
scaffold828	1	22857	0.870008
scaffold806	1	22779	0.910102
scaffold814	1	22450	1.02925
nscaf1371	1	22445	1.24591
scaffold816	1	22430	0.501249
nscaf3105	1	21977	0.617324
nscaf1323	1	21958	1.29155
scaffold830	1	21824	0.0477684
scaffold834	1	21624	0.783443
scaffold829	1	21598	0.715389
scaffold817	1	21583	3.00216
scaffold822	1	21470	0.327371
scaffold819	1	21274	0.523986
scaffold825	1	21263	2.71622
nscaf1000	1	20507	1.2379
scaffold836	1	20230	3.03459
nscaf818	1	20108	0.999238
scaffold838	1	19863	3.19496
scaffold840	1	19847	3.2134
nscaf313	1	19803	2.97049
scaffold837	1	19790	3.7169
scaffold844	1	19748	3.21229
scaffold839	1	19717	0.633229
scaffold849	1	19664	1.27042
scaffold842	1	19615	3.76304
scaffold841	1	19518	2.81962
scaffold845	1	19460	1.31167
nscaf835	1	19383	1.03004
scaffold843	1	19150	0.922998
scaffold856	1	18987	0.743343
scaffold850	1	18858	1.15869
scaffold852	1	18613	1.10995
nscaf1513	1	18505	1.31549
scaffold859	1	18380	1.28298
scaffold864	1	18172	0.504456
scaffold862	1	18159	1.22052
scaffold871	1	18145	3.78922
scaffold861	1	18039	0.950066
scaffold858	1	17692	0.906074
scaffold884	1	17349	1.1299
nscaf1459	1	17267	0.935818
scaffold870	1	17161	3.44714
scaffold866	1	17035	0.630077
nscaf2601	1	16892	0.636265
scaffold873	1	16839	0.965133
scaffold875	1	16746	0.82978
nscaf3006	1	16371	0.907897
scaffold894	1	16239	1.05468
scaffold877	1	16219	3.43664
scaffold890	1	16210	2.67586
nscaf1973	1	16149	0.926909
scaffold879	1	16073	1.29343
scaffold886	1	16003	0.678867
scaffold888	1	15935	0.729864
scaffold880	1	15850	14.5778
scaffold881	1	15721	4.07783
scaffold895	1	15624	0.545708
scaffold891	1	15586	1.2115
scaffold889	1	15402	1.26953
nscaf3010	1	15331	3.36079
scaffold900	1	15236	0.827425
scaffold893	1	15230	0.924856
scaffold914	1	15183	4.23981
scaffold897	1	14914	0.888843
scaffold899	1	14672	0.0929823
scaffold906	1	14590	0.0658579
scaffold905	1	14460	4.70273
scaffold975	1	14393	1.2937
scaffold907	1	14294	0.29652
scaffold910	1	14275	0.317098
scaffold945	1	14263	0.483069
scaffold923	1	14253	0.807257
scaffold913	1	14248	5.76372
scaffold911	1	14198	3.64192
scaffold932	1	14164	1.28538
scaffold918	1	14118	0.541976
scaffold925	1	14051	2.83825
scaffold928	1	14035	3.14814
scaffold917	1	14030	3.37737
scaffold922	1	13760	3.31544
scaffold935	1	13620	0.28144
scaffold951	1	13552	0.757753
scaffold931	1	13492	0.020455
scaffold930	1	13489	0.0850703
nscaf306	1	13451	2.68403
scaffold936	1	13325	0.647611
nscaf3160	1	13287	0.939393
scaffold938	1	13282	1.00786
scaffold940	1	13271	3.04449
nscaf2713	1	13265	1.01797
scaffold958	1	13066	0.881969
scaffold949	1	12982	0.554323
scaffold957	1	12888	0.888596
scaffold956	1	12784	0.0778964
scaffold950	1	12780	0.587964
scaffold998	1	12698	0.867418
scaffold954	1	12632	1.19309
scaffold966	1	12621	1.08162
scaffold953	1	12619	1.19441
scaffold978	1	12604	0.408894
scaffold960	1	12558	0.194616
scaffold963	1	12390	0.048955
scaffold974	1	12303	1.15309
scaffold970	1	12291	0.472832
nscaf3132	1	12216	3.30168
scaffold988	1	12166	0.449346
scaffold973	1	12141	0.691883
scaffold981	1	12098	0.999515
scaffold961	1	12049	1.24375
scaffold992	1	12048	0.873694
scaffold1020	1	11916	0.856901
nscaf2202	1	11611	1.07133
scaffold993	1	11461	0.801792
scaffold996	1	11446	0.507085
scaffold987	1	11432	0.574827
scaffold1060	1	11264	2.86215
scaffold1012	1	11205	2.85601
scaffold1001	1	11119	0.0520449
scaffold1005	1	11105	4.60149
scaffold1029	1	11067	1.23337
scaffold1006	1	11024	0.842588
scaffold1009	1	11019	0.766257
scaffold1007	1	10970	1.0184
scaffold1008	1	10967	0.45584
scaffold1026	1	10868	0.546844
scaffold1010	1	10853	0.13571
nscaf2974	1	10822	3.23508
scaffold1039	1	10813	3.57044
scaffold1040	1	10804	2.96452
scaffold1015	1	10792	1.24143
scaffold1032	1	10708	0.539465
scaffold1038	1	10601	0.16987
scaffold1011	1	10546	1.33626
scaffold1048	1	10513	36.7915
nscaf490	1	10475	1.17936
scaffold1019	1	10385	0.933162
scaffold1043	1	10259	0.159177
scaffold1044	1	10227	4.13819
scaffold1045	1	10226	0.189951
scaffold1094	1	10176	0.513025
nscaf484	1	10167	1.21993
scaffold1049	1	10062	0.233145
nscaf983	1	10061	1.14838
scaffold1053	1	9982	2.99053
scaffold1035	1	9965	0.779165
scaffold1047	1	9942	6.56593
scaffold1058	1	9886	2.99405

## Sheet: XiaF
scaffold	start	end	copy number call
nscaf2902	10226351	10232300	0.00463344
nscaf2902	10562101	10568900	0.103313
nscaf2902	10568901	10631800	1.19135
nscaf2902	10737201	10742300	10.8596
nscaf2902	11061901	11257541	2.69652
nscaf2888	1946501	1966050	0.0687737
nscaf2888	2492201	2704700	1.21765
nscaf2888	3779101	3809700	0.893475
nscaf2888	9805601	9930683	3.81187
nscaf3058	290701	295800	0.275534
nscaf3058	295801	317900	1.08185
nscaf3058	423301	431800	0.241183
nscaf3058	3102501	3107600	0.00651915
nscaf3058	8646201	8925850	3.65887
nscaf2847	809201	924800	1.05081
nscaf2847	3264001	3564900	1.11458
nscaf2847	3615901	3631200	1.1883
nscaf2847	3663501	3694100	0.913325
nscaf2847	3777401	3794400	1.25788
nscaf2847	3847101	4625700	1.16514
nscaf2847	5684801	5739200	1.12405
nscaf2847	6124251	6260250	0.950264
nscaf2847	7112801	7124700	0.367776
nscaf2847	7264101	7272600	3.79921
nscaf2847	8367401	8370800	19.7024
nscaf2847	8610501	8663667	3.27115
nscaf2993	212501	430100	1.20414
nscaf2993	613701	647700	0.731536
nscaf2993	2269501	2275450	0.0460997
nscaf2993	6198201	6203300	0.0325004
nscaf2993	6293401	6307000	0.946779
nscaf2993	8135351	8247164	4.24069
nscaf2674	1620101	1626900	0.00651915
nscaf1690	1	34000	1.07953
nscaf1690	34001	43350	0.0606983
nscaf1690	43351	287300	0.936857
nscaf1690	287301	294950	0.196214
nscaf1690	294951	1887000	1.0127
nscaf1690	1887001	2006000	0.762548
nscaf1690	2006001	4238100	1.03541
nscaf1690	4278901	5040500	1.06651
nscaf1690	5040501	5046450	0.0482208
nscaf1690	5046451	5718800	1.05614
nscaf1690	5718801	6007800	0.900564
nscaf1690	6007801	6264500	1.05314
nscaf1690	6264501	6271300	5.72073
nscaf1690	6271301	7594750	0.966807
nscaf1690	7594751	7603250	9.02984
nscaf1690	7603251	7983491	0.974274
nscaf2855	5661001	5664400	0.0569129
nscaf2855	7264101	7301641	3.84931
nscaf2853	1	30600	0.790425
nscaf2853	57801	95200	1.03591
nscaf2853	95201	110500	0.0893803
nscaf2853	110501	453900	1.12631
nscaf2853	575451	595000	1.11435
nscaf2853	595001	598400	0.0304714
nscaf2853	598401	680000	0.932386
nscaf2511	763301	1054000	3.39003
nscaf2511	1054001	1127950	12.7763
nscaf2589	3655851	3663500	0.0147955
nscaf2589	4369001	4408100	3.23732
nscaf2589	6339301	6343550	13.9491
nscaf3026	4913001	4926600	0.0738427
nscaf2930	4860301	4873900	0.0398438
nscaf2930	5264051	5268300	0.0247179
nscaf2930	6120001	6379514	2.87687
nscaf3031	6154001	6233827	3.44714
nscaf2529	2538101	2825400	1.24315
nscaf2529	2844101	2861100	1.20005
nscaf2529	2934201	2942700	0.0264938
nscaf2865	137701	336600	1.33154
nscaf2865	516801	523600	1.21327
nscaf2865	1377001	1382100	0.200879
nscaf2865	1830901	1847900	1.05387
nscaf2865	2376601	2454800	1.22129
nscaf2865	2952901	3355800	1.28503
nscaf2865	3355801	3360900	0.0489448
nscaf2865	4873901	5396650	2.66641
nscaf2865	5396651	5475700	1.04587
nscaf3027	568651	591600	0.0239206
nscaf3027	1298801	1302200	0.0171648
nscaf3027	1841951	1847900	0.032084
nscaf3027	4693701	4732800	1.02676
nscaf3027	5103401	5290832	3.08399
nscaf3034	3136501	3148400	0.127423
nscaf3034	5084701	5106423	3.66751
nscaf2210	1	2524500	0.955349
nscaf2210	2524501	2553400	0.0996905
nscaf2210	2553401	4188800	0.936727
nscaf2210	4188801	4194750	17.6537
nscaf2210	4206651	4465050	0.945468
nscaf2210	4549201	5083554	1.0237
nscaf2964	1	4554300	1.25771
nscaf2964	4554301	4726000	3.649
nscaf2964	4909601	4947888	4.59002
nscaf3003	4822901	4845000	4.82992
nscaf3003	4845001	4890900	2.7507
nscaf3003	4890901	4920037	3.94986
nscaf3040	1	107100	0.94954
nscaf3040	107101	112200	0.290921
nscaf3040	112201	1014900	0.968014
nscaf3040	1014901	1018300	0.132696
nscaf3040	1018301	3196000	0.979149
nscaf3040	3214701	4729400	0.941087
nscaf3099	1	486200	1.26611
nscaf3099	486201	493000	0.00486346
nscaf3099	493001	3801200	1.21428
nscaf3099	4579801	4714512	1.21554
nscaf2204	3323501	4231300	1.34211
nscaf2204	4231301	4241500	0.414459
nscaf3015	3709401	3751900	1.22944
nscaf3015	4380901	4548810	3.76983
nscaf2575	4367301	4372400	0.494246
nscaf2330	2567001	2611200	0.0915434
nscaf2330	2799901	2823700	0.124025
nscaf2829	996201	1190000	1.15966
nscaf2829	1360001	1960100	1.24134
nscaf2829	2992001	3020900	0.0701361
nscaf2829	4280601	4400450	4.09255
nscaf2823	300901	305150	15.4464
nscaf2823	305151	622200	1.32326
nscaf2823	940101	1268200	1.21664
nscaf2176	1	765000	1.27086
nscaf2176	4236401	4360329	3.38722
nscaf2767	622201	629000	0.0416309
nscaf2767	4329901	4344048	0.111793
nscaf2943	3736601	3833500	3.81029
nscaf3063	3459501	3478200	3.9892
nscaf3063	3682201	3716200	0.0598295
nscaf3063	3743401	3865237	6.19155
nscaf2889	593301	603500	0.67287
nscaf2889	796451	817700	0.826851
nscaf2889	3610801	3621000	4.12759
nscaf2889	3762101	3847664	3.71922
nscaf2655	3729801	3750200	0.237072
nscaf2655	3750201	3814022	1.08621
nscaf1108	1074401	1081200	0.04979
nscaf2983	79901	113900	0.0682229
nscaf2983	113901	144500	0.963863
nscaf2983	144501	166600	0.011505
nscaf2983	3252101	3275900	3.66929
nscaf2983	3308201	3356134	3.22455
nscaf3097	1	3203662	1.33561
nscaf3072	1035301	1062500	0.321547
nscaf3072	1538501	1711900	0.780732
nscaf3072	2830501	2884900	0.685344
nscaf3072	2972451	2983500	4.35569
nscaf2948	2407201	2816103	3.50642
nscaf2891	1	1338750	1.3133
nscaf2891	1338751	1348100	0.068607
nscaf2891	1348101	1642200	1.17414
nscaf2891	1887001	2641800	1.25701
nscaf2891	2641801	2805547	2.81864
nscaf2970	1	153000	1.01326
nscaf2970	234601	287300	1.2038
nscaf2970	1055701	1065050	0.365996
nscaf2970	1065051	1689800	1.29128
nscaf2970	1761201	1769700	1.16983
nscaf2970	1995801	2002600	0.480364
nscaf2970	2067201	2079100	0.707548
nscaf2970	2218501	2221900	0.0431678
nscaf2970	2648601	2755700	3.5203
nscaf2883	288151	489600	1.30333
nscaf2883	1122001	1394000	1.22654
nscaf2883	1394001	1397400	0.0456925
nscaf2883	2437801	2708359	3.15973
nscaf2838	579701	1652400	1.34406
nscaf2838	1800301	1820700	1.14886
nscaf2838	1834301	1847900	0.473258
nscaf2838	2585701	2687995	4.57382
nscaf3045	102001	105400	0.0561722
nscaf3045	823651	845750	6.44687
nscaf3045	2441201	2453100	0.230638
nscaf3045	2570401	2578724	4.80754
nscaf3032	1635401	1660900	0.914972
nscaf3032	2235501	2335060	3.71252
nscaf3098	1	2272432	1.32372
nscaf3005	1	9350	7.96901
nscaf3005	1023401	1041250	0.640913
nscaf3005	1091401	1116900	2.72659
nscaf3005	1116901	1147500	5.62129
nscaf3005	1735701	1951600	1.1456
nscaf3005	2089301	2131800	1.21672
nscaf3005	2164101	2252472	3.97843
nscaf2216	1111801	1142400	0.0931565
nscaf2216	1142401	1807100	1.31823
nscaf2216	1955001	1985600	0.890446
nscaf2931	290701	1031900	1.2619
nscaf2931	1528301	1533400	0.394391
nscaf2931	1830901	2153742	2.94752
nscaf2822	1320901	1341300	4.03173
nscaf2822	1548701	1560600	0.840372
nscaf2822	1785001	1791800	1.09627
nscaf2842	695301	708900	1.34481
nscaf2842	792201	805800	0.922934
nscaf2842	838101	846600	1.06955
nscaf2842	960501	1174700	1.29792
nscaf2842	1222301	1275000	1.08885
nscaf2842	1400801	1450100	1.20255
nscaf2842	1450101	1455200	0.244363
nscaf3055	776901	793900	0.559263
nscaf3066	363801	474300	1.21816
nscaf3066	816001	1881050	1.34127
nscaf3066	1881051	2030853	2.72792
nscaf2734	1	283050	0.882519
nscaf2734	335751	742900	1.05951
nscaf2734	742901	768400	0.583175
nscaf2734	768401	922250	0.934522
nscaf2734	922251	931600	6.74632
nscaf2734	931601	2002966	0.896267
nscaf2859	1791801	1941753	3.52519
nscaf2868	1618401	1919576	3.9204
nscaf2623	1	550800	1.22502
nscaf2623	550801	557600	0.0649872
nscaf2623	557601	1898424	1.20874
nscaf3035	214201	945200	1.04008
nscaf3035	1642201	1790365	4.6351
nscaf3048	790501	813450	0.377383
nscaf3048	846601	851700	0.268259
nscaf3048	1575901	1587800	0.721814
nscaf3048	1691501	1705100	3.03795
nscaf3048	1741651	1752822	5.44186
nscaf3041	316201	370600	1.31513
nscaf3041	545701	561000	0.0603417
nscaf3041	1443301	1591200	1.11798
nscaf3041	1621801	1692350	3.4148
nscaf98	1363401	1393150	0.0469933
nscaf98	1393151	1409300	0.345846
nscaf98	1409301	1679284	1.34388
nscaf463	163201	173400	0.786981
nscaf463	329801	336600	1.16805
nscaf463	358701	399500	1.11473
nscaf463	513401	1230800	1.32088
nscaf2998	739501	765000	1.26751
nscaf2998	1462001	1550400	4.36445
nscaf2998	1550401	1555500	10.9678
nscaf2998	1564851	1629105	4.29155
nscaf2903	1014901	1570800	1.34462
nscaf2903	1570801	1589846	2.69391
nscaf3013	1476451	1506200	4.48435
nscaf3013	1506201	1518100	3.64293
nscaf3013	1518101	1531700	3.03753
nscaf3013	1562301	1569100	3.3422
nscaf2876	510001	535500	3.38651
nscaf2876	1494301	1581982	4.24246
nscaf2951	1382101	1519800	2.72093
nscaf2951	1519801	1579443	3.71124
nscaf2681	214201	227800	1.2612
nscaf2681	227801	248200	0.663607
nscaf2681	505751	541450	0.25497
nscaf2681	541451	754800	1.16902
nscaf3044	1252901	1387200	1.16902
nscaf3056	729301	780300	3.9044
nscaf3056	788801	901000	3.37831
nscaf3056	901001	904400	0.209802
nscaf3056	904401	1038700	2.98763
nscaf3056	1038701	1183200	4.19421
nscaf3056	1210401	1290300	4.38933
nscaf3056	1290301	1371050	3.3755
nscaf3056	1371051	1379550	0.169846
nscaf3056	1379551	1540890	3.77663
nscaf2890	1404201	1491151	2.83943
nscaf2937	1	1200200	1.16837
nscaf2912	581401	651100	1.19889
nscaf2912	912901	1460319	1.25501
nscaf3022	1	295800	1.14409
nscaf3022	295801	312800	0.0465879
nscaf3022	312801	316200	0.693275
nscaf3022	474301	479400	0.435124
nscaf3022	479401	484500	0.00549601
nscaf3022	576301	848300	1.19798
nscaf3022	848301	853400	0.129166
nscaf3022	853401	887400	1.02854
nscaf481	317901	334900	0.317956
nscaf3052	57801	639200	1.33709
nscaf3052	722501	828750	0.9705
nscaf3052	1084601	1127100	2.82823
nscaf3052	1127101	1275000	3.80659
nscaf3052	1296251	1350307	6.47015
nscaf1071	360401	413100	0.782086
nscaf3075	465801	635800	0.947042
nscaf3075	966451	974950	0.494623
nscaf3075	1001301	1011500	0.874542
nscaf3075	1011501	1025950	0.120091
nscaf2962	1064201	1214930	2.77425
nscaf2886	1082901	1184947	3.63133
nscaf2686	185301	550800	1.11034
nscaf2980	304301	309400	0.234946
nscaf2813	606901	617950	0.0543566
nscaf2990	487901	511700	0.800515
nscaf2990	974101	989383	3.29322
nscaf3074	130901	141100	0.266517
nscaf3074	948601	962782	3.01571
nscaf3071	1	957785	1.30713
nscaf2924	88401	310250	0.609839
nscaf2924	323001	338300	0.54601
nscaf2924	444551	463250	0.408441
nscaf2924	785401	862410	2.81513
nscaf2398	168301	180200	0.210151
nscaf3089	102001	178500	1.32694
nscaf3089	309401	625600	1.04023
nscaf2814	419901	459000	0.345151
nscaf2814	459001	470900	1.17666
nscaf2814	700401	739180	0.819491
nscaf2279	1	711426	1.17658
nscaf2836	69701	91800	0.156942
nscaf2836	627301	659600	3.59104
nscaf2836	674901	704299	3.69455
nscaf2053	1	703049	1.24591
nscaf2833	1	91800	0.876423
nscaf2833	272001	303450	0.681554
nscaf2833	581401	697125	3.77611
nscaf2839	586501	639200	3.64697
nscaf2839	639201	696796	2.91258
nscaf2899	139401	227800	1.2379
nscaf2899	327251	520200	1.23979
nscaf2987	637501	656697	2.67678
nscaf3062	1	125800	1.26971
nscaf3062	125801	132600	0.309841
nscaf3062	132601	136000	0.778301
nscaf3062	238851	277100	0.873573
nscaf3062	474301	544000	4.21958
nscaf3062	544001	564400	3.04449
nscaf3062	564401	588200	4.28294
nscaf3062	610301	655034	4.31392
nscaf2801	1	619130	1.30649
nscaf3053	79051	103700	3.64142
nscaf3053	161501	166600	0.0764998
nscaf3053	229501	617361	2.9144
nscaf2910	28901	205700	1.22791
nscaf2811	353601	397800	0.812084
nscaf2905	1	20400	0.152639
nscaf2905	530401	538232	0.310637
nscaf2971	1	151300	1.2544
nscaf3068	1	285600	0.889829
nscaf3076	381651	437572	4.22309
nscaf2830	295801	436114	3.27274
nscaf2956	1	153000	1.27642
nscaf2956	176801	204000	1.32648
nscaf2956	260101	283900	1.11203
nscaf2956	321301	411400	1.33886
nscaf2956	411401	424216	4.77765
nscaf3033	362101	419267	3.05802
nscaf2564	125801	136850	3.32833
nscaf2564	346801	353600	0.218212
nscaf2938	1	240550	1.27544
nscaf2938	240551	278800	2.89688
nscaf2938	322151	372394	3.26594
nscaf3002	146201	151300	0.225531
nscaf3002	151301	304300	1.30776
nscaf3002	304301	367848	3.04069
nscaf3104	1	361750	1.34239
nscaf1299	130901	137700	0.144006
scaffold416	96901	346787	1.2212
nscaf2780	1	335162	1.19947
nscaf2954	113901	224400	1.12662
nscaf2959	297501	325256	3.75314
nscaf2809	185301	258400	1.21985
nscaf3090	1	28900	1.29495
nscaf3090	175101	198900	1.12327
nscaf3090	236301	263572	0.937441
nscaf3087	140251	156400	0.61391
nscaf3087	205701	226100	1.13461
nscaf3087	253301	260774	4.84468
nscaf2844	166601	217600	0.408838
nscaf3038	51001	57800	0.820628
nscaf3038	127501	214455	4.11103
nscaf2779	1	213431	2.72886
nscaf2846	66301	73950	0.308555
nscaf2846	73951	96900	1.08892
nscaf2846	96901	108800	0.291143
nscaf2927	185301	202507	3.22769
nscaf3043	1	189862	1.31869
scaffold547	1	183479	1.09543
nscaf2913	1	178043	1.06688
nscaf2940	1	172274	2.67233
nscaf3054	13601	25500	1.26295
nscaf3054	56101	171565	3.95698
nscaf2873	88401	102850	0.991579
nscaf2769	1	19550	0.0481974
nscaf2769	122401	127500	0.415667
nscaf3060	1	154868	2.99302
nscaf2939	1	122400	2.84771
nscaf2939	122401	147684	5.24157
nscaf2985	17001	125800	1.3144
nscaf2985	125801	146152	3.45743
nscaf3021	1	141034	0.930127
nscaf2877	1	128648	2.71509
nscaf2909	1	23800	0.890137
nscaf2909	23801	56100	2.84041
nscaf2909	56101	127661	1.21436
nscaf3070	45901	108800	0.992267
nscaf3028	92651	115884	3.90007
nscaf2952	1	13600	1.12257
nscaf2952	105401	110528	1.05052
nscaf2793	1	108533	1.33311
nscaf1289	1	15300	1.07714
nscaf1289	56951	99776	0.930385
nscaf2961	1	96772	1.24677
nscaf2885	1	96408	1.33108
nscaf3086	1	93662	0.878248
nscaf2879	1	59500	4.41007
nscaf2879	72251	90304	3.31544
nscaf3113	17001	25500	1.02854
nscaf2935	1	89685	3.33041
nscaf3064	1	44200	5.96325
nscaf3064	44201	84730	3.49066
nscaf2972	1	82677	1.06577
nscaf3080	1	5100	0.971846
nscaf2878	1	80300	2.73815
scaffold657	1	79464	0.908652
nscaf2366	1	78871	1.04406
nscaf3138	1	78263	0.968148
nscaf3037	1	77354	5.10886
nscaf3133	1	77137	1.19607
nscaf3135	1	37400	1.04536
nscaf3135	66301	77011	0.976573
scaffold665	1	76437	1.29549
nscaf2280	45901	64600	0.116274
nscaf3129	1	10200	5.8167
nscaf3129	10201	35700	3.11428
nscaf3129	46751	71999	3.10781
nscaf2992	61201	71315	3.66827
scaffold672	14451	32300	0.558024
nscaf3126	1	15300	1.18296
nscaf3126	49301	70705	1.17519
nscaf3131	1	69142	1.20347
nscaf3142	1	68119	0.612423
nscaf3144	1	35700	1.06186
nscaf3144	35701	42500	0.0447552
nscaf3144	42501	66727	0.83671
nscaf2997	34001	48450	1.1125
nscaf3102	1	18700	0.67849
nscaf3108	1	63791	1.28245
nscaf2108	1	61940	1.06999
scaffold691	1	61692	1.22468
nscaf2832	1	61051	2.8699
nscaf2805	1	59726	1.1628
nscaf497	1	10200	3.32995
nscaf497	10201	47600	0.975558
scaffold690	1	58127	0.394473
nscaf2761	1	57084	1.24513
scaffold692	1	56938	0.817052
scaffold693	1	40800	1.15429
nscaf2439	47601	56404	0.970365
nscaf2894	17001	25500	0.830297
nscaf3157	1	55659	1.21689
nscaf3150	1	55395	1.32611
nscaf3103	1	18700	1.05922
nscaf2967	37401	54889	4.36838
nscaf773	1	54810	1.15317
scaffold697	1	54734	3.22925
scaffold701	1	54617	0.821026
scaffold699	1	54283	0.384965
nscaf2552	34001	54258	1.299
scaffold700	1	53500	0.989382
scaffold703	1	52817	0.244736
nscaf3156	1	52784	1.08035
nscaf2792	1	52672	1.21571
scaffold705	1	52648	1.14782
nscaf2072	1	52621	1.13871
nscaf2571	1	52558	1.07706
nscaf2963	1	52481	2.81688
nscaf2950	1	52078	3.99945
nscaf3114	34001	51282	0.688534
nscaf736	1	31450	1.08749
nscaf1619	1	48054	1.27438
scaffold710	1	46730	0.491036
scaffold715	1	44898	3.18766
nscaf574	1	44644	1.17275
nscaf3077	1	44137	3.06864
nscaf1485	11051	23800	1.0127
nscaf2283	1	42261	0.922039
scaffold721	1	41999	1.21276
scaffold722	1	41703	0.958865
nscaf2142	1	41493	0.645415
nscaf716	1	41415	1.33413
nscaf556	1	41000	1.11427
scaffold723	1	40959	3.93947
nscaf1336	1	40128	1.27925
nscaf1516	1	39528	1.09081
nscaf3140	1	39233	0.487171
scaffold728	1	39138	0.928131
nscaf2014	1	38930	1.30921
nscaf570	1	38906	1.04254
scaffold731	1	38596	0.876059
scaffold733	1	38535	1.13453
nscaf2641	1	12750	1.25867
nscaf2641	12751	23800	0.0845179
nscaf1610	1	38056	1.10481
scaffold736	1	37865	0.119237
scaffold739	1	37824	1.23319
scaffold748	1	37807	0.987875
scaffold740	1	37637	0.512989
scaffold743	1	37480	0.302499
scaffold749	1	37409	0.949474
nscaf987	1	11900	1.06047
nscaf2862	1	37065	3.19364
nscaf3148	1	36880	1.20715
scaffold751	8501	22100	1.00772
nscaf3159	1	35379	0.984593
nscaf1156	1	34006	1.18789
nscaf2309	1	33996	1.06282
nscaf2334	1	32794	1.05416
scaffold755	1	32473	0.222334
scaffold759	1	31832	0.609332
scaffold758	20401	31575	3.19784
scaffold764	1	30154	1.30903
nscaf1169	1	30096	1.05878
nscaf2867	1	30035	2.89949
nscaf2936	1	18700	4.09056
scaffold761	1	29525	2.70101
nscaf3012	1	29496	4.52965
scaffold763	1	28966	1.32042
nscaf3084	1	28881	1.00814
scaffold766	1	28712	3.26776
nscaf1136	1	28655	2.67734
scaffold769	1	28413	6.10377
nscaf1542	1	28245	1.06209
scaffold770	1	27361	1.04841
nscaf576	1	27054	0.796695
scaffold775	1	26815	1.10819
nscaf2457	1	26564	1.25806
nscaf2919	1	26430	1.32372
nscaf2273	1	26377	2.7808
scaffold794	1	26311	0.937181
scaffold788	1	26298	0.798298
nscaf2835	1	26060	3.21117
scaffold780	1	25881	3.05972
scaffold777	1	25867	0.88093
scaffold781	1	25762	3.97898
scaffold783	1	25652	0.841188
nscaf2501	1	25413	1.34406
scaffold778	1	25329	1.21909
scaffold784	1	24998	0.773032
scaffold785	1	24955	1.22044
scaffold789	1	24860	1.16514
scaffold795	1	24575	0.793224
scaffold787	1	24559	0.963529
scaffold790	1	24247	0.771373
nscaf3083	1	24139	0.800404
scaffold804	1	24137	7.93318
scaffold791	1	24056	1.32235
nscaf2301	8501	23635	1.05937
scaffold796	1	23471	1.06186
nscaf649	1	23436	0.955415
scaffold810	1	23424	0.545065
scaffold801	1	23390	0.931999
nscaf269	1	23390	0.984525
scaffold797	1	23323	0.938286
scaffold803	1	23317	2.79258
scaffold807	1	23294	2.80442
scaffold798	1	23037	0.184271
scaffold799	1	23019	1.09627
scaffold809	1	22949	1.03958
scaffold828	1	22857	0.895584
scaffold814	1	22450	0.493424
scaffold816	1	22430	0.486935
scaffold812	1	22286	1.23302
nscaf1323	1	21958	1.19325
scaffold830	1	21824	0.382359
scaffold827	1	21679	0.0658488
scaffold834	1	21624	0.63967
scaffold817	1	21583	1.02548
scaffold822	1	21470	0.57427
nscaf2933	1	20945	3.9743
scaffold821	1	20790	0.978674
nscaf2527	1	20655	1.34378
scaffold840	1	19847	0.535219
nscaf313	1	19803	1.29972
scaffold835	1	19731	1.31048
scaffold839	1	19717	0.726483
scaffold842	1	19615	1.01206
scaffold841	1	19518	0.583943
nscaf3116	1	19463	0.282359
scaffold857	1	19071	1.13729
scaffold856	1	18987	0.672451
nscaf3001	1	18903	3.06524
scaffold850	1	18858	1.11922
nscaf1513	1	18505	0.872665
scaffold860	1	18233	0.86316
scaffold864	1	18172	0.808265
scaffold862	1	18159	0.928066
scaffold871	1	18145	4.71677
scaffold861	1	18039	0.832776
scaffold869	1	17436	1.16256
scaffold884	1	17349	0.865137
nscaf416	1	17281	1.24729
nscaf1459	1	17267	0.925753
scaffold870	1	17161	1.08065
scaffold866	1	17035	1.13131
scaffold874	1	16935	1.01508
scaffold873	1	16839	1.1687
scaffold875	1	16746	1.12327
scaffold894	1	16239	1.06238
nscaf1973	1	16149	1.25893
scaffold883	1	16128	0.26906
scaffold879	1	16073	1.23354
scaffold886	1	16003	0.40966
scaffold888	1	15935	0.99585
scaffold880	1	15850	11.4716
scaffold882	1	15825	0.959796
scaffold895	1	15624	0.778571
nscaf2443	1	15492	0.85051
scaffold903	1	15410	1.12093
scaffold889	1	15402	1.19292
nscaf605	1	15358	0.936272
nscaf3010	1	15331	3.81795
scaffold887	1	15277	1.11427
scaffold900	1	15236	0.809779
scaffold893	1	15230	1.1152
scaffold914	1	15183	3.03206
scaffold927	1	15085	0.838626
scaffold904	1	15068	0.822108
scaffold942	1	14907	3.13551
scaffold969	1	14870	0.5544
scaffold912	1	14706	1.26488
scaffold899	1	14672	0.150225
nscaf2620	1	14623	1.03541
scaffold906	1	14590	0.0390672
scaffold902	1	14556	0.5923
scaffold905	1	14460	2.99862
scaffold975	1	14393	3.25352
scaffold907	1	14294	1.10076
scaffold910	1	14275	0.283457
scaffold945	1	14263	0.622739
scaffold911	1	14198	0.950593
scaffold918	1	14118	0.401091
scaffold919	1	14117	0.438759
nscaf3146	1	14074	1.224
scaffold925	1	14051	3.06992
scaffold921	1	13963	1.12599
scaffold926	1	13928	0.586539
scaffold934	1	13881	1.04218
scaffold935	1	13620	1.21993
scaffold931	1	13492	0.390123
scaffold930	1	13489	1.22697
nscaf306	1	13451	3.40416
scaffold937	1	13390	1.13477
scaffold936	1	13325	0.640602
nscaf3160	1	13287	1.23859
scaffold909	1	13178	1.34499
scaffold944	1	13089	0.429312
scaffold958	1	13066	0.989177
scaffold946	1	13052	3.61551
scaffold949	1	12982	1.14369
scaffold956	1	12784	0.835841
scaffold950	1	12780	0.842005
nscaf48	1	12765	1.28735
scaffold952	1	12708	1.33626
scaffold998	1	12698	0.925433
scaffold954	1	12632	0.872847
scaffold966	1	12621	0.575345
scaffold978	1	12604	0.595635
scaffold960	1	12558	2.70082
nscaf552	1	12516	1.20782
scaffold989	1	12500	2.998
scaffold967	1	12346	0.780678
scaffold964	1	12339	4.82557
scaffold962	1	12337	3.03122
scaffold970	1	12291	0.428718
nscaf3132	1	12216	1.18838
scaffold973	1	12141	0.625638
scaffold961	1	12049	3.54799
scaffold1020	1	11916	0.878552
scaffold990	1	11826	0.283182
scaffold991	1	11745	3.50594
scaffold983	1	11702	3.05167
nscaf2234	1	11496	1.29864
scaffold993	1	11461	0.870852
nscaf2794	1	11455	1.31686
scaffold996	1	11446	0.987601
nscaf1732	1	11330	0.957935
nscaf1058	1	11328	1.18411
scaffold1060	1	11264	3.6637
scaffold1000	1	11257	0.467747
scaffold1001	1	11119	0.0498902
scaffold1005	1	11105	3.256
scaffold984	1	11044	1.08282
scaffold1006	1	11024	1.31814
scaffold1009	1	11019	1.16683
scaffold1064	1	11015	0.881969
scaffold1008	1	10967	1.31121
scaffold1028	1	10963	0.931418
scaffold1016	1	10892	2.67957
scaffold1004	1	10892	0.973464
scaffold1026	1	10868	0.822564
scaffold1010	1	10853	0.542276
scaffold1039	1	10813	0.26962
scaffold1021	1	10807	2.79626
scaffold1040	1	10804	0.867599
scaffold1032	1	10708	3.2288
scaffold1027	1	10661	0.609459
scaffold1038	1	10601	0.440923
scaffold1022	1	10549	0.785999
scaffold1048	1	10513	20.3365
scaffold1030	1	10419	3.1974
scaffold1019	1	10385	1.03756
scaffold1033	1	10348	2.84711
scaffold1036	1	10229	1.04073
scaffold1094	1	10176	0.430504
nscaf484	1	10167	0.597371
scaffold1049	1	10062	0.081588
scaffold1023	1	10038	1.25388
scaffold1035	1	9965	0.351209
scaffold1041	1	9964	0.387079
nscaf918	1	9956	3.04111
scaffold1047	1	9942	6.08856
scaffold1063	1	9919	1.26042
scaffold1058	1	9886	0.923446

## Sheet: NanC
scaffold	start	end	copy number call
nscaf1898	5823351	5837300	0.202487
nscaf1898	6395301	6430950	4.46574
nscaf2902	689751	697500	18.4302
nscaf2902	11029801	11257541	2.92553
nscaf2847	6124051	6184500	0.787854
nscaf2847	7498901	7508200	0.96741
nscaf2847	7833701	7898800	0.275419
nscaf2993	5434301	5465300	0.0798259
nscaf2993	5623401	5676100	0.857554
nscaf2993	8109601	8247164	3.69532
nscaf2674	1680201	1686400	0.340966
nscaf1690	7593451	7602750	8.78901
nscaf2853	1	421600	1.20991
nscaf3026	285201	294500	0.276203
nscaf3026	2560601	3763400	1.31522
nscaf3026	3763401	3772700	0.0856205
nscaf3026	3772701	6479000	1.1969
nscaf3026	6516201	6688389	2.79491
nscaf2986	6069801	6409583	2.83117
nscaf2930	2957401	3217800	1.18271
nscaf2930	5043701	5304100	1.10282
nscaf2930	6203101	6379514	2.97234
nscaf3031	1517451	1528300	7.01479
nscaf3031	6103901	6141100	3.20317
nscaf3031	6141101	6161250	1.32869
nscaf3031	6161251	6233827	3.26776
nscaf2865	4746101	5615779	1.29792
nscaf3027	5115001	5290832	3.07652
nscaf3034	4708901	5106423	3.35265
nscaf2210	2523401	2566800	0.798354
nscaf2210	4188101	4194300	6.87662
nscaf2210	4484151	4513600	3.87877
nscaf2964	1	4718200	1.26216
nscaf2964	4764701	4947888	2.91077
nscaf3003	1	4448500	1.35041
nscaf3003	4448501	4920037	2.87647
nscaf3040	638601	644800	0.376912
nscaf3040	4340001	4813092	3.3844
nscaf3099	1	4468650	1.28423
nscaf3099	4468651	4714512	2.72357
nscaf3015	328601	348750	3.90223
nscaf3015	864901	874200	4.62259
nscaf3015	2278501	2284700	6.09109
nscaf3015	4467101	4548810	3.63259
nscaf2575	1847601	1922000	0.0535897
nscaf2829	2985301	3022500	0.12768
nscaf2829	3022501	4415533	1.30994
nscaf2823	4076501	4088900	0.653972
nscaf2176	1	1346950	1.18526
nscaf2176	1519001	2002600	1.10305
nscaf2176	4194301	4237700	0.999584
nscaf2176	4237701	4360329	3.94767
nscaf2767	3710701	3744800	0.85518
nscaf2795	1	775000	1.34555
nscaf2795	775001	809100	0.589311
nscaf2795	1191951	1205900	0.53407
nscaf2795	1546901	1567050	3.56771
nscaf2795	2232001	2238200	7.44979
nscaf2943	3837801	3998728	3.06036
nscaf3063	3007001	3101550	2.87986
nscaf3063	3586701	3844000	4.01222
nscaf3063	3844001	3865237	0.413168
nscaf2953	1	1802650	1.34043
nscaf1108	1	3459965	1.32492
nscaf2860	1900301	2176200	1.22442
nscaf2860	2414901	2421100	7.6211
nscaf3097	1	2988400	1.30098
nscaf3097	2988401	3069000	2.67697
nscaf3097	3069001	3093800	4.50679
nscaf3072	1	2693900	1.29765
nscaf3072	2693901	2833400	3.26006
nscaf3072	2886101	3016769	3.12293
nscaf2948	212351	232500	0.275534
nscaf2948	232501	1674000	1.3164
nscaf2948	2780701	2816103	3.07887
nscaf2891	1	2805547	1.33932
nscaf2970	2678401	2780867	3.01885
nscaf3045	2224251	2325000	3.99529
nscaf3045	2458301	2464500	0.0318978
nscaf3045	2464501	2495500	0.947698
nscaf3045	2495501	2578724	3.72593
nscaf3032	2101801	2335060	3.32119
nscaf3098	1	2272432	1.21445
nscaf3005	2030501	2228900	3.13095
nscaf3005	2228901	2252472	1.10665
nscaf3008	66651	100750	0.372884
nscaf3055	771901	793600	0.466064
nscaf3055	1850701	2084299	2.96144
nscaf3066	1	496000	1.30098
nscaf3066	496001	506850	0.479067
nscaf3066	506851	740900	1.32198
nscaf3066	740901	750200	0.363846
nscaf3066	750201	1667800	1.31549
nscaf3066	1708101	1875500	1.24057
nscaf3066	1875501	2030853	2.69428
nscaf2859	1897201	1909600	0.722615
nscaf2623	1	35650	3.2212
nscaf2623	35651	1898424	1.23722
nscaf3035	1	1790365	1.10627
nscaf3048	784301	855600	1.282
nscaf3048	1407401	1752822	3.28001
nscaf2851	926901	948600	0.948684
nscaf2851	1078801	1277200	1.23004
nscaf3041	1562401	1577900	0.536928
nscaf3041	1602701	1686400	2.75299
nscaf98	1370201	1393450	0.0513746
nscaf463	1444601	1639263	3.02346
nscaf2998	217001	234050	0.0698256
nscaf2998	1181101	1629105	3.35497
nscaf2901	1210551	1230700	0.33116
nscaf2681	241801	251100	0.551526
nscaf2681	489801	545600	0.724471
nscaf3044	1404301	1545235	3.29642
nscaf3056	1379501	1540890	3.29368
nscaf1705	1	1492361	1.34686
nscaf2937	1	1295800	1.24126
nscaf2937	1295801	1465049	3.01321
nscaf3022	1	1360900	1.31695
nscaf3022	1360901	1421625	3.39309
nscaf481	1	1365410	1.30939
nscaf3052	1	1088100	1.32042
nscaf3052	1088101	1199700	2.84593
nscaf3052	1199701	1274100	4.16034
nscaf3052	1274101	1350307	2.79898
nscaf1071	1	1318628	1.31969
nscaf3075	579701	657200	0.827826
nscaf3093	201501	207700	0.330564
nscaf3093	988901	995100	0.177772
nscaf3093	1119101	1284539	3.22455
nscaf2962	1	1125300	1.21588
nscaf2962	1125301	1214930	2.84869
nscaf2766	1165601	1178230	6.74211
nscaf2686	1	1149164	1.17218
nscaf2980	220101	238700	1.03534
nscaf2990	868001	989383	2.95857
nscaf2759	83701	99200	5.50942
nscaf2759	99201	974282	1.26866
nscaf3074	804451	962782	3.33596
nscaf3071	1	957785	1.33598
nscaf2925	97651	883500	1.3133
nscaf2924	99201	337900	0.911175
nscaf2556	728501	818626	0.944223
nscaf3089	40301	173600	1.1721
nscaf3089	299151	599850	1.24057
nscaf2814	485151	539400	3.39615
nscaf2279	1	711426	1.33821
nscaf2053	1	703049	1.22952
nscaf2833	1	46500	1.22714
nscaf2833	46501	68200	0.532333
nscaf2833	266601	303800	0.898257
nscaf3078	223201	235600	0.682878
nscaf2987	327051	656697	3.13725
nscaf2801	1	89900	1.15061
nscaf2801	151901	176700	0.556711
nscaf2801	176701	619130	1.32216
nscaf3053	1	288300	1.13808
nscaf2971	24801	37200	0.581681
nscaf3068	279001	463041	4.27552
nscaf2956	409201	424216	5.56391
nscaf3033	186001	419267	3.44451
nscaf2781	1	405907	1.30459
nscaf125	1	388166	1.33395
nscaf2995	213901	382260	3.40133
nscaf2938	1	182900	1.29406
nscaf3002	35651	367848	2.89788
nscaf3104	1	361750	1.30595
scaffold416	105401	300700	1.11543
nscaf2780	1	335162	1.19657
nscaf2954	288301	329030	3.69968
nscaf2959	43401	120900	0.733719
nscaf2965	43401	103850	3.64748
nscaf2965	103851	221650	2.78389
nscaf2965	221651	257300	3.49671
nscaf3090	1	120900	1.13682
nscaf3087	1	164300	1.22391
nscaf3087	164301	260774	3.05019
nscaf2977	190651	251519	3.25464
nscaf2882	1	250663	1.28574
nscaf3069	51151	243028	2.82745
nscaf3038	1	214455	1.21403
scaffold547	1	183479	1.12498
nscaf3047	1	178122	3.19364
nscaf2913	1	178043	1.1003
nscaf3054	62001	171565	3.8095
nscaf2979	124001	167006	3.05612
nscaf2769	1	161104	1.28191
nscaf2939	69751	147684	3.13877
nscaf3021	1	58900	0.897013
scaffold584	105401	141019	2.74575
nscaf2909	1	111600	1.18559
nscaf3017	111601	126884	4.11759
nscaf3007	83701	122816	3.29048
nscaf3070	1	121918	3.12315
scaffold632	83701	97470	3.3258
nscaf3115	65101	93091	3.547
nscaf3120	1	89935	0.884786
nscaf3064	1	84730	3.32395
nscaf2972	58901	82677	3.14858
nscaf3080	1	81104	2.86433
scaffold657	1	79464	1.22833
nscaf2366	1	78871	1.16312
nscaf1531	1	77564	1.13249
nscaf3037	1	77354	0.920953
nscaf3133	46501	77137	2.75318
nscaf3094	1	77050	3.77323
scaffold665	1	76437	0.916305
nscaf2280	1	73355	0.921656
nscaf3129	37201	71999	3.5313
nscaf2992	18601	71315	3.667
nscaf3142	1	68119	1.28967
nscaf2997	1	52700	3.95561
nscaf2914	1	62943	1.3285
nscaf2108	1	61940	1.27615
scaffold691	1	61692	0.734126
nscaf1566	1	60675	1.20414
nscaf2805	1	59726	1.34071
nscaf497	1	58776	1.30423
scaffold690	1	58127	0.793664
nscaf2761	1	57084	1.16151
scaffold692	1	56938	1.17593
scaffold696	1	56406	1.30342
nscaf3157	1	55659	0.993506
nscaf2967	1	54889	2.81337
nscaf773	1	54810	1.29837
nscaf2792	1	52672	1.26602
nscaf2571	1	52558	1.2853
nscaf2976	1	50821	2.76006
scaffold706	1	49867	4.02085
nscaf2763	1	47624	1.33062
scaffold718	1	44352	0.0873529
scaffold716	1	43884	1.16191
nscaf1485	1	43559	1.2018
scaffold720	1	42846	1.25719
nscaf2283	1	42261	0.988217
scaffold721	1	41999	1.1774
nscaf1525	1	41869	0.462813
nscaf556	1	41000	1.32519
scaffold726	1	40947	1.00849
nscaf1886	1	40210	1.29244
nscaf1516	1	39528	0.999861
scaffold728	1	39138	0.960395
scaffold731	1	38596	1.01178
scaffold733	1	38535	0.754451
scaffold735	1	38074	1.33811
scaffold739	1	37824	0.859578
nscaf1987	1	37681	1.34192
nscaf3073	1	37476	3.20073
nscaf987	1	37363	1.24031
scaffold753	1	37326	2.85819
scaffold750	1	37326	2.86533
nscaf3148	1	36880	3.73938
scaffold751	1	36141	2.85918
nscaf3159	1	35379	0.983025
scaffold752	1	35164	3.27138
nscaf1156	1	34006	1.06836
nscaf2309	1	33996	1.25902
nscaf2334	1	32794	1.19964
scaffold755	1	32473	1.04001
scaffold758	1	31575	3.70147
scaffold756	1	31490	4.54349
scaffold757	1	31467	3.22836
nscaf1169	1	30096	1.18962
scaffold765	1	29024	3.15841
scaffold763	1	28966	3.22679
scaffold766	1	28712	3.89737
scaffold767	1	28669	3.24226
scaffold771	1	28643	4.29007
scaffold768	1	28588	2.85938
nscaf1542	1	28245	1.04391
scaffold772	1	27407	5.45697
scaffold770	1	27361	2.90996
nscaf201	1	27139	1.11365
nscaf576	1	27054	1.20455
scaffold776	1	26787	5.20212
nscaf2457	1	26564	1.34994
scaffold773	1	26556	3.44642
scaffold779	1	26538	5.39678
nscaf2919	1	26430	1.34267
scaffold788	1	26298	2.79568
scaffold780	1	25881	4.56369
scaffold781	1	25762	5.61039
scaffold783	1	25652	3.17488
scaffold782	1	25399	2.8479
scaffold784	1	24998	3.22299
nscaf123	1	24736	1.15541
scaffold795	1	24575	0.788182
scaffold800	1	24516	3.20517
scaffold805	1	24404	2.90996
scaffold792	1	24385	4.36778
scaffold790	1	24247	2.67901
scaffold804	1	24137	23.8332
scaffold791	1	24056	3.12077
nscaf2301	1	23635	1.13155
scaffold793	1	23536	2.78968
nscaf649	1	23436	1.24755
scaffold808	1	23329	2.66993
scaffold803	1	23317	3.00987
scaffold807	1	23294	3.53277
nscaf1786	1	22905	1.33237
scaffold802	1	22872	3.48582
scaffold806	1	22779	2.71829
nscaf2252	1	22779	2.74803
scaffold814	1	22450	1.17674
scaffold811	1	22336	2.98163
scaffold812	1	22286	3.88739
scaffold815	1	22089	1.34929
nscaf3105	1	21977	1.15117
scaffold830	1	21824	0.927488
scaffold827	1	21679	3.0447
scaffold822	1	21470	1.0172
scaffold818	1	21443	2.69839
nscaf2915	1	21383	1.31385
scaffold824	1	21342	8.29706
scaffold823	1	20939	3.62429
scaffold820	1	20920	3.32464
scaffold831	1	20819	3.58382
scaffold826	1	20725	3.33272
scaffold832	1	20381	3.83626
scaffold836	1	20230	3.0082
nscaf3125	1	19961	3.66116
nscaf313	1	19803	2.99177
scaffold837	1	19790	3.54381
scaffold844	1	19748	3.22187
scaffold842	1	19615	2.76063
nscaf3116	1	19463	1.28414
nscaf835	1	19383	1.20656
scaffold846	1	19118	6.7843
nscaf3001	1	18903	3.08656
scaffold852	1	18613	2.78254
scaffold848	1	18474	2.85898
scaffold859	1	18380	2.89728
scaffold851	1	18168	3.46439
scaffold853	1	17906	4.23306
nscaf1459	1	17267	1.17797
scaffold870	1	17161	2.757
scaffold868	1	17068	3.00799
scaffold898	1	17055	2.78833
scaffold865	1	17044	3.32534
nscaf3123	1	16968	4.07754
scaffold873	1	16839	2.72811
scaffold876	1	16455	3.45815
scaffold894	1	16239	3.04154
scaffold890	1	16210	0.172122
scaffold886	1	16003	1.08523
scaffold882	1	15825	2.68087
scaffold881	1	15721	3.99834
nscaf508	1	15598	1.09566
scaffold891	1	15586	2.74157
scaffold889	1	15402	2.77522
scaffold887	1	15277	0.984935
scaffold893	1	15230	2.69708
scaffold914	1	15183	6.26537
nscaf2945	1	15027	2.70964
scaffold892	1	15013	1.02349
scaffold897	1	14914	1.2683
scaffold969	1	14870	0.902751
scaffold912	1	14706	3.45623
scaffold901	1	14626	3.4395
nscaf2620	1	14623	1.29828
scaffold902	1	14556	0.396392
scaffold905	1	14460	5.45205
scaffold920	1	14413	2.91359
scaffold908	1	14297	1.1479
scaffold919	1	14117	0.921975
scaffold943	1	14081	3.96137
scaffold925	1	14051	5.61544
scaffold928	1	14035	3.12661
scaffold917	1	14030	3.23687
scaffold921	1	13963	2.81962
scaffold915	1	13826	3.60275
scaffold922	1	13760	4.5735
scaffold924	1	13651	3.64344
scaffold951	1	13552	1.02335
scaffold930	1	13489	1.12412
nscaf618	1	13344	0.983366
scaffold955	1	13321	3.82909
nscaf3160	1	13287	0.959929
scaffold940	1	13271	7.52035
nscaf2713	1	13265	1.24332
nscaf3147	1	13262	3.29505
scaffold939	1	13156	1.32832
scaffold944	1	13089	2.77868
scaffold958	1	13066	1.17756
scaffold946	1	13052	4.68744
scaffold956	1	12784	0.31937
scaffold960	1	12558	2.73815
scaffold989	1	12500	2.80928
scaffold963	1	12390	2.89427
scaffold965	1	12375	2.91178
scaffold970	1	12291	1.29262
scaffold968	1	12288	3.98064
nscaf3132	1	12216	3.64799
scaffold973	1	12141	2.94915
scaffold972	1	12087	2.91158
scaffold961	1	12049	3.40369
scaffold1020	1	11916	1.14591
scaffold1017	1	11890	1.23362
scaffold979	1	11845	4.09993
scaffold990	1	11826	1.10007
scaffold1014	1	11781	0.970298
scaffold983	1	11702	2.78215
scaffold994	1	11675	2.83294
nscaf2234	1	11496	1.19086
nscaf2794	1	11455	1.21976
scaffold1060	1	11264	5.5228
scaffold1000	1	11257	0.597703
nscaf2788	1	11215	0.883376
scaffold997	1	11206	3.62354
scaffold1001	1	11119	0.218393
scaffold1029	1	11067	1.11126
scaffold984	1	11044	0.608066
scaffold1006	1	11024	1.22103
scaffold1009	1	11019	1.23516
scaffold1004	1	10892	0.790863
scaffold1026	1	10868	0.764559
scaffold1010	1	10853	0.981187
nscaf2974	1	10822	3.25848
scaffold1039	1	10813	1.21833
scaffold1040	1	10804	1.33978
scaffold1027	1	10661	1.24505
scaffold1038	1	10601	1.00542
scaffold1022	1	10549	0.94737
scaffold1019	1	10385	0.930643
scaffold1043	1	10259	3.12705
scaffold1045	1	10226	1.09467
nscaf484	1	10167	0.915099
scaffold1024	1	10102	0.93368
scaffold1023	1	10038	3.99224
scaffold1053	1	9982	0.719068
scaffold1035	1	9965	1.20089
scaffold1041	1	9964	1.29074
scaffold1047	1	9942	1.30686
scaffold1063	1	9919	1.10734

## Sheet: AK
scaffold	start	end	copy number call
nscaf1898	11665401	15631500	1.3196
nscaf1898	15631501	15634900	0.0348234
nscaf1898	15634901	16167452	1.20916
nscaf2902	1	1062500	1.1599
nscaf2902	5861601	5921100	1.15229
nscaf2902	5921101	5924500	0.0219277
nscaf2888	3776551	3809700	0.877335
nscaf2888	4227901	4233000	1.00229
nscaf2888	4525401	4530500	0.0367401
nscaf2888	5863301	5912600	0.797414
nscaf2888	8831501	8947100	1.19756
nscaf2888	8977701	9095000	1.34016
nscaf2888	9095001	9103500	0.549237
nscaf2888	9751201	9930683	3.39992
nscaf3058	100301	108800	0.685344
nscaf3058	108801	309400	1.11018
nscaf3058	309401	334050	0.647881
nscaf3058	334051	1247800	1.33839
nscaf3058	1247801	1264800	0.198512
nscaf3058	3102501	3107600	0.00663678
nscaf3058	8841701	9096098	2.73834
nscaf2847	487901	4603600	1.2669
nscaf2847	6116601	6381800	1.10757
nscaf2847	8279851	8287500	0.330541
nscaf2847	8367401	8370800	17.6158
nscaf2847	8518701	8663667	3.01154
nscaf2993	1	2271200	1.26015
nscaf2993	2271201	2275450	0.0690699
nscaf2993	2275451	3423800	1.21419
nscaf2993	3423801	3427200	0.00509148
nscaf2993	6179501	6203300	0.157989
nscaf2993	8112401	8247164	3.02556
nscaf1690	34001	43350	0.136645
nscaf1690	43351	64600	1.22256
nscaf1690	171701	180200	1.08802
nscaf1690	287301	294950	0.153116
nscaf1690	294951	302600	0.876059
nscaf1690	345101	357000	1.27518
nscaf1690	7500401	7512300	0.829952
nscaf2855	4601901	4850100	1.33543
nscaf2855	5697551	5703500	0.914782
nscaf2855	5703501	5706900	0.0434681
nscaf2855	6771101	6776200	0.429164
nscaf2855	7189301	7301641	3.53596
nscaf2853	1	430100	1.00912
nscaf2853	6725201	6976650	2.78196
nscaf2511	836401	1162800	0.86322
nscaf2511	2618851	2623100	0.190835
nscaf2511	2720001	4958900	1.26103
nscaf2511	4958901	5077900	0.88497
nscaf2511	5077901	6341000	1.2853
nscaf2589	1	2992850	1.33007
nscaf3026	1	6688389	1.26936
nscaf2986	3605701	3767200	1.23379
nscaf2986	3767201	3779100	0.457962
nscaf3031	1	173400	1.3436
nscaf3031	3798651	3802900	8.85934
nscaf3031	5757901	5771500	0.51203
nscaf3031	5771501	5961050	1.32841
nscaf3031	5961051	6140400	3.12445
nscaf3031	6162501	6233827	2.96144
nscaf2828	6036701	6086789	3.99169
nscaf2865	1	5615779	1.33672
nscaf3027	1841951	1847900	0.0157719
nscaf3027	5149301	5290832	2.7984
nscaf3034	4663101	5050700	2.76121
nscaf3034	5050701	5059200	6.55229
nscaf3034	5059201	5106423	3.13464
nscaf2210	2459051	2468400	0.596668
nscaf2210	2524501	2567000	0.378824
nscaf2210	2913801	2940150	0.80207
nscaf2210	4188801	4194750	25.0667
nscaf2964	1	4690300	1.13116
nscaf3003	1	4920037	1.22561
nscaf3040	639201	642600	0.0093404
nscaf3040	4671601	4813092	3.71484
nscaf3099	1	4714512	1.18042
nscaf2330	1	1191700	1.24349
nscaf2330	1191701	1388900	3.23104
nscaf2330	1388901	4427964	1.17903
nscaf2829	1	1630300	1.32905
nscaf2829	1630301	1727200	0.846569
nscaf2829	1727201	1887000	1.25806
nscaf2829	1887001	1955000	0.824276
nscaf2829	2325601	2640100	1.1475
nscaf2829	2769301	2772700	0.00663678
nscaf2829	2772701	4226200	1.09323
nscaf2176	1	4238950	1.23713
nscaf2176	4238951	4289950	6.17398
nscaf2176	4289951	4360329	2.82314
nscaf2767	1880201	1883600	0.117018
nscaf2767	2869601	2876400	0.0165125
nscaf2795	1	4196326	1.24496
nscaf3063	1	31450	3.07247
nscaf3063	31451	3384700	1.25946
nscaf3063	3619301	3865237	3.74249
nscaf2889	1	3847664	1.28103
nscaf2655	1	3814022	1.26997
nscaf2953	1	3799445	1.26953
nscaf1108	1	3459965	1.22298
nscaf2983	79901	113900	0.2286
nscaf2983	113901	146200	1.26304
nscaf2983	146201	149600	0.019998
nscaf2983	149601	3187500	1.33136
nscaf2983	3206201	3265700	3.93455
nscaf2983	3265701	3356134	2.74138
nscaf2860	1302201	1308150	0.00852964
nscaf2860	1965201	2075700	1.00153
nscaf2818	1	3243595	1.20139
nscaf3097	1	3203662	1.25041
nscaf3072	1	2699600	1.11876
nscaf3072	2699601	2721700	3.78371
nscaf3072	2747201	2769300	3.98478
nscaf2852	1	2961484	1.23166
nscaf2800	1	2960901	1.26286
nscaf2948	57801	2512600	1.23825
nscaf2891	1	2655400	1.18362
nscaf2970	28901	105400	1.12803
nscaf2970	171701	181900	1.21478
nscaf2970	234601	287300	1.13359
nscaf2970	409701	445400	1.16595
nscaf2970	494701	569500	1.20389
nscaf2970	615401	622200	1.14361
nscaf2970	668101	916300	1.31303
nscaf2970	935001	950300	2.78891
nscaf2970	974951	1472200	1.19499
nscaf2970	1611601	1685550	1.02783
nscaf2970	1761201	1771400	0.992955
nscaf2970	1989001	2135200	1.17691
nscaf2970	2636701	2780867	2.98804
nscaf2883	1	2514300	1.2743
nscaf2883	2514301	2708359	2.67567
nscaf2838	1	30600	0.538269
nscaf2838	30601	2687995	1.29397
nscaf3045	539751	546550	12.9081
nscaf3045	746301	754800	0.684822
nscaf3045	823651	845750	3.97265
nscaf3045	2327301	2458200	0.573911
nscaf3045	2458201	2465000	0.0350267
nscaf3045	2465001	2497300	0.47012
nscaf3045	2568701	2578724	1.24747
nscaf2815	1	2480560	1.25928
nscaf2770	1	2444060	1.33348
nscaf3032	564401	567800	0.305215
nscaf3032	1443301	1652400	1.10849
nscaf3032	1987301	2335060	3.27456
nscaf3098	1	1057400	1.29468
nscaf3005	941801	950300	0.134586
nscaf3005	950301	1033600	1.03958
nscaf3005	1091401	1162800	2.79142
nscaf3005	1286901	1421200	1.28895
nscaf3005	1441601	1457750	3.9622
nscaf3005	1497701	2252472	1.33284
nscaf2216	1	2192281	1.26541
nscaf2931	1	1031900	1.2683
nscaf2931	1523201	2028100	1.31376
nscaf2931	2028101	2153742	3.21117
nscaf2822	1	18700	1.24902
nscaf2822	197201	205700	3.93183
nscaf2822	642601	649400	0.41171
nscaf2822	1249501	1256300	0.0307259
nscaf2842	1	2133414	1.22044
nscaf3055	105401	156400	0.280194
nscaf2887	907801	916300	0.0353095
nscaf2887	1708501	2033740	2.78755
nscaf3066	1	1681300	1.16716
nscaf2734	1553801	1560600	0.186287
nscaf2859	1812201	1941753	4.18202
nscaf2868	170001	229500	0.904567
nscaf2868	328101	338300	0.485115
nscaf2868	1686401	1919576	3.26549
nscaf2623	1	1898424	1.16967
nscaf3035	1	1337900	1.06607
nscaf3035	1681301	1790365	1.22323
nscaf3048	787101	813450	0.733567
nscaf2851	1	1746915	1.34025
nscaf3079	1	1728238	1.18181
nscaf3041	545701	568650	0.165477
nscaf3041	962201	1354900	1.32051
nscaf3041	1462001	1481550	0.858804
nscaf3041	1558901	1567400	0.250677
nscaf98	1377001	1383800	0.00663678
nscaf98	1383801	1422900	0.893599
nscaf98	1572501	1640500	1.21041
nscaf98	1640501	1679284	2.71622
nscaf2998	193801	232900	0.147083
nscaf2998	1453501	1629105	2.96987
nscaf2901	1	1620475	1.24401
nscaf2789	442001	1589898	1.3055
nscaf3013	1	1335350	1.27156
nscaf3013	1335351	1344700	0.22272
nscaf3013	1344701	1403350	1.30414
nscaf2876	1312401	1317500	0.0215212
nscaf2951	1	1513000	1.2713
nscaf2951	1513001	1579443	3.04554
nscaf2681	1	505750	1.2894
nscaf2681	505751	547400	0.568369
nscaf3044	384201	404600	0.907708
nscaf3044	634951	758200	1.30288
nscaf3044	1077801	1360000	1.25632
nscaf3044	1371901	1394000	1.23004
nscaf3044	1446701	1473900	1.0344
nscaf3056	612001	623900	0.452284
nscaf3056	623901	640900	1.23808
nscaf3056	640901	651100	0.107522
nscaf3056	651101	695300	0.955349
nscaf1705	841501	858500	0.473948
nscaf1705	858501	1492361	1.18962
nscaf2937	1	1025100	1.10934
nscaf2937	1025101	1031900	0.162487
nscaf2937	1031901	1433100	1.16256
nscaf2912	236301	1430550	1.33524
nscaf2912	1430551	1460319	3.45216
nscaf3022	1	335750	1.04652
nscaf3022	335751	404600	0.428896
nscaf3022	555901	969000	1.16659
nscaf3022	1344701	1421625	3.27138
nscaf2797	623901	629000	0.162364
nscaf481	1	1365410	1.16554
nscaf3052	1	640900	1.17243
nscaf3052	640901	686800	4.25896
nscaf3052	722501	734400	0.510152
nscaf3052	790501	875500	1.08162
nscaf3052	903551	926500	1.26707
nscaf1071	1	1020850	1.0853
nscaf1071	1020851	1028500	0.0159854
nscaf1071	1028501	1318628	1.2531
nscaf3075	467501	698700	0.979896
nscaf3075	698701	992800	1.2963
nscaf3075	992801	996200	0.11908
nscaf3075	996201	1304224	1.27925
nscaf3093	1	1139000	1.32721
nscaf3093	1234201	1284539	2.97688
nscaf2962	1	1139000	1.1765
nscaf2886	1	1127100	1.32657
nscaf2886	1127101	1184947	2.9298
nscaf2766	1	329800	1.2404
nscaf2766	329801	345100	0.0405262
nscaf2766	1167051	1178230	10.76
nscaf2686	1	193800	1.1118
nscaf2686	193801	227800	0.275572
nscaf2686	227801	1149164	1.09505
nscaf2980	1	52700	1.25579
nscaf2980	1031901	1117232	3.30054
nscaf2813	20401	28900	0.996955
nscaf2813	71401	120700	1.02669
nscaf2813	323001	550800	1.28949
nscaf2813	655351	674900	0.264694
nscaf2826	1	1011025	1.29837
nscaf2759	26351	66300	0.67385
nscaf2759	79901	105400	4.16755
nscaf2759	105401	974282	1.18731
nscaf3071	1	761600	1.16409
nscaf2924	98601	331500	0.732246
nscaf2924	331501	862410	1.28298
nscaf2916	1	861035	1.32161
nscaf2556	737801	818626	0.487678
nscaf3089	39101	683400	1.23328
nscaf2814	414801	600950	4.95677
nscaf2814	698701	739180	0.935948
nscaf2279	1	711426	1.17471
nscaf2053	1	703049	1.16562
nscaf2833	1	178500	0.971375
nscaf2833	272001	303450	0.658977
nscaf2833	654501	697125	2.88866
nscaf2899	1	690817	1.21588
nscaf2874	518501	683423	3.01551
nscaf3078	170001	175100	0.351696
nscaf2987	234601	306000	1.00556
nscaf3062	1	537200	1.20114
nscaf3062	537201	655034	2.73454
nscaf2801	1	619130	1.20189
nscaf2910	1	399500	1.33413
nscaf2910	399501	425850	0.86322
nscaf2810	1	558453	1.26892
nscaf2905	1	538232	1.3262
nscaf1962	1	531448	1.33293
scaffold316	1	507928	3.06588
nscaf2971	1	27200	1.1653
nscaf2971	27201	37400	0.591726
nscaf2971	437751	504153	2.73322
nscaf3033	269451	419267	2.88566
nscaf2564	1	405981	1.32721
nscaf2781	1	405907	1.20656
nscaf2819	1	401889	1.21596
nscaf125	1	388166	1.12163
nscaf2995	270301	377400	3.1238
nscaf3106	1	314500	1.32639
nscaf3106	314501	326400	0.132558
nscaf2938	1	350200	1.29783
nscaf3002	1	337450	1.30116
nscaf3002	337451	362100	3.00466
nscaf3104	1	361750	1.30713
scaffold418	1	348874	3.65077
scaffold416	1	96900	4.25807
scaffold416	307701	346787	3.16126
nscaf2780	1	335162	1.03376
nscaf2954	1	265200	1.24462
nscaf2959	1	7650	2.81201
nscaf2959	7651	205700	1.22196
nscaf2965	1	62900	1.2954
nscaf2965	62901	275000	2.69409
nscaf3090	1	200600	1.12912
nscaf3087	1	210800	1.25266
nscaf3087	210801	260774	2.75719
nscaf2882	52701	183600	0.812759
nscaf3069	1	243028	1.2531
nscaf2900	1	233607	1.33728
nscaf3038	1	113900	0.943634
nscaf2846	63751	108800	0.824562
nscaf2913	1	34000	1.16022
nscaf2913	34001	117300	0.732449
nscaf2981	64601	128350	3.34359
nscaf2981	128351	139400	0.57149
nscaf2981	139401	177465	3.05146
nscaf2804	1	176311	1.25119
nscaf3054	1	62900	1.07423
nscaf3054	151301	171565	1.21504
nscaf2873	108801	167558	3.02199
nscaf2979	129201	167006	2.99053
nscaf2769	1	19550	0.0409924
nscaf3060	1	154868	2.67938
nscaf2939	122401	147684	3.63335
nscaf3021	1	32300	0.907016
nscaf3021	32301	39100	0.380376
nscaf3021	39101	141034	1.16781
scaffold584	27201	86700	2.84258
scaffold584	86701	110500	4.79689
scaffold584	110501	141019	2.8349
nscaf2857	1	139460	3.26459
nscaf2877	34001	115600	2.77753
nscaf2909	1	18700	1.26839
nscaf2909	18701	56100	0.643004
nscaf2783	1	125253	1.23585
scaffold606	1	122324	2.98039
nscaf3028	1	54400	1.09733
nscaf3028	54401	61200	0.304835
nscaf3028	61201	115884	1.30026
nscaf2952	47601	110528	3.54995
nscaf2880	1	100677	2.67326
scaffold626	1	100366	3.62832
nscaf1289	1	99776	1.16385
nscaf651	1	57800	1.26628
nscaf651	57801	97529	2.78331
scaffold632	1	97470	3.42025
nscaf3101	1	91382	1.33672
nscaf1743	1	90732	1.14584
nscaf3120	1	89935	0.95482
nscaf2935	21251	68000	2.9363
nscaf2893	1	13600	1.07259
nscaf2893	66301	88138	4.30168
scaffold644	1	19550	4.10932
scaffold644	19551	25500	0.834914
scaffold644	25501	87121	3.7342
scaffold651	1	85021	5.77812
nscaf3064	1	84730	3.82617
nscaf2972	1	20400	1.07549
nscaf2972	20401	82677	3.09899
nscaf3080	45051	81104	4.37081
nscaf2366	1	78871	0.980099
nscaf3138	1	50150	0.907771
nscaf1531	1	77564	1.19127
nscaf3133	1	45050	1.31121
nscaf3135	1	39100	1.11667
nscaf3135	39101	77011	3.1718
nscaf2280	1	47600	1.05738
nscaf2280	47601	66300	0.370899
nscaf3129	1	5100	4.27641
nscaf3129	46751	71999	2.72357
nscaf2992	49301	71315	3.7929
nscaf3131	30601	69142	2.92594
nscaf3142	1	68119	0.85228
nscaf2997	1	65791	3.37831
nscaf3102	1	65385	1.28565
nscaf2108	1	61940	1.33821
nscaf512	1	61057	1.27721
nscaf1566	1	60675	1.33302
nscaf2805	1	59726	1.09756
nscaf497	1	58776	0.98719
nscaf2761	1	57084	1.0115
scaffold692	1	56938	1.33951
scaffold695	1	56438	3.26821
nscaf3157	1	55659	1.31823
nscaf3150	1	12750	1.29433
nscaf3150	12751	37400	2.75968
nscaf3103	1	54984	1.25928
scaffold697	1	54734	3.34244
scaffold699	1	54283	0.373816
nscaf2552	1	25500	1.20422
nscaf2552	34001	54258	1.05438
nscaf3025	1	53305	3.14552
nscaf3156	1	52784	1.10788
nscaf2792	1	52672	1.2605
nscaf2072	1	52621	1.2812
nscaf2571	1	52558	1.19623
nscaf2950	40801	52078	3.23149
nscaf2976	1	50821	2.71509
scaffold707	1	50024	2.84889
scaffold706	1	23800	10.341
scaffold706	23801	49867	3.90332
nscaf736	1	48677	2.72074
nscaf3081	1	48506	2.85898
nscaf2763	1	47624	1.34201
scaffold710	1	46730	1.32593
scaffold713	1	45543	2.95795
scaffold715	1	44898	3.17334
nscaf574	1	44644	1.30261
nscaf3050	1	44493	0.94875
scaffold718	1	44352	0.868501
nscaf1485	1	43559	1.04232
nscaf2283	1	42261	0.877639
scaffold721	1	41999	3.01404
nscaf1525	1	41869	0.951582
nscaf2142	1	41493	0.886812
nscaf716	1	41415	2.69148
nscaf556	1	41000	1.23525
nscaf1336	1	40128	1.26444
nscaf2808	1	39943	1.33237
nscaf1516	1	39528	1.10489
nscaf3140	1	39233	1.27403
scaffold728	1	39138	1.02548
nscaf3162	1	39020	1.1765
nscaf2014	1	38930	1.26541
nscaf570	1	38906	0.630558
scaffold733	1	38535	1.16256
scaffold735	1	38074	3.0746
scaffold736	1	37865	0.967075
nscaf1987	1	37681	1.33691
scaffold740	1	37637	1.24824
scaffold743	1	37480	0.63812
nscaf987	1	37363	1.27138
scaffold753	1	37326	2.99322
nscaf3148	1	36880	3.83227
nscaf3159	1	35379	0.877457
scaffold752	1	35164	2.77733
nscaf2408	1	5100	1.20347
nscaf2408	27201	34506	0.941478
nscaf1156	1	34006	1.17593
nscaf916	1	33465	2.67994
nscaf2334	1	32794	1.03326
scaffold759	1	31832	0.909723
scaffold758	1	31575	2.89487
scaffold757	1	31467	3.50399
nscaf15	1	30234	2.75375
nscaf1169	1	30096	1.06888
nscaf2936	1	29983	3.0521
nscaf3012	1	29496	3.87958
scaffold765	1	29024	3.56475
scaffold763	1	28966	2.73682
scaffold766	1	28712	3.95259
scaffold767	1	28669	2.71547
nscaf1136	1	28655	0.127733
scaffold771	1	28643	3.94685
scaffold768	1	28588	2.93589
nscaf1542	1	28245	0.960329
scaffold772	1	27407	5.22018
nscaf201	1	27139	0.899191
nscaf576	1	27054	1.17032
nscaf2457	1	26564	0.929483
scaffold779	1	26538	5.4653
nscaf2919	1	26430	1.29298
scaffold788	1	26298	3.01404
scaffold780	1	25881	3.87985
scaffold781	1	25762	4.3322
scaffold783	1	25652	2.99654
scaffold778	1	25329	2.81747
scaffold784	1	24998	1.34509
nscaf671	1	24778	3.23351
nscaf123	1	24736	0.687342
scaffold800	1	24516	4.73052
scaffold805	1	24404	3.52861
scaffold792	1	24385	4.13045
nscaf2652	1	24234	1.22061
scaffold804	1	24137	16.5459
scaffold791	1	24056	2.82431
nscaf2301	1	23635	1.23628
nscaf87	1	23623	3.26436
nscaf649	1	23436	1.2804
nscaf269	1	23390	1.02769
nscaf172	1	23212	1.28298
scaffold798	1	23037	5.11027
scaffold802	1	22872	3.47666
scaffold806	1	22779	2.72074
scaffold816	1	22430	2.98991
scaffold815	1	22089	0.663607
nscaf1236	1	22042	1.23114
nscaf1323	1	21958	1.13077
scaffold813	1	21883	3.39544
scaffold830	1	21824	0.325832
scaffold827	1	21679	3.89737
scaffold818	1	21443	2.67882
scaffold824	1	21342	4.06597
scaffold819	1	21274	1.28842
scaffold825	1	21263	3.0825
nscaf2933	1	20945	2.98142
scaffold823	1	20939	3.3159
scaffold820	1	20920	2.71961
scaffold831	1	20819	3.59627
scaffold821	1	20790	0.900564
nscaf2527	1	20655	1.24972
scaffold833	1	20268	4.10078
scaffold836	1	20230	3.0629
nscaf3125	1	19961	3.76774
scaffold840	1	19847	1.20097
scaffold837	1	19790	3.13117
scaffold844	1	19748	4.31751
scaffold842	1	19615	1.31021
nscaf3116	1	19463	1.12998
scaffold845	1	19460	2.88586
nscaf835	1	19383	4.25807
scaffold846	1	19118	4.80721
scaffold857	1	19071	1.23311
nscaf3001	1	18903	3.06205
nscaf1306	1	18625	1.27943
scaffold852	1	18613	2.84218
nscaf1513	1	18505	1.1964
scaffold859	1	18380	3.01195
scaffold851	1	18168	3.33318
scaffold871	1	18145	7.31623
scaffold853	1	17906	4.67446
scaffold858	1	17692	0.568212
scaffold869	1	17436	2.97275
nscaf416	1	17281	0.871396
nscaf1459	1	17267	1.0984
scaffold868	1	17068	3.16323
scaffold865	1	17044	3.22701
nscaf3123	1	16968	3.22009
scaffold874	1	16935	2.71754
scaffold873	1	16839	2.83058
nscaf732	1	16724	3.70867
scaffold872	1	16614	4.55831
scaffold876	1	16455	3.20139
scaffold877	1	16219	3.0348
scaffold890	1	16210	0.489167
nscaf1973	1	16149	1.28023
scaffold883	1	16128	0.682216
nscaf899	1	16105	2.86851
scaffold896	1	16074	5.41177
scaffold881	1	15721	5.67728
nscaf508	1	15598	1.0796
nscaf760	1	15593	3.17664
scaffold885	1	15536	3.42642
nscaf2443	1	15492	0.963195
scaffold889	1	15402	4.25483
nscaf605	1	15358	1.07341
nscaf3010	1	15331	3.93101
scaffold914	1	15183	6.74959
scaffold892	1	15013	3.30488
scaffold897	1	14914	1.04138
scaffold942	1	14907	5.28682
scaffold969	1	14870	2.84751
scaffold901	1	14626	3.48389
nscaf2620	1	14623	1.31112
scaffold906	1	14590	0.524967
scaffold905	1	14460	4.55642
nscaf1144	1	14425	1.22247
scaffold920	1	14413	2.93956
scaffold911	1	14198	1.17625
scaffold932	1	14164	0.539091
scaffold919	1	14117	1.01305
scaffold943	1	14081	4.02726
nscaf3146	1	14074	3.96247
scaffold925	1	14051	3.43283
scaffold917	1	14030	2.78273
scaffold921	1	13963	2.77272
scaffold934	1	13881	2.96637
nscaf684	1	13852	2.99696
scaffold915	1	13826	3.79158
scaffold922	1	13760	3.44069
scaffold931	1	13492	0.454925
scaffold930	1	13489	1.23628
scaffold936	1	13325	1.3262
scaffold955	1	13321	3.04069
scaffold938	1	13282	0.778193
scaffold940	1	13271	0.594274
nscaf3147	1	13262	4.49057
scaffold909	1	13178	1.29675
scaffold939	1	13156	0.744994
scaffold944	1	13089	2.66937
scaffold946	1	13052	3.29459
nscaf864	1	12843	3.67565
scaffold956	1	12784	0.270744
scaffold947	1	12722	3.66649
scaffold953	1	12619	3.76122
scaffold978	1	12604	1.19756
nscaf552	1	12516	1.2479
scaffold986	1	12507	3.87823
scaffold989	1	12500	3.14182
nscaf603	1	12489	1.27677
nscaf1843	1	12463	1.09505
scaffold963	1	12390	1.03283
scaffold967	1	12346	3.43974
scaffold962	1	12337	0.885706
scaffold970	1	12291	0.938677
nscaf3132	1	12216	3.52494
scaffold973	1	12141	0.636839
scaffold972	1	12087	3.16455
scaffold971	1	12079	0.627505
nscaf2253	1	12063	1.31267
scaffold979	1	11845	2.82608
scaffold990	1	11826	0.813605
scaffold1014	1	11781	3.27547
scaffold991	1	11745	1.33284
scaffold983	1	11702	3.4851
nscaf2234	1	11496	1.04052
scaffold993	1	11461	0.962128
nscaf1058	1	11328	1.2158
scaffold1060	1	11264	4.7866
scaffold1000	1	11257	0.560738
nscaf2788	1	11215	0.908085
scaffold997	1	11206	3.63436
scaffold1012	1	11205	6.18297
scaffold1001	1	11119	1.10397
scaffold1005	1	11105	4.9362
nscaf875	1	11066	4.27848
scaffold984	1	11044	1.16651
scaffold1028	1	10963	3.39003
scaffold1004	1	10892	1.16078
nscaf2974	1	10822	3.18811
scaffold1021	1	10807	2.74556
scaffold1032	1	10708	3.43141
scaffold1038	1	10601	1.14838
nscaf517	1	10526	1.27686
scaffold1048	1	10513	17.7334
scaffold1013	1	10488	4.16438
scaffold1019	1	10385	0.948684
scaffold1033	1	10348	3.96879
scaffold1043	1	10259	0.510612
scaffold1036	1	10229	3.65077
scaffold1044	1	10227	3.75132
scaffold1045	1	10226	0.889767
nscaf484	1	10167	0.34539
scaffold1042	1	10124	0.829435
scaffold1049	1	10062	0.519718
nscaf983	1	10061	1.34378
scaffold1023	1	10038	4.57319
scaffold1053	1	9982	1.28414
scaffold1035	1	9965	0.538456
nscaf918	1	9956	3.30076
scaffold1047	1	9942	4.62483
