# Supplementary material for: Copy number variations among silkworms
Source: BMC Genomics. 2014 Mar 31;15:251. doi: 10.1186/1471-2164-15-251 (PMC3997817; doi:10.1186/1471-2164-15-251)
Supplement: Additional file 3 — The suggestive ~348 CNVs. [file 1471-2164-15-251-S3.xls]

## Sheet: N4
SCAFFOLD	START	END
nscaf1108	2895101	2905300
nscaf1566	1	60675
nscaf1690	938401	948600
nscaf1690	34001	49300
nscaf1898	12130351	12196650
nscaf1898	2730201	2740400
nscaf2072	1	52621
nscaf2142	1	41493
nscaf2204	1147501	1169600
nscaf2204	1047201	1069300
nscaf2210	5072801	5083554
nscaf2210	2920601	3020900
nscaf2279	80751	95200
nscaf2280	1	73355
nscaf2330	2026401	2036600
nscaf2398	479401	522750
nscaf2457	1	26564
nscaf2529	3546201	3598900
nscaf2529	4773601	4804200
nscaf2556	737801	818626
nscaf2575	1139001	1149200
nscaf2674	4836501	4867950
nscaf2674	4509251	4520300
nscaf2681	87551	107100
nscaf2681	505751	541450
nscaf2767	1864051	1883600
nscaf2780	221001	268600
nscaf2789	774351	797300
nscaf2800	2624801	2635000
nscaf2800	314501	324700
nscaf2813	606901	617950
nscaf2814	238001	253300
nscaf2815	290701	355300
nscaf2815	1708501	1736550
nscaf2829	1	15300
nscaf2833	45901	79900
nscaf2836	69701	91800
nscaf2841	1	102600
nscaf2846	108801	210289
nscaf2846	95201	108800
nscaf2847	3847101	4193050
nscaf2847	4416601	4578100
nscaf2853	1	17000
nscaf2853	59501	214200
nscaf2853	266051	284750
nscaf2868	589901	613700
nscaf2868	952001	963900
nscaf2868	1765451	1786700
nscaf2877	117301	128648
nscaf2882	52701	177650
nscaf2891	805801	907800
nscaf2903	304301	332350
nscaf2905	1	20400
nscaf2930	2888301	2901050
nscaf2930	3870901	3926150
nscaf2930	5264051	5274250
nscaf2930	5077901	5124650
nscaf2931	1735701	1799450
nscaf2943	3209601	3226600
nscaf2964	719951	732700
nscaf2970	987701	997900
nscaf2983	1390601	1400800
nscaf2986	6298501	6317200
nscaf2993	1337901	1361700
nscaf2993	5648251	5670350
nscaf2993	5431501	5455300
nscaf3008	1846201	1857250
nscaf3022	382501	420750
nscaf3022	314501	382500
nscaf3031	1565701	1594600
nscaf3031	4044301	4068100
nscaf3031	4803351	4816100
nscaf3041	545701	568650
nscaf3044	1305601	1316650
nscaf3045	996201	1018300
nscaf3048	790501	813450
nscaf3052	715701	727600
nscaf3053	38251	73950
nscaf3055	775201	792200
nscaf3056	33151	56100
nscaf3056	96901	107100
nscaf3063	537201	555900
nscaf3072	1003001	1021700
nscaf3075	1011501	1025950
nscaf3078	447951	458150
nscaf3079	1	71400
nscaf3079	470051	498950
nscaf3084	1	28881
nscaf3086	1	93662
nscaf3101	1	91382
nscaf3105	1	21977
nscaf3110	96901	129057
nscaf3138	64601	78263
nscaf3160	1	13287
nscaf570	1	38906
nscaf98	1377001	1438200
scaffold1001	1	11119
scaffold1005	1	11105
scaffold1006	1	11024
scaffold1007	1	10970
scaffold1008	1	10967
scaffold1009	1	11019
scaffold1010	1	10853
scaffold1020	1	11916
scaffold1026	1	10868
scaffold1032	1	10708
scaffold1035	1	9965
scaffold1038	1	10601
scaffold1043	1	10259
scaffold1045	1	10226
scaffold1047	1	9942
scaffold1049	1	10062
scaffold1058	1	9886
scaffold1094	1	10176
scaffold657	59501	79464
scaffold696	1	56406
scaffold700	1	53500
scaffold701	1	54617
scaffold702	1	52363
scaffold703	1	52817
scaffold721	1	19550
scaffold722	1	41703
scaffold725	1	41976
scaffold728	1	39138
scaffold731	1	38596
scaffold733	1	38535
scaffold736	1	37865
scaffold739	1	37824
scaffold740	1	37637
scaffold759	1	31832
scaffold764	1	30154
scaffold787	1	24559
scaffold794	1	26311
scaffold795	1	24575
scaffold796	1	23471
scaffold801	1	23390
scaffold804	1	24137
scaffold809	1	22949
scaffold819	1	21274
scaffold822	1	21470
scaffold825	1	21263
scaffold830	1	21824
scaffold834	1	21624
scaffold839	1	19717
scaffold843	1	19150
scaffold856	1	18987
scaffold858	1	17692
scaffold861	1	18039
scaffold875	1	16746
scaffold880	1	15850
scaffold886	1	16003
scaffold899	1	14672
scaffold900	1	15236
scaffold906	1	14590
scaffold907	1	14294
scaffold910	1	14275
scaffold918	1	14118
scaffold923	1	14253
scaffold930	1	13489
scaffold931	1	13492
scaffold936	1	13325
scaffold938	1	13282
scaffold945	1	14263
scaffold950	1	12780
scaffold951	1	13552
scaffold954	1	12632
scaffold956	1	12784
scaffold957	1	12888
scaffold958	1	13066
scaffold960	1	12558
scaffold961	1	12049
scaffold963	1	12390
scaffold970	1	12291
scaffold973	1	12141
scaffold978	1	12604
scaffold987	1	11432
scaffold988	1	12166
scaffold993	1	11461
scaffold996	1	11446
scaffold998	1	12698

## Sheet: XiaF
SCAFFOLD	START	END
nscaf1619	1	48054
nscaf2072	1	52621
nscaf2142	1	41493
nscaf2204	4231301	4241500
nscaf2210	2524501	2553400
nscaf2216	1111801	1142400
nscaf2280	45901	64600
nscaf2330	2567001	2611200
nscaf2330	2799901	2823700
nscaf2398	168301	180200
nscaf2457	1	26564
nscaf2641	12751	23800
nscaf2655	3729801	3750200
nscaf2681	505751	541450
nscaf2734	742901	768400
nscaf2767	4329901	4344048
nscaf2769	1	19550
nscaf2813	606901	617950
nscaf2814	419901	459000
nscaf2814	700401	739180
nscaf2822	1320901	1341300
nscaf2829	2992001	3020900
nscaf2836	69701	91800
nscaf2838	1834301	1847900
nscaf2846	96901	108800
nscaf2847	7112801	7124700
nscaf2853	95201	110500
nscaf2865	5396651	5475700
nscaf2905	1	20400
nscaf2924	323001	338300
nscaf2924	444551	463250
nscaf2924	88401	310250
nscaf2930	4860301	4873900
nscaf2983	79901	113900
nscaf2983	144501	166600
nscaf3005	1116901	1147500
nscaf3005	1023401	1041250
nscaf3022	295801	312800
nscaf3026	4913001	4926600
nscaf3027	568651	591600
nscaf3034	3136501	3148400
nscaf3041	545701	561000
nscaf3045	823651	845750
nscaf3045	2441201	2453100
nscaf3048	790501	813450
nscaf3054	13601	25500
nscaf3054	56101	171565
nscaf3055	776901	793900
nscaf3063	3459501	3478200
nscaf3063	3682201	3716200
nscaf3072	1538501	1711900
nscaf3072	1035301	1062500
nscaf3075	1011501	1025950
nscaf3086	1	93662
nscaf3087	140251	156400
nscaf3116	1	19463
nscaf3129	1	10200
nscaf3142	1	68119
nscaf3157	1	55659
nscaf481	317901	334900
nscaf497	1	10200
nscaf570	1	38906
nscaf98	1363401	1393150
scaffold1000	1	11257
scaffold1001	1	11119
scaffold1008	1	10967
scaffold1027	1	10661
scaffold1030	1	10419
scaffold1038	1	10601
scaffold1039	1	10813
scaffold1040	1	10804
scaffold1041	1	9964
scaffold1047	1	9942
scaffold1049	1	10062
scaffold1058	1	9886
scaffold1060	1	11264
scaffold1064	1	11015
scaffold1094	1	10176
scaffold657	1	79464
scaffold690	1	58127
scaffold692	1	56938
scaffold699	1	54283
scaffold700	1	53500
scaffold701	1	54617
scaffold703	1	52817
scaffold710	1	46730
scaffold722	1	41703
scaffold723	1	40959
scaffold728	1	39138
scaffold731	1	38596
scaffold733	1	38535
scaffold736	1	37865
scaffold739	1	37824
scaffold740	1	37637
scaffold743	1	37480
scaffold759	1	31832
scaffold769	1	28413
scaffold781	1	25762
scaffold787	1	24559
scaffold794	1	26311
scaffold809	1	22949
scaffold817	1	21583
scaffold822	1	21470
scaffold840	1	19847
scaffold841	1	19518
scaffold856	1	18987
scaffold857	1	19071
scaffold861	1	18039
scaffold862	1	18159
scaffold864	1	18172
scaffold871	1	18145
scaffold880	1	15850
scaffold886	1	16003
scaffold899	1	14672
scaffold900	1	15236
scaffold906	1	14590
scaffold910	1	14275
scaffold918	1	14118
scaffold919	1	14117
scaffold931	1	13492
scaffold936	1	13325
scaffold944	1	13089
scaffold967	1	12346
scaffold969	1	14870
scaffold970	1	12291
scaffold973	1	12141
scaffold978	1	12604
scaffold984	1	11044
scaffold990	1	11826
scaffold993	1	11461

## Sheet: NanC
SCAFFOLD	START	END
nscaf1525	1	41869
nscaf1898	5823351	5837300
nscaf2210	2523401	2566800
nscaf2252	1	22779
nscaf2280	1	73355
nscaf2457	1	26564
nscaf2556	728501	818626
nscaf2575	1847601	1922000
nscaf2681	489801	545600
nscaf2759	83701	99200
nscaf2766	1165601	1178230
nscaf2769	1	161104
nscaf2795	1191951	1205900
nscaf2801	151901	176700
nscaf2829	2985301	3022500
nscaf2833	46501	68200
nscaf2847	6124051	6184500
nscaf2847	7833701	7898800
nscaf2901	1210551	1230700
nscaf2924	99201	337900
nscaf2930	5043701	5304100
nscaf2948	212351	232500
nscaf2993	5623401	5676100
nscaf2993	5434301	5465300
nscaf2998	217001	234050
nscaf3005	2228901	2252472
nscaf3008	66651	100750
nscaf3031	1517451	1528300
nscaf3045	2464501	2495500
nscaf3054	62001	171565
nscaf3063	3844001	3865237
nscaf3078	223201	235600
nscaf3116	1	19463
nscaf3120	1	89935
nscaf3142	1	68119
nscaf3157	1	55659
nscaf3160	1	13287
nscaf98	1370201	1393450
scaffold1000	1	11257
scaffold1001	1	11119
scaffold1004	1	10892
scaffold1019	1	10385
scaffold1026	1	10868
scaffold657	1	79464
scaffold665	1	76437
scaffold691	1	61692
scaffold692	1	56938
scaffold696	1	56406
scaffold718	1	44352
scaffold726	1	40947
scaffold728	1	39138
scaffold731	1	38596
scaffold733	1	38535
scaffold739	1	37824
scaffold795	1	24575
scaffold804	1	24137
scaffold814	1	22450
scaffold822	1	21470
scaffold830	1	21824
scaffold886	1	16003
scaffold887	1	15277
scaffold890	1	16210
scaffold908	1	14297
scaffold951	1	13552
scaffold956	1	12784
scaffold984	1	11044
scaffold990	1	11826

## Sheet: AK
SCAFFOLD	START	END
nscaf15	1	30234
nscaf1525	1	41869
nscaf1705	841501	858500
nscaf2072	1	52621
nscaf2142	1	41493
nscaf2176	4238951	4289950
nscaf2210	2524501	2567000
nscaf2280	47601	66300
nscaf2280	1	47600
nscaf2457	1	26564
nscaf2511	836401	1162800
nscaf2556	737801	818626
nscaf2681	505751	547400
nscaf2686	193801	227800
nscaf2759	79901	105400
nscaf2766	1167051	1178230
nscaf2766	329801	345100
nscaf2769	1	19550
nscaf2813	655351	674900
nscaf2814	698701	739180
nscaf2833	272001	303450
nscaf2868	328101	338300
nscaf2874	518501	683423
nscaf2882	52701	183600
nscaf2909	18701	56100
nscaf2924	98601	331500
nscaf2981	128351	139400
nscaf2983	79901	113900
nscaf2986	3767201	3779100
nscaf2993	6179501	6203300
nscaf2998	193801	232900
nscaf3005	1441601	1457750
nscaf3022	335751	404600
nscaf3035	1681301	1790365
nscaf3041	545701	568650
nscaf3044	1446701	1473900
nscaf3045	2327301	2458200
nscaf3045	2465001	2497300
nscaf3052	722501	734400
nscaf3055	105401	156400
nscaf3056	612001	623900
nscaf3056	640901	651100
nscaf3058	309401	334050
nscaf3058	1247801	1264800
nscaf3101	1	91382
nscaf3106	314501	326400
nscaf3116	1	19463
nscaf3120	1	89935
nscaf3138	1	50150
nscaf3142	1	68119
nscaf3157	1	55659
nscaf484	1	10167
nscaf570	1	38906
scaffold1000	1	11257
scaffold1001	1	11119
scaffold1004	1	10892
scaffold1005	1	11105
scaffold1032	1	10708
scaffold1038	1	10601
scaffold1043	1	10259
scaffold1047	1	9942
scaffold1049	1	10062
scaffold692	1	56938
scaffold699	1	54283
scaffold713	1	45543
scaffold718	1	44352
scaffold728	1	39138
scaffold733	1	38535
scaffold736	1	37865
scaffold740	1	37637
scaffold743	1	37480
scaffold759	1	31832
scaffold779	1	26538
scaffold804	1	24137
scaffold815	1	22089
scaffold819	1	21274
scaffold825	1	21263
scaffold830	1	21824
scaffold840	1	19847
scaffold857	1	19071
scaffold858	1	17692
scaffold871	1	18145
scaffold872	1	16614
scaffold883	1	16128
scaffold890	1	16210
scaffold897	1	14914
scaffold906	1	14590
scaffold911	1	14198
scaffold931	1	13492
scaffold936	1	13325
scaffold938	1	13282
scaffold940	1	13271
scaffold956	1	12784
scaffold962	1	12337
scaffold963	1	12390
scaffold967	1	12346
scaffold970	1	12291
scaffold971	1	12079
scaffold973	1	12141
scaffold978	1	12604
scaffold984	1	11044
scaffold990	1	11826
scaffold993	1	11461
