# Supplementary material for: Copy number variations among silkworms
Source: BMC Genomics. 2014 Mar 31;15:251. doi: 10.1186/1471-2164-15-251 (PMC3997817; doi:10.1186/1471-2164-15-251)
Supplement: Additional file 4 — The CNVs identified using CNAnorm. [file 1471-2164-15-251-S4.xls]

## Sheet: NanC
scaffold	start position	Ratio Test/Normal for each window after GC correction	Ratio Test/Normal or ploidy for each window after normalisation	Smoothed and normalised ratio Test/Normal or ploidy for each window	Mean of the segment this window belongs to	SegMean.n: Normalised mean ratio Test/Normal or ploidy of the segment this window belongs to.
nscaf15	1	2.11073	2.82694	4.21385	3.10329	3.94975
nscaf20	1	1.68199	2.34193	2.42047	1.74618	2.41454
nscaf56	1	3.35915	4.23919	3.3391	2.43682	3.19582
nscaf71	1	3.23327	4.09678	4.09552	3.23216	4.09553
nscaf87	1	2.54688	3.32031	3.20084	2.43902	3.1983
nscaf98	1	3.36531	4.24615	4.65057	3.69635	4.62063
nscaf98	110433	3.37374	4.25568	4.54771	3.69635	4.62063
nscaf98	220865	3.45154	4.34369	4.66864	3.69635	4.62063
nscaf98	331297	3.96604	4.92571	4.84865	3.69635	4.62063
nscaf98	441729	3.41736	4.30503	4.90202	3.69635	4.62063
nscaf98	552161	4.37832	5.3921	4.97999	3.69635	4.62063
nscaf98	662593	3.78641	4.72251	5.11513	3.69635	4.62063
nscaf98	773025	3.14646	3.99858	5.15856	3.69635	4.62063
nscaf98	883457	6.65263	7.96485	5.05756	3.69635	4.62063
nscaf98	993889	2.13163	2.85058	4.99383	3.69635	4.62063
nscaf98	1104321	6.02817	7.25845	4.6559	3.69635	4.62063
nscaf98	1214753	1.41558	2.04057	3.4504	3.69635	4.62063
nscaf98	1325185	3.35556	4.23511	3.03864	3.69635	4.62063
nscaf98	1435617	1.43213	2.05928	3.33414	3.69635	4.62063
nscaf98	1546049	3.56	4.46639	3.74661	3.69635	4.62063
nscaf98	1656481	2.67296	3.46294	4.01029	3.69635	4.62063
nscaf120	1	3.24962	4.11527	2.9303	1.54542	2.18744
nscaf123	1	5.66102	6.84311	5.27832	4.04797	5.0184
nscaf125	1	4.49655	5.52584	5.11855	2.43513	3.19391
nscaf125	110433	3.07755	3.92063	4.21276	2.43513	3.19391
nscaf125	220865	3.31441	4.18857	3.86669	2.43513	3.19391
nscaf125	331297	0	0.439219	4.31146	2.43513	3.19391
nscaf172	1	1.73533	2.40227	2.27957	1.62327	2.2755
nscaf201	1	6.5	7.79219	6.7902	5.5439	6.71062
nscaf216	1	4.57203	5.61123	4.87257	3.86428	4.8106
nscaf313	1	2.33071	3.07578	4.39375	3.29596	4.1677
nscaf340	1	2.25877	2.9944	4.48406	3.32441	4.19989
nscaf362	1	2.93419	3.75845	5.6005	4.26221	5.26074
nscaf388	1	3.30265	4.17527	4.22744	3.34847	4.22709
nscaf416	1	2.39626	3.14993	2.66513	1.92052	2.61177
nscaf463	1	0.953757	1.51814	1.78314	1.85665	2.53951
nscaf463	110433	1.72848	2.39452	3.04658	1.85665	2.53951
nscaf463	220865	4.92893	6.01496	3.86536	3.69968	4.6244
nscaf463	331297	2.79839	3.60483	3.32419	3.69968	4.6244
nscaf463	441729	1.12532	1.71221	2.40031	1.52795	2.16768
nscaf463	552161	0.958785	1.52382	2.07949	1.52795	2.16768
nscaf463	662593	2.14512	2.86584	2.14178	1.52795	2.16768
nscaf463	773025	2.3355	3.08121	2.1925	1.52795	2.16768
nscaf463	883457	3.78554	4.72152	2.32302	3.70173	4.62672
nscaf463	993889	1.90667	2.59609	2.17605	1.58315	2.23012
nscaf463	1135873	1.48	2.11343	1.95379	1.55973	2.20363
nscaf463	1246305	1.5668	2.21163	2.33158	1.55973	2.20363
nscaf463	1356737	1.66026	2.31735	2.78646	2.6392	3.42475
nscaf463	1467169	4.1465	5.12985	3.07433	2.6392	3.42475
nscaf463	1577601	1.59666	2.2454	3.32234	2.6392	3.42475
nscaf481	1	2.39679	3.15054	3.58366	4.77566	5.84157
nscaf481	110433	8.04615	9.54124	5.46074	4.77566	5.84157
nscaf481	220865	10.2393	12.0222	5.9673	4.77566	5.84157
nscaf481	331297	5.47586	6.63366	6.36775	4.77566	5.84157
nscaf481	441729	5.3414	6.48156	6.38051	4.77566	5.84157
nscaf481	552161	4.22772	5.22173	5.64826	4.77566	5.84157
nscaf481	662593	2.7644	3.56638	4.30092	4.77566	5.84157
nscaf481	773025	7.86243	9.33342	4.12652	4.4611	5.48574
nscaf481	883457	3.52764	4.42978	4.94889	4.4611	5.48574
nscaf481	993889	6.21136	7.46567	5.76538	4.4611	5.48574
nscaf481	1104321	7.48864	8.91057	6.3237	4.4611	5.48574
nscaf481	1214753	8.24012	9.76067	6.38165	4.4611	5.48574
nscaf481	1325185	3.34862	4.22727	4.52431	4.4611	5.48574
nscaf497	1	1.18293	1.77738	4.31435	2.66937	3.45888
nscaf512	1	4.16667	5.15266	5.26908	4.11531	5.09456
nscaf556	1	6.02122	7.25059	7.57137	6.29105	7.55582
nscaf574	1	4.97354	6.06543	6.91944	5.53123	6.69629
nscaf576	1	3.86563	4.81212	5.59514	4.50492	5.5353
nscaf649	1	7.24138	8.63086	7.49109	6.15176	7.39826
nscaf651	1	3.58263	4.49198	3.86042	2.51507	3.28434
nscaf671	1	4.43557	5.45685	4.90949	3.92203	4.87592
nscaf703	1	5.31738	6.45438	4.64404	3.35497	4.23445
nscaf716	1	2.94905	3.77527	4.63154	3.65482	4.57365
nscaf732	1	3.3619	4.2423	4.56786	3.63839	4.55506
nscaf736	1	4.59733	5.63985	6.83828	5.40952	6.55861
nscaf773	1	3.91866	4.87211	4.33883	3.38276	4.26589
nscaf835	1	3.55426	4.4599	3.17344	2.13273	2.85182
nscaf872	1	1.82569	2.50449	6.13817	3.88092	4.82942
nscaf916	1	3.85021	4.79468	4.1184	3.1912	4.04919
nscaf987	1	3.68074	4.60297	5.85528	4.64765	5.69676
nscaf1022	1	1.86258	2.54622	3.75517	2.72962	3.52704
nscaf1071	1	3.74318	4.67361	4.21872	3.84664	4.79065
nscaf1071	110433	4.26974	5.26926	4.35695	3.84664	4.79065
nscaf1071	220865	3.41304	4.30015	4.79493	3.84664	4.79065
nscaf1071	331297	4.35667	5.36761	5.19559	3.84664	4.79065
nscaf1071	441729	4.03252	5.00091	4.94428	3.84664	4.79065
nscaf1071	552161	3.2201	4.08188	4.38361	3.84664	4.79065
nscaf1071	662593	2.89646	3.71577	4.03564	3.84664	4.79065
nscaf1071	773025	1.52804	2.16778	3.61968	2.40627	3.16126
nscaf1071	883457	2.35634	3.10477	3.40021	2.40627	3.16126
nscaf1071	993889	2.14727	2.86827	3.20048	2.40627	3.16126
nscaf1071	1104321	2.46263	3.22501	3.02709	2.40627	3.16126
nscaf1071	1214753	1.71379	2.3779	3.0911	2.40627	3.16126
nscaf1108	1	3.39357	4.27812	4.80662	3.63209	4.54794
nscaf1108	110433	3.73606	4.66555	4.9687	3.63209	4.54794
nscaf1108	220865	4.34979	5.35982	5.05835	3.63209	4.54794
nscaf1108	331297	3.44231	4.33325	4.65956	3.63209	4.54794
nscaf1108	441729	2.30383	3.04537	3.86366	3.63209	4.54794
nscaf1108	552161	3.09524	3.94064	3.60132	3.63209	4.54794
nscaf1108	662593	2.30905	3.05128	4.01865	3.63209	4.54794
nscaf1108	773025	4.30826	5.31284	4.84957	3.63209	4.54794
nscaf1108	883457	6.02404	7.25377	4.80421	3.63209	4.54794
nscaf1108	993889	3.12625	3.97571	4.30601	3.63209	4.54794
nscaf1108	1104321	3.72778	4.65618	4.47001	4.0798	5.0544
nscaf1108	1214753	6.44951	7.73508	5.11462	4.0798	5.0544
nscaf1108	1325185	5.61616	6.79237	5.06686	4.0798	5.0544
nscaf1108	1435617	4.10849	5.08685	5.02883	4.0798	5.0544
nscaf1108	1546049	5.29087	6.42439	5.87569	5.57627	6.74724
nscaf1108	1656481	4.7943	5.86266	6.5889	5.57627	6.74724
nscaf1108	1766913	6.83288	8.16876	6.72961	5.57627	6.74724
nscaf1108	1877345	5.74722	6.94063	6.41611	5.57627	6.74724
nscaf1108	1987777	6.16889	7.41763	5.97149	5.57627	6.74724
nscaf1108	2098209	2.27837	3.01658	5.2234	5.57627	6.74724
nscaf1108	2208641	3.92553	4.87989	4.64205	3.76018	4.69283
nscaf1108	2319073	6.08359	7.32114	4.76598	3.76018	4.69283
nscaf1108	2429505	5.79318	6.99262	4.81447	3.76018	4.69283
nscaf1108	2539937	3.81546	4.75537	4.5387	3.76018	4.69283
nscaf1108	2650369	2.58889	3.36784	4.29364	3.76018	4.69283
nscaf1108	2760801	3.20099	4.06027	4.3837	3.76018	4.69283
nscaf1108	2871233	4.0543	5.02555	4.3349	3.76018	4.69283
nscaf1108	2981665	2.48967	3.2556	4.23013	3.76018	4.69283
nscaf1108	3092097	2.82862	3.63903	5.1055	3.76018	4.69283
nscaf1108	3202529	4.7205	5.77917	6.038	3.76018	4.69283
nscaf1108	3312961	5.42045	6.57098	6.08646	3.76018	4.69283
nscaf1108	3423393	4.26623	5.2653	5.72798	3.76018	4.69283
nscaf1136	1	2.34562	3.09265	2.88678	2.15591	2.87805
nscaf1156	1	3.6	4.51164	3.65723	1.66578	2.3236
nscaf1169	1	3.48824	4.3852	5.12183	4.08773	5.06337
nscaf1202	1	4.09311	5.06946	4.90118	3.81663	4.7567
nscaf1236	1	5.95131	7.1715	5.92177	4.71906	5.77755
nscaf1267	1	2.79296	3.59869	5.00763	3.84158	4.78492
nscaf1270	1	2.26974	3.00681	5.22736	3.75002	4.68135
nscaf1270	110433	NA	NA	NA	3.75002	4.68135
nscaf1289	1	1.62843	2.28134	2.74369	3.92801	4.88269
nscaf1299	1	1.72799	2.39397	2.52331	2.0282	2.73357
nscaf1299	110433	2.76053	3.56201	2.5309	2.0282	2.73357
nscaf1299	220865	NA	NA	NA	2.0282	2.73357
nscaf1299	331297	2.32921	3.07408	2.77974	2.0282	2.73357
nscaf1306	1	3.3508	4.22973	3.42799	2.54524	3.31846
nscaf1323	1	2.70227	3.4961	2.72527	1.9025	2.59138
nscaf1336	1	1.68527	2.34564	3.45502	2.50238	3.26998
nscaf1371	1	1.41994	2.0455	2.88212	2.0289	2.73437
nscaf1485	1	2.81765	3.62662	6.0308	4.58652	5.62761
nscaf1495	1	1.87565	2.56101	6.09572	3.90386	4.85537
nscaf1513	1	1.63563	2.28949	2.24156	1.59273	2.24096
nscaf1516	1	1.97822	2.67703	2.48489	1.8045	2.48052
nscaf1525	1	3.25	4.11571	23.9274	13.2774	15.459
nscaf1531	1	3.19388	4.05222	4.2638	3.23485	4.09857
nscaf1533	1	3.38954	4.27356	5.09181	4.04882	5.01935
nscaf1542	1	4.21835	5.21114	7.18306	5.70094	6.88828
nscaf1566	1	1.55476	2.198	2.88695	2.0167	2.72057
nscaf1610	1	3.35741	4.23722	3.26428	2.42183	3.17886
nscaf1649	1	2.40562	3.16052	3.29988	2.52573	3.29639
nscaf1654	1	1.93699	2.63039	2.95481	2.21024	2.9395
nscaf1681	1	1.54628	2.18841	2.2468	1.80063	2.47614
nscaf1681	110433	1.95499	2.65076	2.53069	1.80063	2.47614
nscaf1681	220865	2.6318	3.41638	2.86735	1.80063	2.47614
nscaf1681	331297	3.18632	4.04367	2.96435	1.80063	2.47614
nscaf1681	441729	3.11371	3.96153	2.69712	1.80063	2.47614
nscaf1681	552161	1.453	2.0829	2.31998	1.80063	2.47614
nscaf1681	662593	1.91142	2.60147	2.27628	1.80063	2.47614
nscaf1681	773025	1.48773	2.12217	2.32827	1.80063	2.47614
nscaf1681	883457	1.27831	1.88528	2.323	1.80063	2.47614
nscaf1681	993889	3.19643	4.05511	2.45675	1.80063	2.47614
nscaf1681	1104321	2.32879	3.07361	2.55082	1.80063	2.47614
nscaf1681	1214753	3.17639	4.03244	2.50287	1.80063	2.47614
nscaf1681	1325185	1.54268	2.18434	2.44471	1.80063	2.47614
nscaf1681	1435617	2.26321	2.99942	2.31771	1.80063	2.47614
nscaf1681	1546049	1.59211	2.24025	2.12917	1.80063	2.47614
nscaf1681	1656481	1.86221	2.5458	2.21262	1.80063	2.47614
nscaf1681	1766913	2.905	3.72543	2.48426	1.80063	2.47614
nscaf1681	1877345	1.40727	2.03116	2.52686	1.80063	2.47614
nscaf1681	1987777	1.23847	1.84021	2.39915	1.80063	2.47614
nscaf1681	2098209	1.29428	1.90335	2.28226	1.80063	2.47614
nscaf1681	2208641	1.07194	1.65183	2.36332	1.80063	2.47614
nscaf1681	2319073	4.96787	6.05901	2.5666	1.80063	2.47614
nscaf1681	2429505	1.02581	1.59964	2.573	1.80063	2.47614
nscaf1681	2539937	1.90418	2.59328	2.54092	1.80063	2.47614
nscaf1681	2650369	1.30496	1.91543	2.37548	1.80063	2.47614
nscaf1681	2760801	1.5047	2.14138	2.16805	1.80063	2.47614
nscaf1681	2871233	1.64366	2.29858	2.20701	1.80063	2.47614
nscaf1681	2981665	1.61155	2.26225	2.24413	1.80063	2.47614
nscaf1681	3092097	1.33281	1.94693	2.13646	1.80063	2.47614
nscaf1681	3202529	1.52416	2.16339	2.10983	1.80063	2.47614
nscaf1681	3312961	1.22951	1.83007	2.1806	1.80063	2.47614
nscaf1681	3423393	1.66816	2.32629	2.40081	1.80063	2.47614
nscaf1681	3533825	1.3308	1.94465	2.7023	1.80063	2.47614
nscaf1681	3644257	1.90111	2.58981	3.09449	1.80063	2.47614
nscaf1681	3754689	2.58779	3.36659	3.16977	1.80063	2.47614
nscaf1681	3865121	1.8511	2.53323	2.75232	1.80063	2.47614
nscaf1681	3975553	1.32528	1.93841	2.36131	1.80063	2.47614
nscaf1681	4085985	1.48824	2.12276	2.55787	1.80063	2.47614
nscaf1681	4196417	2.15644	2.87864	3.3138	1.80063	2.47614
nscaf1681	4306849	4.73554	5.79619	4.26488	3.63184	4.54765
nscaf1681	4417281	3.79417	4.73128	4.7645	3.63184	4.54765
nscaf1681	4527713	4.57219	5.61141	4.68584	3.63184	4.54765
nscaf1681	4638145	1.88878	2.57586	4.50498	3.63184	4.54765
nscaf1681	4748577	1.78469	2.45811	4.4287	3.63184	4.54765
nscaf1681	4859009	2.94787	3.77393	4.6337	3.63184	4.54765
nscaf1681	4969441	4.03137	4.99961	4.97602	3.63184	4.54765
nscaf1681	5079873	3.72605	4.65423	4.97205	3.63184	4.54765
nscaf1681	5190305	3.4494	4.34128	4.68569	3.63184	4.54765
nscaf1681	5300737	3.66491	4.58507	4.39461	3.63184	4.54765
nscaf1681	5411169	3.48113	4.37717	4.33062	3.63184	4.54765
nscaf1681	5521601	3.78125	4.71667	4.67	3.63184	4.54765
nscaf1681	5632033	4.25298	5.25031	5.01377	3.63184	4.54765
nscaf1681	5742465	3.12254	3.97152	4.88655	3.63184	4.54765
nscaf1681	5852897	3.52724	4.42933	4.48364	3.63184	4.54765
nscaf1690	1	2.70628	3.50063	3.16204	2.46639	3.22926
nscaf1690	110433	1.70036	2.36271	3.23055	2.46639	3.22926
nscaf1690	220865	2.13621	2.85575	3.4335	2.46639	3.22926
nscaf1690	331297	2.94393	3.76947	3.62131	2.46639	3.22926
nscaf1690	441729	2.7745	3.5778	3.51966	2.46639	3.22926
nscaf1690	552161	3.43401	4.32387	3.17566	2.46639	3.22926
nscaf1690	662593	2.21183	2.94131	2.85373	2.46639	3.22926
nscaf1690	773025	1.85871	2.54184	2.68017	2.46639	3.22926
nscaf1690	883457	3.19449	4.05291	2.75777	2.46639	3.22926
nscaf1690	993889	1.42054	2.04617	2.9256	2.46639	3.22926
nscaf1690	1104321	2.24617	2.98015	3.22262	2.46639	3.22926
nscaf1690	1214753	2.36167	3.1108	3.41908	2.46639	3.22926
nscaf1690	1325185	2.37594	3.12695	3.5139	2.46639	3.22926
nscaf1690	1435617	3.01383	3.84854	3.63229	2.46639	3.22926
nscaf1690	1546049	2.67815	3.46881	3.60079	2.46639	3.22926
nscaf1690	1656481	2.23631	2.96899	3.47523	2.46639	3.22926
nscaf1690	1766913	2.33064	3.0757	3.38993	2.46639	3.22926
nscaf1690	1877345	2.51469	3.28391	3.24905	2.46639	3.22926
nscaf1690	1987777	2.16425	2.88748	3.17892	2.46639	3.22926
nscaf1690	2098209	3.26497	4.13264	3.25413	2.46639	3.22926
nscaf1690	2208641	2.69367	3.48637	3.32717	2.46639	3.22926
nscaf1690	2319073	1.91867	2.60968	3.33695	2.46639	3.22926
nscaf1690	2429505	2.31068	3.05312	3.3907	2.46639	3.22926
nscaf1690	2539937	2.55355	3.32787	3.40103	2.46639	3.22926
nscaf1690	2650369	2.55769	3.33255	3.3501	2.46639	3.22926
nscaf1690	2760801	2.23589	2.96851	3.35351	2.46639	3.22926
nscaf1690	2871233	3.88983	4.8395	3.44595	2.46639	3.22926
nscaf1690	2981665	2.69544	3.48837	3.47093	2.46639	3.22926
nscaf1690	3092097	2.44858	3.20912	3.30402	2.46639	3.22926
nscaf1690	3202529	1.82815	2.50728	3.12717	2.46639	3.22926
nscaf1690	3312961	2.72964	3.52706	3.11203	2.46639	3.22926
nscaf1690	3423393	2.16955	2.89348	3.13635	2.46639	3.22926
nscaf1690	3533825	2.64461	3.43087	3.08558	2.46639	3.22926
nscaf1690	3644257	1.45476	2.08489	2.8971	2.46639	3.22926
nscaf1690	3754689	1.87562	2.56097	2.74569	2.46639	3.22926
nscaf1690	3865121	1.54031	2.18166	2.7772	2.46639	3.22926
nscaf1690	3975553	2.6263	3.41017	3.0157	2.46639	3.22926
nscaf1690	4085985	3.227	4.08969	3.12524	2.46639	3.22926
nscaf1690	4196417	2.25926	2.99495	3.06167	2.46639	3.22926
nscaf1690	4306849	2.09573	2.80996	2.98866	2.46639	3.22926
nscaf1690	4417281	2.121	2.83855	3.03124	2.46639	3.22926
nscaf1690	4527713	2.90293	3.72309	3.12583	2.46639	3.22926
nscaf1690	4638145	2.52083	3.29085	3.14891	2.46639	3.22926
nscaf1690	4748577	3.17664	4.03272	3.14387	2.46639	3.22926
nscaf1690	4859009	2.27001	3.00711	2.99904	2.46639	3.22926
nscaf1690	4969441	3.06846	3.91034	2.89848	2.46639	3.22926
nscaf1690	5079873	1.37953	1.99978	2.85766	2.46639	3.22926
nscaf1690	5190305	2.07624	2.78792	2.74062	1.91348	2.6038
nscaf1690	5300737	1.24048	1.84248	2.62085	1.91348	2.6038
nscaf1690	5411169	1.81393	2.49119	2.59803	1.91348	2.6038
nscaf1690	5521601	1.30647	1.91713	2.65084	1.91348	2.6038
nscaf1690	5632033	2.41505	3.17119	2.63444	1.91348	2.6038
nscaf1690	5742465	1.56496	2.20954	2.53625	1.91348	2.6038
nscaf1690	5852897	2.14273	2.86313	2.55281	1.91348	2.6038
nscaf1690	5963329	1.50551	2.14229	2.58402	1.91348	2.6038
nscaf1690	6073761	1.37001	1.98901	2.6626	1.91348	2.6038
nscaf1690	6184193	2.95789	3.78527	2.71871	1.91348	2.6038
nscaf1690	6294625	3.92381	4.87794	2.60627	1.91348	2.6038
nscaf1690	6405057	1.55185	2.19471	2.55767	1.91348	2.6038
nscaf1690	6515489	3.05095	3.89053	2.73952	2.49096	3.25706
nscaf1690	6625921	2.71556	3.51113	2.971	2.49096	3.25706
nscaf1690	6736353	1.80256	2.47832	3.11447	2.49096	3.25706
nscaf1690	6846785	2.80041	3.60712	3.25137	2.49096	3.25706
nscaf1690	6957217	3.09455	3.93986	3.37386	2.49096	3.25706
nscaf1690	7067649	2.33086	3.07595	3.49039	2.49096	3.25706
nscaf1690	7178081	2.89514	3.71428	3.55519	2.49096	3.25706
nscaf1690	7288513	3.38125	4.26418	3.41544	2.49096	3.25706
nscaf1690	7398945	2.68457	3.47608	3.16626	2.49096	3.25706
nscaf1690	7509377	3.22081	4.08269	2.96879	2.49096	3.25706
nscaf1690	7619809	1.55368	2.19679	2.70786	1.79801	2.47317
nscaf1690	7730241	1.83702	2.51731	2.47871	1.79801	2.47317
nscaf1690	7840673	1.69114	2.35228	2.38719	1.79801	2.47317
nscaf1690	7951105	2.18122	2.90667	2.51168	2.34974	3.09731
nscaf1705	1	2.17069	2.89476	3.30766	3.11234	3.95998
nscaf1705	110433	2.86439	3.67949	4.2488	3.11234	3.95998
nscaf1705	220865	2.8097	3.61762	4.36564	3.11234	3.95998
nscaf1705	331297	3.03018	3.86704	3.90255	3.11234	3.95998
nscaf1705	441729	1.74866	2.41735	3.55086	3.11234	3.95998
nscaf1705	552161	3.65987	4.57937	4.24914	3.11234	3.95998
nscaf1705	662593	3.47488	4.3701	5.60611	4.82524	5.89766
nscaf1705	773025	6.48876	7.77948	6.29127	4.82524	5.89766
nscaf1705	883457	1.94304	2.63724	5.72015	4.82524	5.89766
nscaf1705	993889	4.54696	5.58286	5.76299	4.82524	5.89766
nscaf1705	1104321	5.63883	6.81801	6.17203	4.82524	5.89766
nscaf1705	1214753	4.57765	5.61758	5.22439	4.82524	5.89766
nscaf1705	1325185	2.1476	2.86864	3.28534	1.87566	2.56102
nscaf1705	1435617	1.1751	1.76852	2.29245	1.87566	2.56102
nscaf1743	1	3.40473	4.29074	3.80597	3.54823	4.45307
nscaf1767	1	3.30376	4.17653	4.74416	3.77245	4.70671
nscaf1777	1	3.97743	4.93859	5.25249	4.11474	5.09392
nscaf1786	1	3.98575	4.948	6.27227	5.02178	6.12
nscaf1806	1	4.71465	5.77255	3.75766	2.58614	3.36473
nscaf1830	1	2.38668	3.1391	2.93223	2.19619	2.9236
nscaf1869	1	3.544	4.44829	4.40754	3.4909	4.38822
nscaf1886	1	2.89709	3.71649	4.55289	3.27274	4.14143
nscaf1898	1	2.79085	3.5963	2.70983	3.10674	3.95364
nscaf1898	110433	2.12025	2.8377	2.8435	3.10674	3.95364
nscaf1898	220865	3.1386	3.98968	3.11202	3.10674	3.95364
nscaf1898	331297	3.91946	4.87302	3.39913	3.10674	3.95364
nscaf1898	441729	1.78512	2.4586	3.68316	3.10674	3.95364
nscaf1898	552161	3.39443	4.27909	4.12227	3.10674	3.95364
nscaf1898	662593	3.9257	4.88007	4.45709	3.10674	3.95364
nscaf1898	773025	3.79435	4.7315	4.54027	3.10674	3.95364
nscaf1898	883457	1.9802	2.67927	4.44647	3.10674	3.95364
nscaf1898	993889	4.97548	6.06761	4.39194	3.10674	3.95364
nscaf1898	1104321	4.83254	5.90591	4.1131	3.10674	3.95364
nscaf1898	1214753	2.66599	3.45506	3.87521	3.10674	3.95364
nscaf1898	1325185	3.00907	3.84317	3.91495	3.10674	3.95364
nscaf1898	1435617	3.30162	4.1741	4.07611	3.10674	3.95364
nscaf1898	1546049	3.43828	4.3287	4.19632	3.10674	3.95364
nscaf1898	1656481	3.08714	3.93147	4.25674	3.10674	3.95364
nscaf1898	1766913	3.79133	4.72808	4.26448	3.10674	3.95364
nscaf1898	1877345	3	3.8329	4.14979	3.10674	3.95364
nscaf1898	1987777	2.81	3.61797	4.08165	3.10674	3.95364
nscaf1898	2098209	5.09589	6.20383	4.15152	3.10674	3.95364
nscaf1898	2208641	3.20803	4.06823	4.12931	3.10674	3.95364
nscaf1898	2319073	1.84478	2.52609	4.02376	3.10674	3.95364
nscaf1898	2429505	2.79755	3.60388	3.97117	3.10674	3.95364
nscaf1898	2539937	10.581	12.4087	4.0523	3.10674	3.95364
nscaf1898	2650369	3.40483	4.29086	4.09943	3.10674	3.95364
nscaf1898	2760801	3.28243	4.15239	3.99013	3.10674	3.95364
nscaf1898	2871233	2.61616	3.39869	3.88155	3.10674	3.95364
nscaf1898	2981665	4.79926	5.86827	3.8096	3.10674	3.95364
nscaf1898	3092097	1.10345	1.68747	3.7453	3.10674	3.95364
nscaf1898	3202529	3.39892	4.28417	3.75447	3.10674	3.95364
nscaf1898	3312961	2.91128	3.73254	3.77629	3.10674	3.95364
nscaf1898	3423393	3.56456	4.47154	3.69743	3.10674	3.95364
nscaf1898	3533825	1.74257	2.41047	3.53584	3.10674	3.95364
nscaf1898	3644257	2.09091	2.80451	3.5826	3.10674	3.95364
nscaf1898	3754689	NA	NA	NA	3.10674	3.95364
nscaf1898	3865121	4.39309	5.4088	3.93706	3.10674	3.95364
nscaf1898	3975553	2.7211	3.5174	4.1616	3.10674	3.95364
nscaf1898	4085985	1.99457	2.69553	4.48336	3.10674	3.95364
nscaf1898	4196417	4.36028	5.37168	4.93535	3.10674	3.95364
nscaf1898	4306849	3.78993	4.72649	5.26637	3.10674	3.95364
nscaf1898	4417281	2.27669	3.01467	5.24733	3.10674	3.95364
nscaf1898	4527713	3.30135	4.1738	4.92394	3.10674	3.95364
nscaf1898	4638145	4.00362	4.96823	4.51609	3.10674	3.95364
nscaf1898	4748577	1.57434	2.22016	4.08238	3.10674	3.95364
nscaf1898	4859009	2.53897	3.31137	3.78616	3.10674	3.95364
nscaf1898	4969441	2.66084	3.44924	3.73014	3.10674	3.95364
nscaf1898	5079873	3.18615	4.04347	3.52917	3.10674	3.95364
nscaf1898	5190305	2.07108	2.78208	2.98249	2.4163	3.1726
nscaf1898	5300737	1.54953	2.19209	2.54908	2.4163	3.1726
nscaf1898	5411169	1.61538	2.26659	2.46757	2.4163	3.1726
nscaf1898	5521601	1.79192	2.46629	2.63666	2.4163	3.1726
nscaf1898	5632033	2.14819	2.86931	2.94264	2.4163	3.1726
nscaf1898	5742465	1.46331	2.09456	3.27291	2.4163	3.1726
nscaf1898	5852897	7.12203	8.49586	3.56442	2.4163	3.1726
nscaf1898	5963329	2.30044	3.04153	3.70437	2.4163	3.1726
nscaf1898	6073761	2.03871	2.74546	3.72426	2.4163	3.1726
nscaf1898	6184193	3.60367	4.51579	3.5987	2.4163	3.1726
nscaf1898	6294625	1.72589	2.39159	3.38703	2.4163	3.1726
nscaf1898	6405057	1.35952	1.97714	3.16546	2.4163	3.1726
nscaf1898	6515489	2.3867	3.13912	2.99359	2.4163	3.1726
nscaf1898	6625921	3.13808	3.98909	2.88693	2.4163	3.1726
nscaf1898	6736353	1.92537	2.61725	2.79374	2.4163	3.1726
nscaf1898	6846785	2.11656	2.83353	2.69755	2.4163	3.1726
nscaf1898	6957217	1.74839	2.41704	2.60818	2.4163	3.1726
nscaf1898	7067649	2.20218	2.93038	2.63481	2.4163	3.1726
nscaf1898	7178081	3.17938	4.03582	2.80189	2.4163	3.1726
nscaf1898	7288513	1.81011	2.48687	2.88973	2.4163	3.1726
nscaf1898	7398945	3.95522	4.91347	2.85307	2.4163	3.1726
nscaf1898	7509377	1.14737	1.73715	2.73726	2.4163	3.1726
nscaf1898	7619809	1.60117	2.2505	2.74597	2.4163	3.1726
nscaf1898	7730241	1.70981	2.3734	2.74149	2.4163	3.1726
nscaf1898	7840673	1.66021	2.31729	2.55041	2.4163	3.1726
nscaf1898	7951105	3.33959	4.21705	2.36571	2.4163	3.1726
nscaf1898	8061537	1.04228	1.61827	2.42741	2.4163	3.1726
nscaf1898	8171969	2.25619	2.99148	2.70178	2.4163	3.1726
nscaf1898	8282401	1.76345	2.43408	3.03839	2.4163	3.1726
nscaf1898	8392833	4.05298	5.02406	3.22055	2.4163	3.1726
nscaf1898	8503265	1.82461	2.50327	3.12979	2.4163	3.1726
nscaf1898	8613697	1.86433	2.5482	3.06229	2.4163	3.1726
nscaf1898	8724129	2.23397	2.96634	3.09339	2.4163	3.1726
nscaf1898	8834561	1.76367	2.43433	3.1518	2.4163	3.1726
nscaf1898	8944993	2.94343	3.7689	3.24812	2.4163	3.1726
nscaf1898	9055425	3.23146	4.09474	3.35384	2.4163	3.1726
nscaf1898	9165857	2.69079	3.48311	3.53486	2.4163	3.1726
nscaf1898	9276289	3.01418	3.84895	3.82549	2.4163	3.1726
nscaf1898	9386721	2.57587	3.35311	4.05316	2.4163	3.1726
nscaf1898	9497153	2.42136	3.17833	4.12864	2.4163	3.1726
nscaf1898	9607585	NA	NA	NA	2.4163	3.1726
nscaf1898	9718017	1.22093	1.82037	3.72599	2.4163	3.1726
nscaf1898	9828449	7.07364	8.44111	3.32237	2.4163	3.1726
nscaf1898	9938881	2.17458	2.89916	2.82753	2.4163	3.1726
nscaf1898	10049313	1.77528	2.44746	2.50744	2.4163	3.1726
nscaf1898	10159745	1.52657	2.16612	2.54738	2.4163	3.1726
nscaf1898	10270177	2.30228	3.04362	2.78107	2.4163	3.1726
nscaf1898	10380609	1.299	1.90869	3.07397	2.4163	3.1726
nscaf1898	10491041	3.13672	3.98757	3.42387	2.4163	3.1726
nscaf1898	10601473	2.9212	3.74376	3.6534	2.4163	3.1726
nscaf1898	10711905	2.96667	3.79519	3.58575	2.4163	3.1726
nscaf1898	10822337	2.17241	2.89671	3.32131	2.4163	3.1726
nscaf1898	10932769	2.0034	2.70552	3.09207	2.4163	3.1726
nscaf1898	11043201	2.10737	2.82313	3.01741	2.4163	3.1726
nscaf1898	11153633	2.79292	3.59864	3.02159	2.4163	3.1726
nscaf1898	11264065	2.94377	3.76929	3.03703	2.4163	3.1726
nscaf1898	11374497	3.35814	4.23804	3.1857	2.4163	3.1726
nscaf1898	11484929	1.4601	2.09093	3.3563	2.4163	3.1726
nscaf1898	11595361	2.91519	3.73696	3.54098	2.4163	3.1726
nscaf1898	11705793	3.816	4.75598	3.69414	2.4163	3.1726
nscaf1898	11816225	1.54353	2.1853	3.72515	2.4163	3.1726
nscaf1898	11926657	2.59124	3.3705	3.81323	2.4163	3.1726
nscaf1898	12037089	1.24962	1.85283	3.93128	2.4163	3.1726
nscaf1898	12147521	5.52128	6.68504	3.99531	2.4163	3.1726
nscaf1898	12257953	3.4147	4.30202	3.9166	2.4163	3.1726
nscaf1898	12368385	1.94215	2.63623	3.60153	2.4163	3.1726
nscaf1898	12478817	4.26623	5.2653	3.3117	2.4163	3.1726
nscaf1898	12589249	2.41246	3.16826	3.25972	2.4163	3.1726
nscaf1898	12699681	1.35958	1.97722	3.51143	2.4163	3.1726
nscaf1898	12810113	2.71343	3.50873	3.97559	2.4163	3.1726
nscaf1898	12920545	3.66254	4.58239	4.28837	2.4163	3.1726
nscaf1898	13030977	3.7115	4.63777	4.11852	2.4163	3.1726
nscaf1898	13141409	3.5109	4.41084	3.52385	2.4163	3.1726
nscaf1898	13251841	1.47033	2.1025	2.82319	2.4163	3.1726
nscaf1898	13362273	2.00526	2.70763	2.41281	2.4163	3.1726
nscaf1898	13472705	1.27444	1.8809	2.44534	2.4163	3.1726
nscaf1898	13583137	1.2	1.79669	2.98387	2.4163	3.1726
nscaf1898	13693569	3.62183	4.53633	3.80288	3.9765	4.93755
nscaf1898	13804001	3.29412	4.16561	4.39842	3.9765	4.93755
nscaf1898	13914433	6.27143	7.53363	4.90964	3.9765	4.93755
nscaf1898	14024865	4.30769	5.3122	5.05561	3.9765	4.93755
nscaf1898	14135297	3.97133	4.93169	4.77009	3.9765	4.93755
nscaf1898	14245729	8.13793	9.64507	4.234	3.9765	4.93755
nscaf1898	14356161	1.79698	2.47202	3.6887	1.79204	2.46642
nscaf1898	14466593	1.65102	2.3069	3.58734	1.79204	2.46642
nscaf1898	14577025	3.81897	4.75934	3.91281	3.70507	4.63049
nscaf1898	14687457	2.49808	3.26512	4.20818	3.70507	4.63049
nscaf1898	14797889	3.47029	4.3649	4.30043	3.70507	4.63049
nscaf1898	14908321	4.3424	5.35146	4.14325	3.70507	4.63049
nscaf1898	15018753	3.28618	4.15664	3.93898	3.70507	4.63049
nscaf1898	15129185	2.87162	3.68767	3.93087	3.70507	4.63049
nscaf1898	15239617	3.66126	4.58093	4.24216	3.70507	4.63049
nscaf1898	15350049	4.22727	5.22122	4.73077	3.70507	4.63049
nscaf1898	15460481	7.72845	9.18185	5.01694	3.70507	4.63049
nscaf1898	15570913	5.11314	6.22334	4.88513	3.70507	4.63049
nscaf1898	15681345	2.87963	3.69673	4.47744	3.70507	4.63049
nscaf1898	15791777	3.90429	4.85586	3.83347	3.70507	4.63049
nscaf1898	15902209	1.19171	1.78731	3.15403	1.86038	2.54373
nscaf1898	16012641	2.30789	3.04997	2.63585	1.86038	2.54373
nscaf1898	16123073	2.08521	2.79806	2.22133	1.86038	2.54373
nscaf1916	1	2.42396	3.18127	4.11568	3.14334	3.99505
nscaf1962	1	3.04724	3.88634	4.29889	2.22268	2.95357
nscaf1962	110433	1.15038	1.74056	3.13998	2.22268	2.95357
nscaf1962	220865	2.79782	3.60419	3.31483	2.22268	2.95357
nscaf1962	331297	1.42476	2.05095	2.76378	2.22268	2.95357
nscaf1962	441729	2.64948	3.43639	2.4669	2.22268	2.95357
nscaf1973	1	1.44086	2.06916	6.0619	3.49962	4.39809
nscaf1986	1	3.15094	4.00365	3.7875	2.89507	3.7142
nscaf1987	1	3.88803	4.83746	3.98934	2.97626	3.80604
nscaf2014	1	3.57886	4.48772	4.39778	3.46031	4.35361
nscaf2053	1	1.80927	2.48591	2.80625	3.39262	4.27704
nscaf2053	110433	2.04229	2.74951	4.28589	3.39262	4.27704
nscaf2053	220865	4.09733	5.07423	4.83056	3.39262	4.27704
nscaf2053	331297	3.15951	4.01334	4.24118	3.39262	4.27704
nscaf2053	441729	1.78878	2.46273	3.8343	3.39262	4.27704
nscaf2053	552161	3.84314	4.78668	4.16276	3.39262	4.27704
nscaf2053	662593	1.64812	2.30362	3.48196	3.39262	4.27704
nscaf2072	1	3.6785	4.60044	2.91039	1.90356	2.59258
nscaf2074	1	3.87406	4.82166	5.06855	4.0866	5.06209
nscaf2093	1	2.34021	3.08652	2.63888	1.92519	2.61704
nscaf2108	1	1.96514	2.66224	3.33306	2.37084	3.12118
nscaf2110	1	1.7098	2.37339	2.06398	1.42139	2.04713
nscaf2114	1	4.07625	5.05039	5.35313	4.3355	5.34366
nscaf2136	1	2.0819	2.79432	2.81174	3.02136	3.85707
nscaf2136	110433	2.26606	3.00264	3.29753	3.02136	3.85707
nscaf2136	220865	4.25866	5.25673	3.80648	3.02136	3.85707
nscaf2136	331297	3.4979	4.39614	4.20335	3.02136	3.85707
nscaf2136	441729	3.32048	4.19544	4.27622	3.02136	3.85707
nscaf2136	552161	2.63424	3.41914	4.15881	3.02136	3.85707
nscaf2136	662593	1.98039	2.67949	4.22794	3.02136	3.85707
nscaf2136	773025	3.69214	4.61587	4.47585	3.02136	3.85707
nscaf2136	883457	2.80734	3.61496	4.66868	3.02136	3.85707
nscaf2136	993889	5.48936	6.64893	4.69993	3.02136	3.85707
nscaf2136	1104321	2.79724	3.60353	4.31884	3.02136	3.85707
nscaf2136	1214753	2.96056	3.78829	3.75868	3.02136	3.85707
nscaf2136	1325185	2.95405	3.78092	3.34453	3.02136	3.85707
nscaf2136	1435617	6.20448	7.4579	3.23518	3.02136	3.85707
nscaf2136	1546049	3.06985	3.91191	3.32221	3.02136	3.85707
nscaf2136	1656481	2.62725	3.41123	3.66053	3.02136	3.85707
nscaf2136	1766913	3.07837	3.92156	4.26752	3.02136	3.85707
nscaf2136	1877345	3.66119	4.58086	4.81208	4.16091	5.14616
nscaf2136	1987777	3.08765	3.93205	5.05075	4.16091	5.14616
nscaf2136	2098209	4.236	5.2311	5.17522	4.16091	5.14616
nscaf2136	2208641	3.78113	4.71654	5.3069	4.16091	5.14616
nscaf2136	2319073	3.77778	4.71274	5.3349	4.16091	5.14616
nscaf2136	2429505	4.57349	5.61288	5.18988	4.16091	5.14616
nscaf2136	2539937	4.19816	5.18829	4.93527	4.16091	5.14616
nscaf2136	2650369	7.10359	8.47499	4.68789	4.16091	5.14616
nscaf2136	2760801	4.24795	5.24461	4.56954	4.16091	5.14616
nscaf2136	2871233	1.90307	2.59203	4.86251	1.95247	2.64791
nscaf2136	2981665	4.92616	6.01182	5.31507	4.328	5.33517
nscaf2136	3092097	4.65846	5.709	5.37325	4.328	5.33517
nscaf2136	3202529	3.49144	4.38883	5.31092	4.328	5.33517
nscaf2136	3312961	4.49624	5.52549	5.07939	4.328	5.33517
nscaf2136	3423393	3.4515	4.34365	4.93675	4.328	5.33517
nscaf2136	3533825	4.80357	5.87315	5.07702	4.328	5.33517
nscaf2136	3644257	3.9519	4.90972	5.12603	4.328	5.33517
nscaf2136	3754689	2.84255	3.65479	4.88414	3.50254	4.40138
nscaf2136	3865121	3.42405	4.3126	4.54082	3.50254	4.40138
nscaf2136	3975553	3.12934	3.97922	4.21288	3.50254	4.40138
nscaf2136	4085985	2.60705	3.38838	3.7715	3.50254	4.40138
nscaf2136	4196417	2.74966	3.54971	3.5201	2.78466	3.5893
nscaf2136	4306849	3.94291	4.89954	3.68859	2.78466	3.5893
nscaf2136	4417281	3.99575	4.95932	3.97678	2.78466	3.5893
nscaf2136	4527713	3.57143	4.47932	3.76019	2.78466	3.5893
nscaf2136	4638145	1.17374	1.76698	3.03256	1.67946	2.33907
nscaf2136	4748577	3.32143	4.19651	2.47813	1.67946	2.33907
nscaf2136	4859009	1.44991	2.0794	2.37748	1.67946	2.33907
nscaf2136	4969441	2.79057	3.59599	2.77943	2.55584	3.33046
nscaf2136	5079873	2.15944	2.88203	3.28027	2.55584	3.33046
nscaf2136	5190305	2.95925	3.7868	3.68531	2.55584	3.33046
nscaf2136	5300737	4.55887	5.59633	3.73471	2.55584	3.33046
nscaf2136	5411169	2.95506	3.78206	3.31226	2.55584	3.33046
nscaf2136	5521601	1.21633	1.81516	2.80302	2.55584	3.33046
nscaf2136	5632033	4.48742	5.51551	2.82771	2.55584	3.33046
nscaf2136	5742465	1.45551	2.08573	3.2118	2.55584	3.33046
nscaf2136	5852897	3.47791	4.37353	3.76075	2.55584	3.33046
nscaf2136	5963329	5.63804	6.81712	4.35124	3.95314	4.91112
nscaf2136	6073761	4.20655	5.19778	4.90443	3.95314	4.91112
nscaf2136	6184193	4.84726	5.92256	4.93276	3.95314	4.91112
nscaf2136	6294625	1.2375	1.83911	4.47873	3.95314	4.91112
nscaf2136	6405057	2.94484	3.77051	4.22505	3.95314	4.91112
nscaf2136	6515489	5.2584	6.38766	4.1293	3.95314	4.91112
nscaf2136	6625921	3.5792	4.4881	3.99705	3.95314	4.91112
nscaf2136	6736353	2.28555	3.0247	4.11755	3.95314	4.91112
nscaf2136	6846785	4.16988	5.1563	4.65025	3.95314	4.91112
nscaf2136	6957217	5.67442	6.85827	5.10151	3.95314	4.91112
nscaf2136	7067649	3.83725	4.78002	5.14737	3.95314	4.91112
nscaf2136	7178081	2.78477	3.58943	5.10256	3.95314	4.91112
nscaf2136	7288513	4.31749	5.32329	5.24274	3.95314	4.91112
nscaf2136	7398945	3.26531	4.13302	5.51958	3.95314	4.91112
nscaf2136	7509377	3.57908	4.48797	5.79314	3.95314	4.91112
nscaf2136	7619809	6.07512	7.31156	5.87726	3.95314	4.91112
nscaf2136	7730241	5.30049	6.43528	5.68118	3.95314	4.91112
nscaf2136	7840673	3.65994	4.57944	5.43443	3.95314	4.91112
nscaf2136	7951105	5.26764	6.39811	5.17201	3.95314	4.91112
nscaf2136	8061537	3.83689	4.77962	4.5539	3.95314	4.91112
nscaf2136	8171969	2.22629	2.95766	3.32596	1.48813	2.12263
nscaf2176	1	2.43946	3.1988	3.30502	3.60051	4.51221
nscaf2176	110433	1.51807	2.1565	3.96309	3.60051	4.51221
nscaf2176	220865	4.95276	6.04191	4.91161	3.60051	4.51221
nscaf2176	331297	1.54118	2.18264	5.46885	3.60051	4.51221
nscaf2176	441729	2.66343	3.45217	6.04383	3.60051	4.51221
nscaf2176	552161	7.21596	8.60211	6.09271	3.60051	4.51221
nscaf2176	662593	2.34371	3.09048	5.20144	3.60051	4.51221
nscaf2176	773025	3.53301	4.43586	4.36779	3.60051	4.51221
nscaf2176	883457	3.73635	4.66587	4.17108	3.60051	4.51221
nscaf2176	993889	2.42111	3.17805	4.18444	3.60051	4.51221
nscaf2176	1104321	NA	NA	NA	3.60051	4.51221
nscaf2176	1214753	6.34286	7.61443	4.03791	3.60051	4.51221
nscaf2176	1325185	2.60858	3.39011	2.83458	3.60051	4.51221
nscaf2176	1498721	1.93447	2.62754	2.29818	2.78755	3.59258
nscaf2176	1609153	2.75587	3.55673	3.21977	2.78755	3.59258
nscaf2176	1719585	3.3082	4.18154	3.36717	2.78755	3.59258
nscaf2176	1830017	1.89736	2.58556	2.96026	2.78755	3.59258
nscaf2176	1940449	1.0742	1.65439	2.6896	2.78755	3.59258
nscaf2176	2050881	1.81804	2.49583	2.44096	2.78755	3.59258
nscaf2176	2161313	1.81265	2.48973	2.63711	2.78755	3.59258
nscaf2176	2271745	2.31053	3.05295	3.29113	2.78755	3.59258
nscaf2176	2382177	3.60644	4.51892	3.96871	2.78755	3.59258
nscaf2176	2492609	1.33814	1.95296	3.84982	2.78755	3.59258
nscaf2176	2603041	5.95681	7.17772	3.65155	2.78755	3.59258
nscaf2176	2713473	1.95472	2.65046	3.39315	2.78755	3.59258
nscaf2176	2823905	3.73408	4.66331	3.61968	2.78755	3.59258
nscaf2176	2934337	11.7771	13.7618	3.46939	2.78755	3.59258
nscaf2176	3044769	2.62835	3.41248	2.80533	2.03595	2.74234
nscaf2176	3155201	1.57213	2.21765	2.20554	1.43207	2.05921
nscaf2176	3265633	1.35433	1.97127	2.25783	1.43207	2.05921
nscaf2176	3376065	4.32282	5.32931	2.82336	2.83098	3.6417
nscaf2176	3486497	2.42261	3.17974	3.38688	2.83098	3.6417
nscaf2176	3596929	NA	NA	NA	2.83098	3.6417
nscaf2176	3707361	1.08128	1.66239	3.43099	2.83098	3.6417
nscaf2176	3817793	4.99497	6.08967	3.70902	2.83098	3.6417
nscaf2176	3928225	1.62956	2.28262	3.51699	2.83098	3.6417
nscaf2176	4038657	4.27022	5.26981	3.54228	2.83098	3.6417
nscaf2176	4149089	3.91581	4.86889	3.55719	2.83098	3.6417
nscaf2176	4259521	0.814327	1.36041	2.97146	2.83098	3.6417
nscaf2204	1	8.26452	9.78826	1.87909	2.93752	3.76222
nscaf2204	110433	1.51965	2.15829	3.21869	2.93752	3.76222
nscaf2204	220865	3.42857	4.31771	4.47192	2.93752	3.76222
nscaf2204	331297	4.06019	5.03222	5.03406	2.93752	3.76222
nscaf2204	441729	4.45798	5.48221	4.7445	2.93752	3.76222
nscaf2204	552161	3.12809	3.9778	3.75198	2.93752	3.76222
nscaf2204	662593	1.44037	2.0686	2.72002	2.93752	3.76222
nscaf2204	773025	1.68517	2.34552	2.61284	2.93752	3.76222
nscaf2204	883457	3.6874	4.61051	2.85527	2.93752	3.76222
nscaf2204	993889	1.59438	2.24282	2.77237	2.93752	3.76222
nscaf2204	1104321	1.73315	2.3998	2.71904	2.93752	3.76222
nscaf2204	1214753	3.48944	4.38656	3.09537	2.93752	3.76222
nscaf2204	1325185	3.74953	4.68079	3.40045	2.93752	3.76222
nscaf2204	1435617	1.67349	2.33232	3.75083	2.93752	3.76222
nscaf2204	1546049	4.33866	5.34723	4.18273	2.93752	3.76222
nscaf2204	1656481	1.49676	2.13239	4.18059	2.93752	3.76222
nscaf2204	1766913	2.94045	3.76553	4.32116	2.93752	3.76222
nscaf2204	1877345	3.18323	4.04017	4.54766	2.93752	3.76222
nscaf2204	1987777	3.73835	4.66814	4.65334	2.93752	3.76222
nscaf2204	2098209	2.20457	2.93308	4.7056	2.93752	3.76222
nscaf2204	2208641	4.78947	5.8572	4.98939	2.93752	3.76222
nscaf2204	2319073	4.86649	5.94432	5.08351	2.93752	3.76222
nscaf2204	2429505	4.00855	4.9738	4.66701	2.93752	3.76222
nscaf2204	2539937	3.94255	4.89914	3.95284	2.93752	3.76222
nscaf2204	2650369	1.96296	2.65978	3.33462	2.93752	3.76222
nscaf2204	2760801	4.17108	5.15766	3.48197	2.93752	3.76222
nscaf2204	2871233	NA	NA	NA	2.93752	3.76222
nscaf2204	2981665	8.05785	9.55448	4.12292	2.93752	3.76222
nscaf2204	3092097	0.855153	1.40659	3.888	2.93752	3.76222
nscaf2204	3202529	2.49711	3.26402	3.949	2.93752	3.76222
nscaf2204	3312961	3.34669	4.22508	4.01529	2.93752	3.76222
nscaf2204	3423393	1.38821	2.0096	3.8292	2.93752	3.76222
nscaf2204	3533825	1.82834	2.50749	4.04594	2.93752	3.76222
nscaf2204	3644257	3.49096	4.38829	4.82773	2.93752	3.76222
nscaf2204	3754689	1.26079	1.86546	5.47366	2.93752	3.76222
nscaf2204	3865121	5.39039	6.53697	5.41562	2.93752	3.76222
nscaf2204	3975553	3.51081	4.41074	4.80835	2.93752	3.76222
nscaf2204	4085985	3.43236	4.322	4.37461	2.93752	3.76222
nscaf2204	4196417	3.38556	4.26906	4.04137	2.93752	3.76222
nscaf2204	4306849	2.40984	3.16529	3.35667	2.93752	3.76222
nscaf2204	4417281	1.28495	1.89278	2.91292	2.93752	3.76222
nscaf2204	4527713	3.32766	4.20356	3.62689	2.93752	3.76222
nscaf2204	4638145	3.93405	4.88952	5.46488	2.93752	3.76222
nscaf2210	1	0.680645	1.20918	2.3554	2.63043	3.41484
nscaf2210	110433	1.58158	2.22835	2.40562	2.63043	3.41484
nscaf2210	220865	1.81933	2.49729	2.54552	2.63043	3.41484
nscaf2210	331297	2.05764	2.76687	2.78819	2.63043	3.41484
nscaf2210	441729	3.02	3.85552	3.11268	2.63043	3.41484
nscaf2210	552161	3.1998	4.05892	3.2414	2.63043	3.41484
nscaf2210	662593	1.42271	2.04863	3.25568	2.63043	3.41484
nscaf2210	773025	3.66018	4.57971	3.52114	2.63043	3.41484
nscaf2210	883457	3.58072	4.48983	3.70481	2.63043	3.41484
nscaf2210	993889	2.57097	3.34757	3.69739	2.63043	3.41484
nscaf2210	1104321	3.40464	4.29064	3.67711	2.63043	3.41484
nscaf2210	1214753	2.44265	3.20241	3.51809	2.63043	3.41484
nscaf2210	1325185	2.51136	3.28014	3.37921	2.63043	3.41484
nscaf2210	1435617	3.7119	4.63822	3.39848	2.63043	3.41484
nscaf2210	1546049	4.20302	5.19379	3.49646	2.63043	3.41484
nscaf2210	1656481	2.98578	3.81682	3.48721	2.63043	3.41484
nscaf2210	1766913	3.36861	4.24988	3.27528	2.63043	3.41484
nscaf2210	1877345	1.7847	2.45811	3.10085	2.63043	3.41484
nscaf2210	1987777	2.68027	3.47122	3.45389	2.63043	3.41484
nscaf2210	2098209	2.76993	3.57264	3.839	2.63043	3.41484
nscaf2210	2208641	2.76217	3.56387	3.98086	2.63043	3.41484
nscaf2210	2319073	3.74232	4.67263	3.96933	2.63043	3.41484
nscaf2210	2429505	3.08998	3.93469	3.85707	2.63043	3.41484
nscaf2210	2539937	4.81111	5.88168	3.94796	2.63043	3.41484
nscaf2210	2650369	3.15534	4.00862	4.06019	2.63043	3.41484
nscaf2210	2760801	3.43607	4.32619	3.86372	2.63043	3.41484
nscaf2210	2871233	2.56657	3.34259	3.34389	2.63043	3.41484
nscaf2210	2981665	NA	NA	NA	2.63043	3.41484
nscaf2210	3092097	2.47141	3.23495	2.92374	2.63043	3.41484
nscaf2210	3202529	3.2549	4.12125	3.14866	2.63043	3.41484
nscaf2210	3312961	2.46181	3.22408	3.50079	2.63043	3.41484
nscaf2210	3423393	3.54321	4.44739	4.08127	2.63043	3.41484
nscaf2210	3533825	4.51096	5.54214	4.37386	2.63043	3.41484
nscaf2210	3644257	2.61009	3.39182	4.21423	2.63043	3.41484
nscaf2210	3754689	4.00222	4.96664	4.13511	2.63043	3.41484
nscaf2210	3865121	2.42083	3.17773	4.04331	2.63043	3.41484
nscaf2210	3975553	3.46413	4.35793	3.88465	2.63043	3.41484
nscaf2210	4085985	3.11265	3.96034	3.77538	2.63043	3.41484
nscaf2210	4196417	3.51515	4.41565	3.67113	2.63043	3.41484
nscaf2210	4306849	3.00408	3.83751	3.57492	2.63043	3.41484
nscaf2210	4417281	2.53647	3.30854	3.17243	2.63043	3.41484
nscaf2210	4527713	1.77071	2.44229	2.65437	2.63043	3.41484
nscaf2210	4638145	1.93056	2.62312	2.69457	2.63043	3.41484
nscaf2210	4748577	2.65822	3.44626	3.06759	2.63043	3.41484
nscaf2210	4859009	3.15596	4.00933	3.17445	2.63043	3.41484
nscaf2210	4969441	1.70853	2.37196	2.87148	2.63043	3.41484
nscaf2216	1	1.70027	2.3626	2.07785	1.48916	2.1238
nscaf2216	110433	1.52778	2.16748	2.23614	1.48916	2.1238
nscaf2216	220865	1.84553	2.52693	3.32115	4.55894	5.59642
nscaf2216	331297	3.21232	4.07308	4.63269	4.55894	5.59642
nscaf2216	441729	4.62102	5.66664	5.59701	4.55894	5.59642
nscaf2216	552161	5.08203	6.18815	6.21652	4.55894	5.59642
nscaf2216	662593	5.47875	6.63693	6.39868	4.55894	5.59642
nscaf2216	773025	4.17166	5.15831	5.92779	4.55894	5.59642
nscaf2216	883457	4.14451	5.1276	5.01329	4.55894	5.59642
nscaf2216	993889	1.73548	2.40245	3.62732	1.4283	2.05495
nscaf2216	1104321	1.65193	2.30793	3.3974	1.4283	2.05495
nscaf2216	1214753	3.93657	4.89237	4.91855	5.15867	6.27485
nscaf2216	1325185	5.15013	6.26518	5.74223	5.15867	6.27485
nscaf2216	1435617	5.11919	6.23019	5.38662	5.15867	6.27485
nscaf2216	1546049	2.20482	2.93337	4.67973	1.95762	2.65373
nscaf2216	1656481	9.18954	10.8347	4.75698	4.44721	5.47002
nscaf2216	1766913	2.38028	3.13186	4.36355	2.37792	3.12919
nscaf2216	1877345	2.68239	3.47361	3.64616	2.37792	3.12919
nscaf2216	1987777	1.54435	2.18623	3.20631	2.37792	3.12919
nscaf2216	2098209	2.35978	3.10867	3.09314	2.37792	3.12919
nscaf2273	1	2.71402	3.50939	4.55521	3.51908	4.4201
nscaf2279	1	2.07348	2.7848	3.71514	2.49199	3.25823
nscaf2279	110433	4.31982	5.32592	3.32014	2.49199	3.25823
nscaf2279	220865	1.64511	2.30021	2.93923	2.49199	3.25823
nscaf2279	331297	2.00376	2.70593	2.87367	2.49199	3.25823
nscaf2279	441729	2.80622	3.61369	3.75089	2.49199	3.25823
nscaf2279	552161	1.30154	1.91155	4.10269	2.49199	3.25823
nscaf2279	662593	5.32524	6.46328	3.51429	2.49199	3.25823
nscaf2280	1	1.87324	2.55828	4.26285	2.88226	3.69971
nscaf2283	1	2.55205	3.32617	3.48439	2.40394	3.15862
nscaf2301	1	5.5942	6.76753	7.39703	6.12538	7.36842
nscaf2309	1	5.82558	7.02927	7.39617	5.5964	6.77002
nscaf2330	1	2.1229	2.8407	3.61339	1.95233	2.64775
nscaf2330	110433	5.70625	6.89428	4.83001	4.56084	5.59857
nscaf2330	220865	4.8231	5.89524	5.54625	4.56084	5.59857
nscaf2330	331297	9.40394	11.0772	5.90022	4.56084	5.59857
nscaf2330	441729	2.93972	3.76471	5.87382	4.56084	5.59857
nscaf2330	552161	5.14972	6.26472	5.89845	4.56084	5.59857
nscaf2330	662593	4.56703	5.60557	5.71778	4.56084	5.59857
nscaf2330	773025	3.73435	4.66361	5.37664	4.56084	5.59857
nscaf2330	883457	2.64103	3.42682	5.11048	4.56084	5.59857
nscaf2330	993889	4.8304	5.90349	5.01245	4.56084	5.59857
nscaf2330	1104321	3.83468	4.77711	4.38674	4.56084	5.59857
nscaf2330	1214753	6.61842	7.92615	3.32023	3.26368	4.13118
nscaf2330	1325185	1.61694	2.26834	3.19939	3.26368	4.13118
nscaf2330	1435617	4.86175	5.93896	4.26113	3.26368	4.13118
nscaf2330	1546049	2.87086	3.68681	5.15895	3.26368	4.13118
nscaf2330	1656481	4.97052	6.062	5.17561	3.26368	4.13118
nscaf2330	1766913	3.34109	4.21874	4.66985	3.26368	4.13118
nscaf2330	1877345	5.31348	6.44997	4.39371	3.26368	4.13118
nscaf2330	1987777	5.36461	6.50781	4.45673	3.26368	4.13118
nscaf2330	2098209	4.60465	5.64812	4.38936	3.26368	4.13118
nscaf2330	2208641	1.62176	2.2738	3.67246	1.42366	2.0497
nscaf2330	2319073	2.78395	3.5885	3.27727	3.13964	3.99087
nscaf2330	2429505	3.0787	3.92193	3.31835	3.13964	3.99087
nscaf2330	2539937	1.86076	2.54416	3.59127	3.13964	3.99087
nscaf2330	2650369	5.05978	6.16298	3.8918	3.13964	3.99087
nscaf2330	2760801	3.03514	3.87266	3.60923	3.13964	3.99087
nscaf2330	2871233	1.42724	2.05376	3.43034	3.13964	3.99087
nscaf2330	2981665	3.75132	4.68282	3.90277	3.13964	3.99087
nscaf2330	3092097	4.03822	5.00736	4.58331	3.13964	3.99087
nscaf2330	3202529	4.0084	4.97363	4.61734	3.13964	3.99087
nscaf2330	3312961	2.00298	2.70504	3.81811	3.13964	3.99087
nscaf2330	3423393	1.87273	2.5577	2.86694	1.77227	2.44406
nscaf2330	3533825	0.981203	1.54918	2.63176	1.77227	2.44406
nscaf2330	3644257	4.29431	5.29706	3.19648	3.20717	4.06725
nscaf2330	3754689	3	3.8329	3.67269	3.20717	4.06725
nscaf2330	3865121	2.98771	3.819	4.02005	3.20717	4.06725
nscaf2330	3975553	1.22794	1.8283	4.28836	3.20717	4.06725
nscaf2330	4085985	4.75945	5.82324	4.45328	3.20717	4.06725
nscaf2330	4196417	3.22141	4.08337	4.34669	3.20717	4.06725
nscaf2330	4306849	2.84247	3.65469	3.97566	3.20717	4.06725
nscaf2334	1	6.08081	7.31799	7.38089	5.97194	7.19484
nscaf2360	1	3.5011	4.39976	2.99753	2.11301	2.82951
nscaf2366	1	5.06935	6.17381	6.4392	6.53144	7.82775
nscaf2398	1	2.05568	2.76466	4.01563	2.40294	3.15749
nscaf2398	110433	2.0696	2.7804	3.40779	2.40294	3.15749
nscaf2398	220865	2.1016	2.81661	3.23846	2.40294	3.15749
nscaf2398	331297	3.9962	4.95983	2.61314	2.40294	3.15749
nscaf2398	441729	1.86957	2.55412	2.30762	2.40294	3.15749
nscaf2398	552161	1.496	2.13153	2.66219	2.85008	3.6633
nscaf2398	662593	2.35259	3.10053	3.80775	2.85008	3.6633
nscaf2408	1	4.02067	4.98751	4.61262	3.67438	4.59577
nscaf2439	1	2.65123	3.43837	4.69669	3.56524	4.47232
nscaf2457	1	1.5534	2.19646	2.3942	1.71927	2.38411
nscaf2501	1	5.60513	6.77989	4.71507	3.30993	4.1835
nscaf2511	1	0.982673	1.55085	2.24411	1.88884	2.57593
nscaf2511	110433	2.5157	3.28505	2.60673	1.88884	2.57593
nscaf2511	220865	1.60078	2.25006	2.54993	1.88884	2.57593
nscaf2511	331297	2.61454	3.39685	2.41637	1.88884	2.57593
nscaf2511	441729	1.50681	2.14376	2.71724	1.88884	2.57593
nscaf2511	552161	3.58844	4.49856	3.6319	3.06822	3.91007
nscaf2511	662593	2.81454	3.6231	4.74819	3.06822	3.91007
nscaf2511	773025	5.03059	6.12996	5.76633	5.18736	6.3073
nscaf2511	883457	NA	NA	NA	5.18736	6.3073
nscaf2511	993889	8.61728	10.1873	6.13315	5.18736	6.3073
nscaf2511	1104321	15.5125	17.9874	6.04198	21.7177	25.0069
nscaf2511	1214753	2.94444	3.77005	5.61491	4.04713	5.01744
nscaf2511	1325185	3.24177	4.1064	5.00595	4.04713	5.01744
nscaf2511	1435617	3.68206	4.60446	4.48815	4.04713	5.01744
nscaf2511	1546049	2.6502	3.43719	3.96937	1.92052	2.61177
nscaf2511	1656481	3.93836	4.89439	3.65713	3.60126	4.51306
nscaf2511	1766913	2.88752	3.70566	3.229	3.60126	4.51306
nscaf2511	1877345	3.35281	4.23201	2.88334	1.97219	2.67022
nscaf2511	1987777	1.5683	2.21332	3.1417	1.97219	2.67022
nscaf2511	2098209	3.74092	4.67105	3.81039	3.45503	4.34765
nscaf2511	2208641	2.56557	3.34147	4.05937	3.45503	4.34765
nscaf2511	2319073	2.40373	3.15838	3.93399	3.45503	4.34765
nscaf2511	2429505	1.47059	2.10279	3.59671	1.80725	2.48363
nscaf2511	2539937	2.34168	3.08819	3.6675	2.92533	3.74843
nscaf2511	2650369	1.90577	2.59508	4.30325	2.92533	3.74843
nscaf2511	2760801	5.00438	6.1003	4.79578	4.16582	5.15171
nscaf2511	2871233	3.42584	4.31462	4.36152	4.16582	5.15171
nscaf2511	3123649	2.15656	2.87877	3.21709	3.38745	4.27119
nscaf2511	3234081	4.72561	5.78496	4.18139	3.38745	4.27119
nscaf2511	3344513	4.95642	6.04606	5.22567	4.39816	5.41454
nscaf2511	3454945	5.25788	6.38707	5.93017	4.39816	5.41454
nscaf2511	3565377	5.00299	6.09874	6.166	4.39816	5.41454
nscaf2511	3675809	3.13833	3.98938	5.94763	4.39816	5.41454
nscaf2511	3786241	2.74392	3.54322	5.74088	4.39816	5.41454
nscaf2511	3896673	5.05819	6.16118	5.73017	4.39816	5.41454
nscaf2511	4007105	4.01455	4.98058	5.5805	4.39816	5.41454
nscaf2511	4117537	4.18319	5.17136	5.29844	4.39816	5.41454
nscaf2511	4227969	4.60321	5.6465	4.96566	4.39816	5.41454
nscaf2511	4338401	5.32281	6.46052	4.71307	4.39816	5.41454
nscaf2511	4448833	3.43619	4.32632	4.63653	3.19696	4.0557
nscaf2511	4559265	3.76608	4.69951	4.70023	3.19696	4.0557
nscaf2511	4669697	2.50903	3.2775	4.82174	3.19696	4.0557
nscaf2511	4780129	5.50933	6.67153	4.89493	3.19696	4.0557
nscaf2511	4890561	2.22244	2.9533	4.53915	3.19696	4.0557
nscaf2511	5000993	5.8	7.00034	4.12118	3.19696	4.0557
nscaf2511	5111425	3.83871	4.78167	3.74997	3.19696	4.0557
nscaf2511	5221857	2.7	3.49353	3.57033	3.19696	4.0557
nscaf2511	5332289	5.14612	6.26065	3.50986	3.19696	4.0557
nscaf2511	5442721	2.60417	3.38512	3.20914	3.19696	4.0557
nscaf2511	5553153	1.67838	2.33785	2.98276	2.10818	2.82405
nscaf2511	5663585	2.99492	3.82715	3.05827	2.10818	2.82405
nscaf2511	5774017	2.46133	3.22355	2.95012	2.10818	2.82405
nscaf2511	5884449	1.70144	2.36393	2.83919	2.10818	2.82405
nscaf2511	5994881	3.15545	4.00875	3.33793	2.10818	2.82405
nscaf2511	6105313	3.35829	4.23821	4.22203	4.01027	4.97575
nscaf2511	6215745	3.982	4.94376	4.71556	4.01027	4.97575
nscaf2511	6326177	2.53617	3.3082	4.30994	2.19466	2.92188
nscaf2511	6436609	4.27731	5.27783	3.64745	3.16411	4.01855
nscaf2511	6547041	2.1074	2.82317	3.15563	2.29421	3.0345
nscaf2511	6657473	2.71012	3.50498	3.00548	2.29421	3.0345
nscaf2527	1	5.2063	6.32873	4.321	2.93691	3.76153
nscaf2529	1	2.24288	2.97643	2.93586	2.76945	3.5721
nscaf2529	110433	3.05201	3.89174	3.31256	2.76945	3.5721
nscaf2529	220865	4.64217	5.69056	3.46617	2.76945	3.5721
nscaf2529	331297	1.77623	2.44854	3.49266	2.76945	3.5721
nscaf2529	441729	3.2638	4.13132	3.6813	2.76945	3.5721
nscaf2529	552161	2.52967	3.30085	3.72419	2.76945	3.5721
nscaf2529	662593	3.3373	4.21446	3.65244	2.76945	3.5721
nscaf2529	773025	2.54397	3.31703	3.48448	2.76945	3.5721
nscaf2529	883457	2.97872	3.80883	3.47083	2.76945	3.5721
nscaf2529	993889	1.78027	2.45311	3.59085	2.76945	3.5721
nscaf2529	1104321	3.61676	4.53059	3.79959	2.76945	3.5721
nscaf2529	1214753	3.5601	4.4665	3.91225	2.76945	3.5721
nscaf2529	1325185	3.20432	4.06403	3.87919	2.76945	3.5721
nscaf2529	1435617	2.41765	3.17414	3.83838	2.76945	3.5721
nscaf2529	1546049	1.47985	2.11327	3.86091	2.76945	3.5721
nscaf2529	1656481	3.2488	4.11435	3.82424	2.76945	3.5721
nscaf2529	1766913	4.78319	5.85009	3.59341	2.76945	3.5721
nscaf2529	1877345	1.83731	2.51763	3.07322	2.76945	3.5721
nscaf2529	1987777	1.87042	2.55509	2.84055	2.76945	3.5721
nscaf2529	2098209	2.12646	2.84473	2.97501	2.76945	3.5721
nscaf2529	2208641	1.92764	2.61982	3.10027	2.76945	3.5721
nscaf2529	2319073	2.84926	3.66238	2.8508	2.76945	3.5721
nscaf2529	2429505	1.92857	2.62087	2.33756	1.43167	2.05876
nscaf2529	2539937	1.08789	1.66987	2.07449	1.43167	2.05876
nscaf2529	2650369	2.74824	3.5481	2.21355	1.43167	2.05876
nscaf2529	2760801	1.46224	2.09335	2.63703	1.43167	2.05876
nscaf2529	2871233	2.43352	3.19208	3.0633	2.50186	3.26939
nscaf2529	2981665	2.69656	3.48964	3.2044	2.50186	3.26939
nscaf2529	3092097	1.95561	2.65145	3.11837	2.50186	3.26939
nscaf2529	3202529	2.77671	3.58031	3.20556	2.50186	3.26939
nscaf2529	3312961	1.67511	2.33414	3.45908	2.50186	3.26939
nscaf2529	3423393	3.03338	3.87066	4.21505	2.50186	3.26939
nscaf2529	3533825	7.07053	8.43759	5.29807	6.07675	7.3134
nscaf2529	3644257	5.1	6.20848	5.67274	6.07675	7.3134
nscaf2529	3754689	13.0333	15.1829	5.56711	6.07675	7.3134
nscaf2529	3865121	2.28383	3.02275	4.69722	2.85166	3.66509
nscaf2529	3975553	2.844	3.65643	3.9432	2.85166	3.66509
nscaf2529	4085985	3.02151	3.85723	3.90825	2.85166	3.66509
nscaf2529	4196417	3.28099	4.15077	3.88812	2.85166	3.66509
nscaf2529	4306849	2.01358	2.71704	3.4878	2.85166	3.66509
nscaf2529	4417281	1.54641	2.18856	2.81066	2.85166	3.66509
nscaf2529	4527713	0.945455	1.50874	2.50361	2.85166	3.66509
nscaf2529	4638145	4.21267	5.2047	3.06694	2.85166	3.66509
nscaf2529	4748577	4.3012	5.30486	3.79674	2.85166	3.66509
nscaf2529	4859009	3.46361	4.35735	4.0498	2.85166	3.66509
nscaf2529	4969441	0.981395	1.5494	4.03136	2.85166	3.66509
nscaf2529	5079873	3.16667	4.02144	4.01054	2.85166	3.66509
nscaf2529	5190305	2.6	3.38041	4.33866	2.85166	3.66509
nscaf2529	5300737	4.9403	6.02782	5.04105	2.85166	3.66509
nscaf2529	5411169	4.81345	5.88432	5.6394	2.85166	3.66509
nscaf2529	5521601	6.0728	7.30893	5.716	2.85166	3.66509
nscaf2529	5632033	4.70637	5.76319	4.95187	2.85166	3.66509
nscaf2529	5742465	3.85057	4.79509	3.33055	2.85166	3.66509
nscaf2552	1	3.43364	4.32345	5.65935	4.53059	5.56435
nscaf2556	1	1.66436	2.32199	2.44284	1.97712	2.67579
nscaf2556	110433	1.9281	2.62034	2.69069	1.97712	2.67579
nscaf2556	220865	1.53231	2.17261	2.68378	1.97712	2.67579
nscaf2556	331297	3.41463	4.30195	3.88059	1.97712	2.67579
nscaf2556	441729	4.08042	5.0551	4.37285	1.97712	2.67579
nscaf2556	552161	2.86789	3.68345	4.02737	1.97712	2.67579
nscaf2556	662593	2.87081	3.68676	3.432	1.97712	2.67579
nscaf2556	773025	0.309091	0.788871	1.14804	1.97712	2.67579
nscaf2564	1	3.31076	4.18444	4.58352	4.49743	5.52683
nscaf2564	110433	10.443	12.2526	4.82947	4.49743	5.52683
nscaf2564	220865	4.7631	5.82736	4.54987	4.49743	5.52683
nscaf2564	331297	6.14244	7.38771	5.26446	4.49743	5.52683
nscaf2571	1	9.76871	11.4898	8.11403	6.48003	7.7696
nscaf2575	1	1.36198	1.97992	4.53501	3.47641	4.37183
nscaf2575	110433	4.58537	5.62631	3.79723	3.47641	4.37183
nscaf2575	220865	1.1441	1.73346	3.01543	2.07801	2.78992
nscaf2575	331297	3.70625	4.63183	2.81828	2.07801	2.78992
nscaf2575	441729	2.10319	2.8184	2.88299	2.07801	2.78992
nscaf2575	552161	1.56176	2.20593	2.96084	2.07801	2.78992
nscaf2575	662593	3.45614	4.3489	3.4598	3.16258	4.01681
nscaf2575	773025	2.44444	3.20444	4.18597	3.16258	4.01681
nscaf2575	883457	5.17647	6.29498	4.67441	3.16258	4.01681
nscaf2575	993889	4.10274	5.08035	4.81838	3.16258	4.01681
nscaf2575	1104321	4.24789	5.24454	4.73462	3.16258	4.01681
nscaf2575	1214753	3.54743	4.45216	4.73744	4.50679	5.53742
nscaf2575	1325185	5.07778	6.18334	5.01248	4.50679	5.53742
nscaf2575	1435617	4.3703	5.38302	5.16314	4.50679	5.53742
nscaf2575	1546049	3.55263	4.45805	4.97377	4.50679	5.53742
nscaf2575	1656481	4.28333	5.28464	4.65218	4.50679	5.53742
nscaf2575	1766913	3.09207	3.93706	4.15767	4.50679	5.53742
nscaf2575	1877345	NA	NA	NA	4.50679	5.53742
nscaf2575	1987777	1.4841	2.11807	2.70527	1.9866	2.68651
nscaf2575	2098209	1.73917	2.40662	2.44025	1.9866	2.68651
nscaf2575	2208641	4.46712	5.49255	2.94158	1.9866	2.68651
nscaf2575	2319073	1.65443	2.31076	4.10561	1.9866	2.68651
nscaf2575	2429505	4.69953	5.75545	5.0873	4.7565	5.8199
nscaf2575	2539937	4.73624	5.79698	4.82044	4.7565	5.8199
nscaf2575	2650369	1.86767	2.55198	3.59435	1.99626	2.69744
nscaf2575	2760801	2.17596	2.90072	2.67308	1.99626	2.69744
nscaf2575	2871233	1.34236	1.95773	2.55135	1.99626	2.69744
nscaf2575	2981665	2.89301	3.71187	2.8326	1.99626	2.69744
nscaf2575	3092097	2.91569	3.73753	2.87131	1.99626	2.69744
nscaf2575	3202529	1.89771	2.58596	2.75591	1.99626	2.69744
nscaf2575	3312961	1.34428	1.95991	2.86781	1.99626	2.69744
nscaf2575	3423393	3.2542	4.12046	3.29374	3.07162	3.91392
nscaf2575	3533825	2.72299	3.51954	3.38516	3.07162	3.91392
nscaf2575	3644257	1.77974	2.4525	2.9861	2.13406	2.85332
nscaf2575	3754689	2.78926	3.59451	2.90869	2.13406	2.85332
nscaf2575	3865121	1.88355	2.56994	3.07113	2.13406	2.85332
nscaf2575	3975553	1.94847	2.64338	3.61068	2.13406	2.85332
nscaf2575	4085985	4.87927	5.95877	4.41421	4.16986	5.15628
nscaf2575	4196417	3.29111	4.16221	4.93551	4.16986	5.15628
nscaf2575	4306849	4.97864	6.07119	4.74132	4.16986	5.15628
nscaf2575	4417281	2.15988	2.88254	3.64385	2.54136	3.31407
nscaf2589	1	5.40845	6.5574	4.46945	3.4129	4.29999
nscaf2589	110433	4.24907	5.24588	4.41326	3.4129	4.29999
nscaf2589	220865	3.41395	4.30117	4.27438	3.4129	4.29999
nscaf2589	331297	2.84174	3.65388	4.27428	3.4129	4.29999
nscaf2589	441729	4.16049	5.14568	4.60461	3.4129	4.29999
nscaf2589	552161	4.52229	5.55496	4.71222	3.4129	4.29999
nscaf2589	662593	2.81507	3.6237	4.375	3.4129	4.29999
nscaf2589	773025	4.46281	5.48767	3.95351	3.4129	4.29999
nscaf2589	883457	2.75586	3.55672	3.70458	3.4129	4.29999
nscaf2589	993889	3.20246	4.06193	3.79269	3.4129	4.29999
nscaf2589	1104321	3.11268	3.96036	3.91686	3.4129	4.29999
nscaf2589	1214753	2.51401	3.28313	4.17634	3.4129	4.29999
nscaf2589	1325185	3.42674	4.31564	4.67349	3.4129	4.29999
nscaf2589	1435617	4.60938	5.65347	4.97746	3.4129	4.29999
nscaf2589	1546049	3.08855	3.93307	4.78041	3.4129	4.29999
nscaf2589	1656481	2.13032	2.8491	4.47476	3.4129	4.29999
nscaf2589	1766913	4.75221	5.81505	4.20404	3.4129	4.29999
nscaf2589	1877345	2.11321	2.82974	3.88077	1.68868	2.3495
nscaf2589	1987777	2.8607	3.67532	3.89276	3.39898	4.28423
nscaf2589	2098209	3.36482	4.24559	4.19837	3.39898	4.28423
nscaf2589	2208641	3.67521	4.59672	4.4744	3.39898	4.28423
nscaf2589	2319073	4.46022	5.48473	4.6723	3.39898	4.28423
nscaf2589	2429505	3.45751	4.35044	4.63699	3.39898	4.28423
nscaf2589	2539937	3.92731	4.8819	4.22375	3.39898	4.28423
nscaf2589	2650369	2.81801	3.62703	3.64412	3.39898	4.28423
nscaf2589	2760801	1.41475	2.03962	3.39563	3.39898	4.28423
nscaf2589	2871233	3.30354	4.17628	3.62494	3.39898	4.28423
nscaf2589	2981665	7.40166	8.81218	3.79867	3.39898	4.28423
nscaf2589	3092097	1.68402	2.34423	3.86539	3.39898	4.28423
nscaf2589	3202529	3.55214	4.45749	3.90516	3.39898	4.28423
nscaf2589	3312961	3.03991	3.87804	3.52737	3.39898	4.28423
nscaf2589	3423393	3.14516	3.99711	2.91265	1.87384	2.55896
nscaf2589	3533825	2.32255	3.06655	2.47739	1.87384	2.55896
nscaf2589	3644257	1.94655	2.64121	2.30827	1.87384	2.55896
nscaf2589	3754689	1.36646	1.985	2.39854	1.87384	2.55896
nscaf2589	3865121	3.8	4.73788	2.69842	1.87384	2.55896
nscaf2589	3975553	1.39426	2.01644	2.8934	1.87384	2.55896
nscaf2589	4085985	3.27891	4.14841	3.23235	2.58417	3.3625
nscaf2589	4196417	3.40759	4.29398	3.37169	2.58417	3.3625
nscaf2589	4306849	2.4989	3.26604	3.30602	2.58417	3.3625
nscaf2589	4417281	2.26391	3.00022	3.46615	2.58417	3.3625
nscaf2589	4527713	2.63012	3.41448	3.69964	2.58417	3.3625
nscaf2589	4638145	1.9232	2.61479	3.57409	2.58417	3.3625
nscaf2589	4748577	3.47583	4.37117	3.50025	2.58417	3.3625
nscaf2589	4859009	3.23008	4.09317	3.62883	2.58417	3.3625
nscaf2589	4969441	2.97793	3.80793	3.62291	2.58417	3.3625
nscaf2589	5079873	3.17572	4.03168	3.32914	2.58417	3.3625
nscaf2589	5190305	2.69546	3.4884	2.95032	2.58417	3.3625
nscaf2589	5300737	1.26019	1.86478	2.68796	2.58417	3.3625
nscaf2589	5411169	4.08333	5.0584	2.94395	2.58417	3.3625
nscaf2589	5521601	3.76614	4.69958	3.23548	2.58417	3.3625
nscaf2589	5632033	1.86087	2.54428	3.19126	2.58417	3.3625
nscaf2589	5742465	3.99821	4.96211	3.10948	2.58417	3.3625
nscaf2589	5852897	2.0892	2.80258	3.15346	2.58417	3.3625
nscaf2589	5963329	2.52828	3.29928	3.27789	2.58417	3.3625
nscaf2589	6073761	3.02301	3.85893	3.34956	2.58417	3.3625
nscaf2589	6184193	5.12186	6.23321	3.12924	2.58417	3.3625
nscaf2589	6294625	1.70407	2.36691	2.8939	1.72357	2.38897
nscaf2589	6405057	2.76923	3.57185	2.78017	2.33367	3.07913
nscaf2589	6515489	1.98116	2.68036	2.46281	1.54896	2.19144
nscaf2589	6625921	1.62072	2.27262	2.24365	1.54896	2.19144
nscaf2623	1	4.71098	5.76841	5.02785	5.14047	6.25426
nscaf2623	110433	3.17782	4.03405	4.74521	5.14047	6.25426
nscaf2623	220865	5.40385	6.5522	5.39897	5.14047	6.25426
nscaf2623	331297	5.84507	7.05132	6.30911	5.14047	6.25426
nscaf2623	441729	5.83912	7.04458	6.99433	5.14047	6.25426
nscaf2623	552161	7.03953	8.40252	7.185	5.14047	6.25426
nscaf2623	662593	5.81169	7.01356	7.04477	5.14047	6.25426
nscaf2623	773025	7.19748	8.5812	6.78224	5.14047	6.25426
nscaf2623	883457	10.7874	12.6422	6.19718	5.14047	6.25426
nscaf2623	993889	4.50547	5.53593	5.24854	5.14047	6.25426
nscaf2623	1104321	5.22283	6.34742	3.99472	5.14047	6.25426
nscaf2623	1246305	2.64789	3.43458	3.24187	4.75123	5.81393
nscaf2623	1356737	1.10152	1.68529	4.18797	1.79813	2.47332
nscaf2623	1467169	5.39264	6.53952	5.42995	4.79025	5.85808
nscaf2623	1577601	4.82857	5.90143	5.80909	4.79025	5.85808
nscaf2623	1688033	3.06406	3.90537	5.05476	4.79025	5.85808
nscaf2623	1798465	1.07879	1.65957	3.34631	1.78065	2.45353
nscaf2641	1	2.6672	3.45643	3.79072	2.9465	3.77237
nscaf2652	1	5.33038	6.46909	6.26534	5.14724	6.26192
nscaf2655	1	1.75704	2.42683	3.52048	3.60975	4.52267
nscaf2655	110433	3.37213	4.25386	4.46023	3.60975	4.52267
nscaf2655	220865	1.70705	2.37028	4.85902	3.60975	4.52267
nscaf2655	331297	3.7259	4.65406	4.90652	3.60975	4.52267
nscaf2655	441729	3.94898	4.90641	4.70802	3.60975	4.52267
nscaf2655	552161	2.74805	3.54789	4.35319	3.60975	4.52267
nscaf2655	662593	3.42368	4.31218	4.47345	3.60975	4.52267
nscaf2655	773025	3.45975	4.35298	4.94894	3.60975	4.52267
nscaf2655	883457	3.35691	4.23665	4.80569	3.60975	4.52267
nscaf2655	993889	1.68731	2.34795	3.79036	1.78386	2.45717
nscaf2655	1104321	1.92832	2.62059	2.95985	1.78386	2.45717
nscaf2655	1214753	1.55746	2.20106	2.62201	1.78386	2.45717
nscaf2655	1325185	2.59259	3.37203	2.59526	1.78386	2.45717
nscaf2655	1435617	2.12543	2.84356	3.37847	1.78386	2.45717
nscaf2655	1546049	2.88598	3.70392	4.45935	4.02113	4.98803
nscaf2655	1656481	1.5274	2.16705	5.29404	1.68716	2.34778
nscaf2655	1766913	4.39782	5.41415	5.72095	4.76508	5.8296
nscaf2655	1877345	4.01422	4.98021	5.78003	4.76508	5.8296
nscaf2655	1987777	3.90544	4.85716	5.86535	4.76508	5.8296
nscaf2655	2098209	4.30802	5.31256	5.7153	4.76508	5.8296
nscaf2655	2208641	NA	NA	NA	4.76508	5.8296
nscaf2655	2319073	3.80137	4.73943	5.01372	2.2355	2.96808
nscaf2655	2429505	3.67742	4.59921	4.41006	2.2355	2.96808
nscaf2655	2539937	1.75566	2.42527	3.6356	2.2355	2.96808
nscaf2655	2650369	1.16204	1.75375	2.99118	2.2355	2.96808
nscaf2655	2760801	2.04785	2.75581	2.53306	2.2355	2.96808
nscaf2655	2871233	1.36686	1.98545	2.18938	2.2355	2.96808
nscaf2655	2981665	5.04656	6.14803	2.25204	2.2355	2.96808
nscaf2655	3092097	2	2.70167	3.07532	2.2355	2.96808
nscaf2655	3202529	3.35354	4.23283	4.25562	4.04601	5.01617
nscaf2655	3312961	2.72783	3.52501	4.58845	4.04601	5.01617
nscaf2655	3423393	2.7398	3.53855	4.64237	4.04601	5.01617
nscaf2655	3533825	4.85765	5.93432	5.16705	4.04601	5.01617
nscaf2655	3644257	3.44027	4.33095	5.2608	4.04601	5.01617
nscaf2655	3754689	3.69231	4.61606	4.95392	4.04601	5.01617
nscaf2674	1	3.5	4.39851	3.33179	2.11111	2.82736
nscaf2674	110433	1.42147	2.04723	3.58655	2.11111	2.82736
nscaf2674	220865	6.90881	8.25465	3.93633	3.604	4.51616
nscaf2674	331297	3.50488	4.40403	3.97532	3.604	4.51616
nscaf2674	441729	2.63347	3.41828	3.69516	2.40294	3.15749
nscaf2674	552161	1.49672	2.13235	3.40136	2.40294	3.15749
nscaf2674	662593	3.19194	4.05003	3.13217	2.40294	3.15749
nscaf2674	773025	2.54711	3.32058	2.91905	2.40294	3.15749
nscaf2674	883457	2.99776	3.83036	2.77737	2.40294	3.15749
nscaf2674	993889	3.01613	3.85115	2.63295	2.40294	3.15749
nscaf2674	1104321	1.175	1.76841	2.68836	2.40294	3.15749
nscaf2674	1214753	2.82819	3.63854	3.00971	2.40294	3.15749
nscaf2674	1325185	3.83375	4.77606	3.18271	2.40294	3.15749
nscaf2674	1435617	2.43326	3.19178	3.14038	2.40294	3.15749
nscaf2674	1546049	2.5979	3.37803	3.12535	2.40294	3.15749
nscaf2674	1656481	3.49321	4.39084	3.19789	2.40294	3.15749
nscaf2674	1766913	2.6276	3.41163	3.17385	2.40294	3.15749
nscaf2674	1877345	3.28196	4.15186	3.11311	2.40294	3.15749
nscaf2674	1987777	2.28076	3.01927	3.16	2.40294	3.15749
nscaf2674	2098209	1.82647	2.50538	3.23855	2.40294	3.15749
nscaf2674	2208641	2.74132	3.54028	3.33846	2.40294	3.15749
nscaf2674	2319073	2.75	3.55009	3.37271	2.40294	3.15749
nscaf2674	2429505	1.82663	2.50556	3.34936	2.40294	3.15749
nscaf2674	2539937	2.06596	2.77629	3.47974	2.40294	3.15749
nscaf2674	2650369	2.63885	3.42436	3.55884	2.40294	3.15749
nscaf2674	2760801	3.65044	4.5687	3.4031	2.40294	3.15749
nscaf2674	2871233	1.886	2.57272	3.08505	2.40294	3.15749
nscaf2674	2981665	1.296	1.90529	3.0355	2.40294	3.15749
nscaf2674	3092097	2.99568	3.82801	3.30803	2.40294	3.15749
nscaf2674	3202529	3.33436	4.21113	3.59031	2.40294	3.15749
nscaf2674	3312961	2.35823	3.10691	3.51003	2.40294	3.15749
nscaf2674	3423393	2.21556	2.94552	3.20934	2.40294	3.15749
nscaf2674	3533825	2.12688	2.8452	3.05695	2.40294	3.15749
nscaf2674	3644257	2.80952	3.61743	3.01163	2.40294	3.15749
nscaf2674	3754689	2.09731	2.81175	2.8401	2.40294	3.15749
nscaf2674	3865121	1.59192	2.24004	2.75059	2.40294	3.15749
nscaf2674	3975553	2.43289	3.19137	2.80235	2.40294	3.15749
nscaf2674	4085985	2.55759	3.33244	2.621	2.40294	3.15749
nscaf2674	4196417	1.77681	2.4492	2.47347	2.40294	3.15749
nscaf2674	4306849	2.56085	3.33613	2.67515	2.40294	3.15749
nscaf2674	4417281	2.18557	2.91159	3.12997	2.40294	3.15749
nscaf2674	4527713	4.82418	5.89646	3.77172	3.53081	4.43337
nscaf2674	4638145	5.7931	6.99253	4.19605	3.53081	4.43337
nscaf2674	4748577	3.8403	4.78347	4.28298	3.53081	4.43337
nscaf2674	4859009	2.41805	3.17458	4.31055	3.53081	4.43337
nscaf2674	4969441	3.79968	4.73752	4.34682	3.53081	4.43337
nscaf2674	5079873	2.9205	3.74296	4.14931	3.53081	4.43337
nscaf2674	5190305	5.32	6.45735	3.7639	3.53081	4.43337
nscaf2674	5300737	2.04073	2.74775	3.40498	2.43226	3.19066
nscaf2674	5411169	2.37838	3.1297	3.18359	2.43226	3.19066
nscaf2674	5521601	2.57491	3.35202	3.09838	2.43226	3.19066
nscaf2674	5632033	2.07135	2.78238	3.13483	2.43226	3.19066
nscaf2674	5742465	3.37955	4.26226	3.28971	2.52731	3.29817
nscaf2674	5852897	2.27858	3.01681	3.34432	2.52731	3.29817
nscaf2674	5963329	2.25758	2.99305	3.2449	2.52731	3.29817
nscaf2674	6073761	2.18286	2.90853	3.11294	2.52731	3.29817
nscaf2674	6184193	2.20155	2.92967	3.0278	2.52731	3.29817
nscaf2674	6294625	2.13478	2.85414	3.09363	2.52731	3.29817
nscaf2674	6405057	3.02144	3.85715	3.20333	2.52731	3.29817
nscaf2674	6515489	2.10819	2.82406	3.16566	2.52731	3.29817
nscaf2674	6625921	2.918	3.74014	3.21587	2.52731	3.29817
nscaf2674	6736353	3.58163	4.49086	3.2822	2.52731	3.29817
nscaf2674	6846785	2.81538	3.62406	3.39659	2.52731	3.29817
nscaf2674	6957217	1.91919	2.61026	3.50961	2.52731	3.29817
nscaf2674	7067649	2.54701	3.32046	3.5293	2.52731	3.29817
nscaf2674	7178081	2.29948	3.04045	3.58772	2.52731	3.29817
nscaf2674	7288513	2.91379	3.73538	3.80671	3.32027	4.1952
nscaf2674	7398945	3.2977	4.16966	4.11362	3.32027	4.1952
nscaf2674	7509377	3.64792	4.56584	4.39288	3.32027	4.1952
nscaf2674	7619809	3.41147	4.29836	4.48595	3.32027	4.1952
nscaf2674	7730241	4.03448	5.00313	4.48139	3.32027	4.1952
nscaf2674	7840673	3.81729	4.75745	4.42032	3.32027	4.1952
nscaf2674	7951105	3.3888	4.27272	4.11634	3.32027	4.1952
nscaf2674	8061537	1.85727	2.54021	3.4948	3.32027	4.1952
nscaf2681	1	3.02135	3.85705	3.736	3.54062	4.44446
nscaf2681	110433	4.28348	5.28481	4.11955	3.54062	4.44446
nscaf2681	220865	6.03226	7.26307	4.63723	3.54062	4.44446
nscaf2681	331297	2.90714	3.72786	4.90815	3.54062	4.44446
nscaf2681	441729	3.34314	4.22107	4.89966	3.54062	4.44446
nscaf2681	552161	5.7309	6.92216	4.73165	3.54062	4.44446
nscaf2681	662593	3.75734	4.68962	4.23743	3.54062	4.44446
nscaf2681	773025	4.77986	5.84633	3.82014	3.54062	4.44446
nscaf2681	883457	3.48889	4.38594	4.17023	3.54062	4.44446
nscaf2681	993889	3.59455	4.50547	4.5454	3.54062	4.44446
nscaf2681	1104321	5.19928	6.32078	4.16204	3.54062	4.44446
nscaf2681	1214753	2.31365	3.05649	3.33428	2.24078	2.97405
nscaf2681	1325185	3.10141	3.94762	3.15321	2.24078	2.97405
nscaf2681	1435617	1.46475	2.09618	2.79319	2.24078	2.97405
nscaf2681	1546049	2.00644	2.70896	2.41192	2.24078	2.97405
nscaf2686	1	1.61631	2.26763	3.76164	3.44714	4.33872
nscaf2686	110433	2.94695	3.77288	4.14504	3.44714	4.33872
nscaf2686	220865	2.07828	2.79023	3.38756	3.44714	4.33872
nscaf2686	331297	3.4953	4.39319	2.82358	1.64947	2.30514
nscaf2686	441729	2.08038	2.7926	3.9698	1.64947	2.30514
nscaf2686	552161	4.36441	5.37635	5.14447	4.13188	5.11332
nscaf2686	662593	3.3586	4.23856	4.92321	4.13188	5.11332
nscaf2686	773025	2.41242	3.16821	4.54243	4.13188	5.11332
nscaf2686	883457	2.76776	3.57018	4.59158	4.13188	5.11332
nscaf2686	993889	4.53247	5.56647	4.60724	4.13188	5.11332
nscaf2686	1104321	3.30978	4.18333	3.97761	4.13188	5.11332
nscaf2690	1	2.06163	2.77139	3.57096	2.60521	3.3863
nscaf2734	1	2.22977	2.96159	2.88436	1.7526	2.42181
nscaf2734	110433	2.09936	2.81407	2.6233	1.7526	2.42181
nscaf2734	220865	1.86346	2.54721	2.31065	1.7526	2.42181
nscaf2734	331297	1.35887	1.97641	2.22644	1.7526	2.42181
nscaf2734	441729	2.09949	2.81422	2.51027	1.7526	2.42181
nscaf2734	552161	2.19591	2.9233	2.91986	1.7526	2.42181
nscaf2734	662593	2.49146	3.25763	3.20927	2.7372	3.53561
nscaf2734	773025	2.75796	3.5591	3.29611	2.7372	3.53561
nscaf2734	883457	2.5277	3.29863	3.34136	2.7372	3.53561
nscaf2734	993889	2.70341	3.49739	3.41182	2.7372	3.53561
nscaf2734	1104321	2.71377	3.50911	3.52431	2.7372	3.53561
nscaf2734	1214753	2.64182	3.42772	3.61072	2.7372	3.53561
nscaf2734	1325185	4.23323	5.22796	3.60799	2.7372	3.53561
nscaf2734	1435617	2.76946	3.5721	3.45862	2.7372	3.53561
nscaf2734	1546049	2.74693	3.54662	3.51217	2.7372	3.53561
nscaf2734	1656481	4.06545	5.03817	3.84604	2.7372	3.53561
nscaf2734	1766913	3.88225	4.83092	4.13913	2.7372	3.53561
nscaf2734	1877345	1.5794	2.22588	3.65857	2.7372	3.53561
nscaf2758	1	1.92953	2.62196	2.70141	2.2931	3.03324
nscaf2758	110433	NA	NA	NA	2.2931	3.03324
nscaf2759	1	1.5304	2.17044	4.87975	2.84435	3.65683
nscaf2759	110433	4.72924	5.78906	5.06782	2.84435	3.65683
nscaf2759	220865	2.91403	3.73565	4.23041	2.84435	3.65683
nscaf2759	331297	1.96338	2.66024	3.53691	2.84435	3.65683
nscaf2759	441729	4.93144	6.0178	3.6588	2.84435	3.65683
nscaf2759	552161	1.79218	2.46658	3.13453	2.84435	3.65683
nscaf2759	662593	3.08163	3.92524	3.52082	2.84435	3.65683
nscaf2759	773025	NA	NA	NA	2.84435	3.65683
nscaf2759	883457	2.61654	3.39912	3.88788	2.84435	3.65683
nscaf2761	1	2.19262	2.91957	4.39249	3.14378	3.99555
nscaf2763	1	4.6824	5.73607	4.34818	3.20206	4.06147
nscaf2765	1	2.28235	3.02108	2.83536	2.11184	2.82819
nscaf2766	1	1.69496	2.3566	2.3523	2.25762	2.99309
nscaf2766	110433	3.47738	4.37292	3.08065	2.25762	2.99309
nscaf2766	220865	2.57506	3.3522	2.96752	2.25762	2.99309
nscaf2766	331297	1.20664	1.8042	2.14781	1.38386	2.00468
nscaf2766	441729	1.34167	1.95695	1.89528	1.38386	2.00468
nscaf2766	552161	1.52161	2.16051	2.03209	1.38386	2.00468
nscaf2766	662593	1.68894	2.34979	2.31569	1.38386	2.00468
nscaf2766	773025	1.56671	2.21152	3.12746	2.94466	3.7703
nscaf2766	883457	3.71857	4.64577	3.60105	2.94466	3.7703
nscaf2766	993889	2.12171	2.83936	3.03289	1.6513	2.30721
nscaf2766	1104321	1.84378	2.52496	2.27223	1.6513	2.30721
nscaf2767	1	4.30918	5.31388	3.56073	1.97534	2.67378
nscaf2767	110433	1.59639	2.2451	2.5949	1.97534	2.67378
nscaf2767	220865	2.33394	3.07944	2.20753	1.97534	2.67378
nscaf2767	331297	0.94682	1.51029	2.46897	1.97534	2.67378
nscaf2767	441729	2.88156	3.69891	2.91539	1.97534	2.67378
nscaf2767	552161	2.44503	3.2051	3.17014	1.97534	2.67378
nscaf2767	662593	1.35307	1.96984	3.15557	1.97534	2.67378
nscaf2767	773025	5.2	6.3216	2.87103	1.97534	2.67378
nscaf2767	883457	6.35096	7.6236	2.83478	2.75624	3.55715
nscaf2767	993889	NA	NA	NA	2.75624	3.55715
nscaf2767	1104321	3.93168	4.88684	2.97005	2.75624	3.55715
nscaf2767	1214753	1.62069	2.27259	2.67535	2.75624	3.55715
nscaf2767	1325185	3.87661	4.82455	2.81336	2.75624	3.55715
nscaf2767	1435617	2.69844	3.49176	3.28412	2.75624	3.55715
nscaf2767	1546049	2.61345	3.39562	3.53	2.75624	3.55715
nscaf2767	1656481	4.04891	5.01946	3.38069	2.75624	3.55715
nscaf2767	1766913	4.30612	5.31042	2.97094	2.75624	3.55715
nscaf2767	1877345	1.4044	2.02791	2.8785	2.75624	3.55715
nscaf2767	1987777	1.75527	2.42482	3.58884	2.75624	3.55715
nscaf2767	2098209	5.12174	6.23307	4.22104	2.75624	3.55715
nscaf2767	2208641	4.8522	5.92816	4.28355	2.75624	3.55715
nscaf2767	2319073	2.64516	3.4315	3.8041	2.75624	3.55715
nscaf2767	2429505	1.39976	2.02267	3.09278	2.75624	3.55715
nscaf2767	2539937	3.6457	4.56333	3.00867	2.75624	3.55715
nscaf2767	2650369	3.73727	4.66692	3.28693	2.75624	3.55715
nscaf2767	2760801	2.84344	3.6558	3.55758	2.75624	3.55715
nscaf2767	2871233	1.67394	2.33282	3.59989	2.75624	3.55715
nscaf2767	2981665	2.70177	3.49554	3.52443	2.75624	3.55715
nscaf2767	3092097	2.57692	3.3543	3.55394	2.75624	3.55715
nscaf2767	3202529	3.52193	4.42332	3.87835	2.75624	3.55715
nscaf2767	3312961	3.69748	4.62191	4.05876	2.75624	3.55715
nscaf2767	3423393	3.50415	4.40321	4.17463	2.75624	3.55715
nscaf2767	3533825	3.37609	4.25835	4.16972	2.75624	3.55715
nscaf2767	3644257	2.56447	3.34022	3.85115	2.75624	3.55715
nscaf2767	3754689	1.73876	2.40615	3.5617	2.75624	3.55715
nscaf2767	3865121	NA	NA	NA	2.75624	3.55715
nscaf2767	3975553	3.56659	4.47384	3.69814	2.75624	3.55715
nscaf2767	4085985	2.0259	2.73097	4.1444	2.75624	3.55715
nscaf2767	4196417	1.96994	2.66767	4.80681	2.75624	3.55715
nscaf2767	4306849	3.74957	4.68084	5.50722	5.19527	6.31625
nscaf2769	1	3.89837	4.84916	5.32829	5.088	6.19491
nscaf2769	110433	6.30169	7.56787	6.41766	5.088	6.19491
nscaf2770	1	4.69892	5.75477	6.71783	4.55452	5.59142
nscaf2770	110433	5.28378	6.41638	6.66947	4.55452	5.59142
nscaf2770	220865	3.76774	4.70139	6.05954	4.55452	5.59142
nscaf2770	331297	2.29635	3.03692	4.99962	4.55452	5.59142
nscaf2770	441729	3.99344	4.95671	4.75055	4.55452	5.59142
nscaf2770	552161	4.61168	5.65608	5.07969	4.55452	5.59142
nscaf2770	662593	5.80856	7.01002	4.91924	4.55452	5.59142
nscaf2770	773025	1.8589	2.54205	3.68045	2.49614	3.26292
nscaf2770	883457	2.01207	2.71533	3.10178	2.49614	3.26292
nscaf2770	993889	2.32515	3.0695	3.7322	2.49614	3.26292
nscaf2770	1104321	4.60051	5.64344	4.71599	3.81425	4.754
nscaf2770	1214753	3.986	4.94829	4.91836	3.81425	4.754
nscaf2770	1325185	3.45514	4.34777	5.0837	3.81425	4.754
nscaf2770	1435617	5.74211	6.93484	5.57914	3.81425	4.754
nscaf2770	1546049	4.49795	5.52742	5.45963	3.81425	4.754
nscaf2770	1656481	4.97015	6.06159	4.82702	3.81425	4.754
nscaf2770	1766913	3.50129	4.39997	4.07129	3.81425	4.754
nscaf2770	1877345	3.47714	4.37266	4.01902	3.81425	4.754
nscaf2770	1987777	6.32383	7.59291	4.95903	3.81425	4.754
nscaf2770	2098209	3.06178	3.90279	5.53877	3.81425	4.754
nscaf2770	2208641	2.3423	3.08889	5.27418	3.81425	4.754
nscaf2770	2319073	3.01837	3.85368	4.58232	3.81425	4.754
nscaf2773	1	3.95167	4.90946	4.91021	3.95205	4.90988
nscaf2779	1	1.93402	2.62704	2.43613	2.26216	2.99823
nscaf2779	110433	NA	NA	NA	2.26216	2.99823
nscaf2780	1	4.32129	5.32758	5.801	3.80211	4.74027
nscaf2780	110433	7.58576	9.02044	6.37773	3.80211	4.74027
nscaf2780	220865	0.696296	1.22689	5.04275	3.80211	4.74027
nscaf2781	1	6.83333	8.16927	7.94311	3.62329	4.53798
nscaf2781	110433	4.66168	5.71263	5.96188	3.62329	4.53798
nscaf2781	220865	1.65657	2.31317	4.14944	3.62329	4.53798
nscaf2781	331297	1.81504	2.49245	3.41255	3.62329	4.53798
nscaf2782	1	2.06587	2.77618	2.75337	2.19284	2.91982
nscaf2782	110433	1.1831	1.77757	2.66688	2.19284	2.91982
nscaf2783	1	3.33933	4.21675	4.62793	3.25668	4.12326
nscaf2789	1	4.87097	5.94939	6.379	3.15579	4.00913
nscaf2789	110433	4.94977	6.03853	5.59255	3.15579	4.00913
nscaf2789	220865	3.06548	3.90698	4.54183	3.15579	4.00913
nscaf2789	331297	3.328	4.20394	3.84073	3.15579	4.00913
nscaf2789	441729	0.858044	1.40986	3.72456	3.15579	4.00913
nscaf2789	552161	8.45249	10.0009	3.95773	3.15579	4.00913
nscaf2789	662593	2.27637	3.01432	3.03726	3.15579	4.00913
nscaf2789	773025	0.0138568	0.454894	2.36443	3.15579	4.00913
nscaf2789	883457	4.76863	5.83362	3.93784	3.15579	4.00913
nscaf2789	993889	8.22831	9.74731	5.80569	3.15579	4.00913
nscaf2789	1104321	5.51677	6.67993	6.50729	3.15579	4.00913
nscaf2789	1214753	6.28261	7.54627	6.31421	3.15579	4.00913
nscaf2789	1325185	5.60833	6.78352	4.90916	3.15579	4.00913
nscaf2789	1435617	1.83772	2.5181	2.99291	3.15579	4.00913
nscaf2789	1546049	5.0283	6.12737	2.82216	3.15579	4.00913
nscaf2792	1	4.79424	5.86259	5.20953	4.12931	5.1104
nscaf2793	1	3.92323	4.87729	4.10476	2.85027	3.66352
nscaf2795	1	1.20611	1.8036	2.18659	4.16871	5.15497
nscaf2795	110433	0.9	1.45732	3.68797	4.16871	5.15497
nscaf2795	220865	3.33333	4.20998	5.15426	4.16871	5.15497
nscaf2795	331297	3.94179	4.89828	6.0976	4.16871	5.15497
nscaf2795	441729	6.05387	7.28752	6.26942	4.16871	5.15497
nscaf2795	552161	6.31962	7.58814	5.94292	4.16871	5.15497
nscaf2795	662593	2.88226	3.69971	5.80203	4.16871	5.15497
nscaf2795	773025	10.9787	12.8586	6.33515	4.16871	5.15497
nscaf2795	883457	5.40988	6.55902	6.57592	4.16871	5.15497
nscaf2795	993889	4.50127	5.53117	5.84383	4.16871	5.15497
nscaf2795	1104321	5.48698	6.64624	4.71556	4.16871	5.15497
nscaf2795	1214753	1.48675	2.12107	4.0705	4.16871	5.15497
nscaf2795	1325185	2.94217	3.76748	4.52631	4.16871	5.15497
nscaf2795	1435617	6.36396	7.6383	4.77736	4.16871	5.15497
nscaf2795	1546049	0.589214	1.10575	3.6697	1.59052	2.23846
nscaf2795	1656481	1.2808	1.8881	3.24024	1.59052	2.23846
nscaf2795	1766913	2.54476	3.31793	4.51289	4.69752	5.75318
nscaf2795	1877345	4.04589	5.01604	5.96031	4.69752	5.75318
nscaf2795	1987777	7.01299	8.3725	6.37562	4.69752	5.75318
nscaf2795	2098209	7.26009	8.65203	5.81127	4.69752	5.75318
nscaf2795	2208641	3.17219	4.02768	5.16557	4.69752	5.75318
nscaf2795	2319073	6.60305	7.90877	5.16896	4.69752	5.75318
nscaf2795	2429505	4.73315	5.79348	5.54449	4.69752	5.75318
nscaf2795	2539937	4.33418	5.34216	5.98352	4.69752	5.75318
nscaf2795	2650369	4.90774	5.99098	6.28287	4.69752	5.75318
nscaf2795	2760801	2.87429	3.69069	6.00771	4.69752	5.75318
nscaf2795	2871233	4.34568	5.35517	5.29536	4.69752	5.75318
nscaf2795	2981665	2.91843	3.74062	4.70519	2.08017	2.79236
nscaf2795	3092097	3.64454	4.56202	4.88912	4.46048	5.48504
nscaf2795	3202529	7.02367	8.38458	5.43081	4.46048	5.48504
nscaf2795	3312961	5.44156	6.59486	5.67561	4.46048	5.48504
nscaf2795	3423393	5.79669	6.99659	5.63377	4.46048	5.48504
nscaf2795	3533825	4.54428	5.57983	5.60657	4.46048	5.48504
nscaf2795	3644257	6.42321	7.70532	6.16767	4.46048	5.48504
nscaf2795	3754689	7.26198	8.65417	6.61459	4.46048	5.48504
nscaf2795	3865121	7.11388	8.48663	6.13593	4.46048	5.48504
nscaf2795	3975553	4.17676	5.16408	5.18294	4.46048	5.48504
nscaf2795	4085985	2.9251	3.74817	4.8877	4.46048	5.48504
nscaf2796	1	2.8538	3.66752	3.67315	4.3241	5.33076
nscaf2797	1	2.17766	2.90264	2.8449	3.0199	3.85541
nscaf2797	110433	4.38025	5.39428	3.89884	3.0199	3.85541
nscaf2797	220865	4.47669	5.50338	4.47364	3.0199	3.85541
nscaf2797	331297	1.40712	2.031	4.498	1.41167	2.03614
nscaf2797	441729	3.80523	4.74379	5.09506	4.34152	5.35046
nscaf2797	552161	5.68421	6.86935	4.85519	4.34152	5.35046
nscaf2797	662593	1.43558	2.06319	3.41945	1.97616	2.6747
nscaf2797	773025	1.61377	2.26476	3.21004	1.97616	2.6747
nscaf2797	883457	3.9301	4.88505	4.19408	3.23127	4.09452
nscaf2797	993889	4.07157	5.04508	4.52979	3.23127	4.09452
nscaf2797	1104321	3.27717	4.14645	4.45431	3.23127	4.09452
nscaf2797	1214753	2.36806	3.11803	4.00986	3.23127	4.09452
nscaf2797	1325185	2.17222	2.8965	3.02334	3.23127	4.09452
nscaf2800	1	2.24462	2.9784	5.97423	4.22104	5.21418
nscaf2800	110433	3.7847	4.72057	4.56163	4.22104	5.21418
nscaf2800	220865	3.25191	4.11787	3.47335	2.15487	2.87686
nscaf2800	331297	3.92558	4.87994	2.78464	2.15487	2.87686
nscaf2800	441729	1.90426	2.59336	2.49238	2.15487	2.87686
nscaf2800	552161	2.48264	3.24765	2.88334	2.15487	2.87686
nscaf2800	662593	3.87073	4.81789	3.80157	2.15487	2.87686
nscaf2800	773025	4.80668	5.87667	4.34922	4.65829	5.7088
nscaf2800	883457	5.01354	6.11067	3.87822	4.65829	5.7088
nscaf2800	993889	1.37584	1.99561	2.68064	1.87125	2.55602
nscaf2800	1104321	2.11675	2.83375	2.60006	1.87125	2.55602
nscaf2800	1214753	2.83486	3.64609	3.95966	1.87125	2.55602
nscaf2800	1325185	4.89485	5.9764	5.40236	3.88092	4.82942
nscaf2800	1435617	2.48563	3.25103	5.37254	3.88092	4.82942
nscaf2800	1546049	1.75476	2.42425	4.82222	3.88092	4.82942
nscaf2800	1656481	4.91984	6.00467	4.60546	3.88092	4.82942
nscaf2800	1766913	2.76953	3.57218	4.57755	3.88092	4.82942
nscaf2800	1877345	6.22781	7.48429	4.85801	3.88092	4.82942
nscaf2800	1987777	5.27559	6.40711	5.06167	3.88092	4.82942
nscaf2800	2098209	5.18135	6.3005	5.03099	3.88092	4.82942
nscaf2800	2208641	4.98109	6.07396	5.14807	3.88092	4.82942
nscaf2800	2319073	3.51858	4.41953	5.04841	3.88092	4.82942
nscaf2800	2429505	3.8524	4.79716	4.73873	3.88092	4.82942
nscaf2800	2539937	3.09145	3.93635	4.53815	3.88092	4.82942
nscaf2800	2650369	5.81707	7.01965	4.78646	3.88092	4.82942
nscaf2800	2760801	6.39168	7.66966	4.8652	3.88092	4.82942
nscaf2800	2871233	4.13052	5.11178	4.58453	3.88092	4.82942
nscaf2801	1	3.30916	4.18263	4.37349	3.60275	4.51475
nscaf2801	110433	3.24365	4.10853	3.63165	3.60275	4.51475
nscaf2801	220865	0.949239	1.51302	2.37285	1.66013	2.31721
nscaf2801	331297	1.79528	2.47008	2.54971	1.66013	2.31721
nscaf2801	441729	4.54159	5.57679	4.15654	3.80686	4.74564
nscaf2801	552161	2.91888	3.74114	4.58105	3.80686	4.74564
nscaf2803	1	3.47248	4.36738	4.42705	3.45408	4.34656
nscaf2804	1	2.49083	3.25691	4.85278	3.31889	4.19363
nscaf2804	110433	3.13449	3.98504	4.40043	3.31889	4.19363
nscaf2805	1	6.73226	8.05493	6.49854	5.27291	6.40408
nscaf2808	1	4.16207	5.14747	5.2641	4.20848	5.19997
nscaf2809	1	1.75	2.41887	2.39207	2.68515	3.47673
nscaf2809	110433	1.30556	1.9161	3.94602	2.68515	3.47673
nscaf2809	220865	3.58027	4.48931	4.52704	2.68515	3.47673
nscaf2810	1	2.50794	3.27626	4.55771	3.21719	4.07859
nscaf2810	110433	6.07812	7.31496	5.60334	3.21719	4.07859
nscaf2810	220865	2.62069	3.40381	5.12391	3.21719	4.07859
nscaf2810	331297	4.37037	5.3831	4.11175	3.21719	4.07859
nscaf2810	441729	3.30598	4.17904	3.4877	3.21719	4.07859
nscaf2811	1	1.57169	2.21716	3.65007	3.54233	4.4464
nscaf2811	110433	4.03456	5.00322	4.7743	3.54233	4.4464
nscaf2811	220865	2.57225	3.34901	4.52864	3.54233	4.4464
nscaf2811	331297	3.91282	4.86551	4.09572	3.54233	4.4464
nscaf2811	441729	3.29965	4.17187	3.41494	3.54233	4.4464
nscaf2811	552161	1.67222	2.33088	3.17512	3.54233	4.4464
nscaf2813	1	1.21207	1.81035	3.16834	2.87269	3.68888
nscaf2813	110433	5.97512	7.19844	3.86144	2.87269	3.68888
nscaf2813	220865	2.73459	3.53266	3.47235	2.87269	3.68888
nscaf2813	331297	1.30878	1.91974	3.30624	2.87269	3.68888
nscaf2813	441729	3.36794	4.24912	3.80655	2.87269	3.68888
nscaf2813	552161	0.582155	1.09777	2.91116	1.44243	2.07093
nscaf2813	662593	1.71447	2.37867	2.04483	1.44243	2.07093
nscaf2813	773025	1.49898	2.13491	2.15807	1.44243	2.07093
nscaf2813	883457	1.50763	2.14469	2.30836	1.44243	2.07093
nscaf2813	993889	2.39617	3.14983	2.02148	1.44243	2.07093
nscaf2814	1	1.71485	2.37911	1.96158	2.56881	3.34513
nscaf2814	110433	1.64576	2.30095	2.72355	2.56881	3.34513
nscaf2814	220865	3	3.8329	3.77084	2.56881	3.34513
nscaf2814	331297	4.91713	6.00161	4.09789	2.56881	3.34513
nscaf2814	441729	30.5385	34.9851	3.36908	2.56881	3.34513
nscaf2814	552161	NA	NA	NA	2.56881	3.34513
nscaf2814	662593	0.942529	1.50543	2.42802	2.56881	3.34513
nscaf2815	1	2.23226	2.96441	3.01036	3.29208	4.16331
nscaf2815	110433	3.78717	4.72337	4.28834	3.29208	4.16331
nscaf2815	220865	5.07965	6.18545	4.93168	3.29208	4.16331
nscaf2815	331297	3.85859	4.80416	4.81199	3.29208	4.16331
nscaf2815	441729	2.8	3.60665	4.39392	3.29208	4.16331
nscaf2815	552161	3.51951	4.42058	4.08657	3.29208	4.16331
nscaf2815	662593	1.91912	2.61018	3.6567	3.29208	4.16331
nscaf2815	773025	1.44374	2.07241	3.30758	3.29208	4.16331
nscaf2815	883457	3.06116	3.90209	3.80076	3.29208	4.16331
nscaf2815	993889	4.15507	5.13955	4.55305	3.29208	4.16331
nscaf2815	1104321	3.39416	4.27878	4.80992	3.29208	4.16331
nscaf2815	1214753	4.49756	5.52698	4.9735	3.29208	4.16331
nscaf2815	1325185	3.78623	4.72231	4.97188	3.29208	4.16331
nscaf2815	1435617	4.92926	6.01533	4.93763	3.29208	4.16331
nscaf2815	1546049	3.71719	4.6442	4.2681	3.29208	4.16331
nscaf2815	1656481	1.27697	1.88376	3.06555	3.29208	4.16331
nscaf2815	1766913	2.66949	3.45902	2.5679	2.18813	2.91449
nscaf2815	1877345	1.64356	2.29846	3.27765	2.18813	2.91449
nscaf2815	1987777	4.57613	5.61586	4.89581	4.99021	6.08428
nscaf2815	2098209	5.49307	6.65313	5.7741	4.99021	6.08428
nscaf2815	2208641	6.5368	7.83382	5.54767	4.99021	6.08428
nscaf2815	2319073	3.64476	4.56227	4.51598	4.99021	6.08428
nscaf2815	2429505	1.05	1.62701	2.54847	1.49485	2.13023
nscaf2818	1	3.1917	4.04975	5.23302	4.94647	6.0348
nscaf2818	110433	7.33195	8.73332	5.48506	4.94647	6.0348
nscaf2818	220865	4.51313	5.54459	5.70777	4.94647	6.0348
nscaf2818	331297	4.29015	5.29235	5.9874	4.94647	6.0348
nscaf2818	441729	6.69388	8.01151	5.86758	4.94647	6.0348
nscaf2818	552161	1.47401	2.10666	5.4682	1.57713	2.22331
nscaf2818	662593	4.05697	5.02858	5.50129	4.61874	5.66406
nscaf2818	773025	9.12308	10.7595	5.67104	4.61874	5.66406
nscaf2818	883457	4.35409	5.36469	4.90118	4.61874	5.66406
nscaf2818	993889	1.90072	2.58937	3.29594	1.87879	2.56455
nscaf2818	1104321	1.79221	2.46661	2.30954	1.87879	2.56455
nscaf2818	1214753	2.50781	3.27612	2.32772	1.87879	2.56455
nscaf2818	1325185	1.69215	2.35342	2.71713	1.87879	2.56455
nscaf2818	1435617	3.5291	4.43143	2.82008	1.87879	2.56455
nscaf2818	1546049	1.59091	2.2389	2.4253	1.87879	2.56455
nscaf2818	1656481	0.975477	1.5427	2.17024	1.87879	2.56455
nscaf2818	1766913	1.19142	1.78699	2.2098	1.87879	2.56455
nscaf2818	1877345	4.47119	5.49715	2.4972	1.87879	2.56455
nscaf2818	1987777	3.82828	4.76988	2.76766	1.87879	2.56455
nscaf2818	2098209	2.88356	3.70118	2.59308	1.87879	2.56455
nscaf2818	2208641	4.75781	5.82138	2.43168	1.87879	2.56455
nscaf2818	2319073	1.32796	1.94144	2.40962	1.87879	2.56455
nscaf2818	2429505	1.7305	2.3968	2.59488	1.87879	2.56455
nscaf2818	2539937	3.32545	4.20106	2.70819	4.42016	5.43943
nscaf2818	2650369	1.81763	2.49537	2.74923	1.68214	2.3421
nscaf2818	2760801	1.64812	2.30362	3.71189	1.68214	2.3421
nscaf2818	2871233	4.72569	5.78505	5.06991	4.63317	5.68039
nscaf2818	2981665	3.91755	4.87086	5.48058	4.63317	5.68039
nscaf2818	3092097	4.84922	5.92479	5.01705	4.63317	5.68039
nscaf2818	3202529	7.91743	9.39563	4.79856	4.63317	5.68039
nscaf2819	1	2.6338	3.41865	2.76006	1.83592	2.51606
nscaf2819	110433	1.65192	2.30791	4.69269	1.83592	2.51606
nscaf2819	220865	8.31295	9.84305	6.67328	5.29672	6.43101
nscaf2819	331297	4.25806	5.25606	5.58529	5.29672	6.43101
nscaf2822	1	2.23308	2.96534	3.74263	3.00966	3.84383
nscaf2822	110433	3.25117	4.11703	3.19822	3.00966	3.84383
nscaf2822	220865	1.90802	2.59762	2.58191	1.82564	2.50443
nscaf2822	331297	1.31715	1.92922	2.40044	1.82564	2.50443
nscaf2822	441729	0.982673	1.55085	2.30638	1.82564	2.50443
nscaf2822	662593	2.25124	2.98588	2.17725	2.04457	2.7521
nscaf2822	773025	1.17063	1.76346	2.50603	2.04457	2.7521
nscaf2822	883457	1.71048	2.37416	2.52576	2.04457	2.7521
nscaf2822	993889	0.648519	1.17284	2.4135	2.04457	2.7521
nscaf2822	1104321	1.99279	2.69352	2.7645	2.04457	2.7521
nscaf2822	1214753	2.60848	3.39001	3.16267	2.04457	2.7521
nscaf2822	1325185	1.4899	2.12464	3.235	2.04457	2.7521
nscaf2822	1435617	3.91547	4.8685	3.16521	2.04457	2.7521
nscaf2822	1546049	1.53279	2.17315	2.84324	2.04457	2.7521
nscaf2822	1656481	1.46006	2.09088	2.88385	2.04457	2.7521
nscaf2822	1766913	2.56259	3.33809	3.66779	3.21474	4.07581
nscaf2822	1877345	3.82794	4.76948	4.40798	3.21474	4.07581
nscaf2822	1987777	3.92252	4.87648	4.37137	3.21474	4.07581
nscaf2822	2098209	6.02451	7.25431	4.09681	3.21474	4.07581
nscaf2823	1	3.35071	4.22963	4.34352	3.77401	4.70849
nscaf2823	110433	2.84343	3.65579	3.27864	3.77401	4.70849
nscaf2823	220865	1.952	2.64737	2.42897	1.59604	2.24471
nscaf2823	331297	1.09032	1.67262	2.1625	1.59604	2.24471
nscaf2823	441729	1.46727	2.09904	2.37239	1.65164	2.3076
nscaf2823	552161	1.6875	2.34816	3.15818	1.65164	2.3076
nscaf2823	662593	4.90476	5.98762	4.30957	3.4011	4.28663
nscaf2823	773025	4.05198	5.02292	4.75992	3.4011	4.28663
nscaf2823	883457	2.51225	3.28115	4.91571	3.4011	4.28663
nscaf2823	993889	7.1462	8.52319	5.16413	3.4011	4.28663
nscaf2823	1104321	4.69444	5.7497	5.28353	3.4011	4.28663
nscaf2823	1214753	5.97251	7.19548	4.98783	3.4011	4.28663
nscaf2823	1325185	2.11958	2.83694	4.69735	3.4011	4.28663
nscaf2823	1435617	3.24253	4.10726	4.69117	3.4011	4.28663
nscaf2823	1546049	4.03084	4.99901	4.67575	3.4011	4.28663
nscaf2823	1656481	4.86085	5.93795	4.39064	3.4011	4.28663
nscaf2823	1766913	3.26568	4.13344	3.85756	3.4011	4.28663
nscaf2823	1877345	4.30271	5.30656	3.64706	3.4011	4.28663
nscaf2823	1987777	3.84578	4.78967	3.86503	3.4011	4.28663
nscaf2823	2098209	4.77024	5.83544	3.94901	3.4011	4.28663
nscaf2823	2208641	2.82288	3.63253	3.84657	3.4011	4.28663
nscaf2823	2319073	2.99823	3.8309	3.82885	3.4011	4.28663
nscaf2823	2429505	2.70873	3.5034	3.73487	3.4011	4.28663
nscaf2823	2539937	5.75581	6.95035	3.83694	3.4011	4.28663
nscaf2823	2650369	3.16764	4.02254	4.01204	3.4011	4.28663
nscaf2823	2760801	3.04825	3.88748	3.81185	3.4011	4.28663
nscaf2823	2871233	3.12678	3.97632	3.55487	3.4011	4.28663
nscaf2823	2981665	2.57911	3.35678	3.69301	3.4011	4.28663
nscaf2823	3092097	2.86646	3.68184	4.1976	3.4011	4.28663
nscaf2823	3202529	4.96339	6.05394	4.74027	3.4011	4.28663
nscaf2823	3312961	4.72292	5.78191	4.96531	3.4011	4.28663
nscaf2823	3423393	3.39344	4.27797	4.80746	3.4011	4.28663
nscaf2823	3533825	3.68033	4.6025	4.20766	3.4011	4.28663
nscaf2823	3644257	1.9843	2.68392	3.27488	2.17287	2.89722
nscaf2823	3754689	2.14639	2.86727	2.69259	2.17287	2.89722
nscaf2823	3865121	1.33742	1.95215	2.55433	2.17287	2.89722
nscaf2823	3975553	4.30962	5.31438	2.93854	2.17287	2.89722
nscaf2823	4085985	1.88017	2.56611	2.95915	2.17287	2.89722
nscaf2823	4196417	1.54705	2.18928	2.78521	2.17287	2.89722
nscaf2823	4306849	1.41103	2.03542	2.97122	2.17287	2.89722
nscaf2824	1	1.91854	2.60953	2.25338	1.58238	2.22925
nscaf2825	1	2.19976	2.92765	3.58755	2.5003	3.26762
nscaf2825	110433	3.06897	3.91092	3.96884	2.5003	3.26762
nscaf2825	220865	2.40083	3.1551	3.18358	2.5003	3.26762
nscaf2825	331297	1.75494	2.42446	2.77368	2.5003	3.26762
nscaf2825	441729	1.5036	2.14013	2.84104	2.5003	3.26762
nscaf2825	552161	1.59487	2.24338	2.51139	2.5003	3.26762
nscaf2825	662593	1.35342	1.97024	2.80514	2.5003	3.26762
nscaf2826	1	1.81703	2.49469	3.09134	2.25043	2.98496
nscaf2826	110433	2.59267	3.37212	2.46715	2.25043	2.98496
nscaf2826	220865	1.5779	2.22419	2.30523	2.25043	2.98496
nscaf2826	331297	1.47882	2.1121	2.56657	2.25043	2.98496
nscaf2826	441729	4.26575	5.26475	2.78196	2.25043	2.98496
nscaf2826	552161	2.08607	2.79904	3.17096	2.25043	2.98496
nscaf2826	662593	4.33968	5.34838	3.79308	2.25043	2.98496
nscaf2826	773025	1.5828	2.22973	3.25462	2.25043	2.98496
nscaf2826	883457	2.92111	3.74366	2.76663	2.25043	2.98496
nscaf2826	993889	3.51953	4.42061	3.05557	2.25043	2.98496
nscaf2827	1	4.52486	5.55786	5.37851	4.14508	5.12825
nscaf2827	110433	1.34097	1.95617	3.25411	1.64901	2.30462
nscaf2827	220865	3.68	4.60213	2.21616	1.64901	2.30462
nscaf2827	331297	1.57771	2.22396	2.44768	1.64901	2.30462
nscaf2827	441729	1.78594	2.45953	3.47702	1.64901	2.30462
nscaf2827	552161	4.44664	5.46938	4.65519	3.09277	3.93784
nscaf2827	662593	4.99505	6.08975	4.84071	3.09277	3.93784
nscaf2827	773025	3.51107	4.41103	4.37123	3.09277	3.93784
nscaf2827	883457	4.52778	5.56116	3.67663	3.09277	3.93784
nscaf2827	993889	3.11355	3.96135	3.12781	3.09277	3.93784
nscaf2827	1104321	2.11091	2.82714	3.35822	3.09277	3.93784
nscaf2827	1214753	1.75177	2.42087	4.28902	3.09277	3.93784
nscaf2827	1325185	4.18783	5.17661	4.51185	3.09277	3.93784
nscaf2827	1435617	1.34155	1.95681	3.88432	3.09277	3.93784
nscaf2827	1546049	1.5787	2.22509	3.5439	3.09277	3.93784
nscaf2827	1656481	2.49552	3.26221	3.7725	3.09277	3.93784
nscaf2827	1766913	2.64789	3.43458	4.12718	3.09277	3.93784
nscaf2827	1877345	3.74304	4.67345	3.54791	3.09277	3.93784
nscaf2827	1987777	1.44624	2.07524	2.48687	1.88452	2.57104
nscaf2827	2098209	1.94323	2.63745	2.18628	1.88452	2.57104
nscaf2827	2208641	4.44	5.46187	2.82999	1.88452	2.57104
nscaf2828	1	1.85629	2.5391	2.79803	3.02639	3.86276
nscaf2828	110433	6.83957	8.17633	3.08231	3.02639	3.86276
nscaf2828	220865	2.89398	3.71297	3.63971	3.02639	3.86276
nscaf2828	331297	5.10843	6.21802	3.98197	3.02639	3.86276
nscaf2828	441729	4.29851	5.30181	4.15869	3.02639	3.86276
nscaf2828	552161	2.24828	2.98253	3.94436	3.02639	3.86276
nscaf2828	662593	4.36311	5.37489	3.76311	3.02639	3.86276
nscaf2828	773025	4.02745	4.99518	3.68982	3.02639	3.86276
nscaf2828	883457	3.20086	4.06012	3.85767	3.02639	3.86276
nscaf2828	993889	3.31846	4.19315	3.96965	3.02639	3.86276
nscaf2828	1104321	2.66732	3.45657	3.9744	3.02639	3.86276
nscaf2828	1214753	3.42478	4.31342	3.87303	3.02639	3.86276
nscaf2828	1325185	2.73442	3.53247	3.74904	3.02639	3.86276
nscaf2828	1435617	3.68627	4.60923	3.79497	3.02639	3.86276
nscaf2828	1546049	4	4.96413	3.84434	3.02639	3.86276
nscaf2828	1656481	2.96834	3.79708	3.5926	3.02639	3.86276
nscaf2828	1766913	1.23617	1.83761	2.85097	1.59185	2.23996
nscaf2828	1877345	1.39676	2.01927	2.28613	1.59185	2.23996
nscaf2828	1987777	1.78664	2.46032	2.20482	1.59185	2.23996
nscaf2828	2098209	0.949135	1.51291	2.42965	1.59185	2.23996
nscaf2828	2208641	2.02124	2.7257	3.0564	2.79026	3.59564
nscaf2828	2319073	1.75749	2.42734	3.64219	2.79026	3.59564
nscaf2828	2429505	2.7897	3.595	3.81186	2.79026	3.59564
nscaf2828	2539937	2.73651	3.53484	3.59707	2.79026	3.59564
nscaf2828	2650369	2.63806	3.42346	3.46537	2.79026	3.59564
nscaf2828	2760801	2.80226	3.60921	3.70148	2.79026	3.59564
nscaf2828	2871233	3.77504	4.70965	4.14194	2.79026	3.59564
nscaf2828	2981665	3.82383	4.76483	4.39099	2.79026	3.59564
nscaf2828	3092097	4.4937	5.52262	4.14444	2.79026	3.59564
nscaf2828	3202529	3.10883	3.95602	3.66785	2.79026	3.59564
nscaf2828	3312961	3.91635	4.8695	3.41358	2.79026	3.59564
nscaf2828	3423393	3.54252	4.44662	3.45541	2.79026	3.59564
nscaf2828	3533825	3.01675	3.85185	3.78525	2.79026	3.59564
nscaf2828	3644257	2.81973	3.62898	4.14902	2.79026	3.59564
nscaf2828	3754689	3.67588	4.59747	4.36761	2.79026	3.59564
nscaf2828	3865121	1.71455	2.37877	4.14775	2.79026	3.59564
nscaf2828	3975553	1.9296	2.62204	3.95065	2.79026	3.59564
nscaf2828	4085985	1.50969	2.14702	3.92185	2.79026	3.59564
nscaf2828	4196417	2.71021	3.50509	3.98795	2.79026	3.59564
nscaf2828	4306849	2.88986	3.7083	4.05665	2.79026	3.59564
nscaf2828	4417281	2.98746	3.81871	3.90581	2.79026	3.59564
nscaf2828	4527713	3.36146	4.2418	3.54041	2.79026	3.59564
nscaf2828	4638145	4.875	5.95395	3.19503	2.79026	3.59564
nscaf2828	4748577	2.19174	2.91857	3.31488	2.79026	3.59564
nscaf2828	4859009	1.14051	1.72939	3.44231	2.79026	3.59564
nscaf2828	4969441	1.08088	1.66194	3.36769	2.79026	3.59564
nscaf2828	5079873	2.66984	3.45942	3.33556	2.79026	3.59564
nscaf2828	5190305	2.01764	2.72163	3.28976	2.79026	3.59564
nscaf2828	5300737	3.02092	3.85657	2.90233	2.79026	3.59564
nscaf2828	5411169	4.15066	5.13455	2.35663	1.6599	2.31695
nscaf2828	5521601	1.37587	1.99564	2.22822	1.6599	2.31695
nscaf2828	5632033	2.0034	2.70551	2.36174	1.6599	2.31695
nscaf2828	5742465	1.79193	2.4663	2.72898	1.6599	2.31695
nscaf2828	5852897	3.20286	4.06238	3.36286	3.52104	4.42231
nscaf2828	5963329	4.36704	5.37933	3.95237	3.52104	4.42231
nscaf2829	1	0.806867	1.35197	3.98095	3.50691	4.40633
nscaf2829	110433	2.06218	2.77201	4.18252	3.50691	4.40633
nscaf2829	220865	5.86257	7.07112	4.29833	3.50691	4.40633
nscaf2829	331297	2.7054	3.49964	4.40386	3.50691	4.40633
nscaf2829	441729	3.17808	4.03435	4.85846	3.50691	4.40633
nscaf2829	552161	4.29954	5.30297	5.38375	3.50691	4.40633
nscaf2829	662593	4.81699	5.88833	5.49593	3.50691	4.40633
nscaf2829	773025	4.35176	5.36205	5.15474	3.50691	4.40633
nscaf2829	883457	2.10149	2.81648	4.69644	3.50691	4.40633
nscaf2829	993889	4.71894	5.77741	4.3086	3.50691	4.40633
nscaf2829	1104321	1.63326	2.28681	3.2264	1.93348	2.62642
nscaf2829	1214753	2.18998	2.91658	2.45376	1.93348	2.62642
nscaf2829	1325185	2.58804	3.36688	2.51159	1.93348	2.62642
nscaf2829	1435617	1.44493	2.07376	2.7322	1.93348	2.62642
nscaf2829	1546049	1.98118	2.68039	2.86911	1.93348	2.62642
nscaf2829	1656481	1.06158	1.6401	3.04209	1.93348	2.62642
nscaf2829	1766913	3.96895	4.92901	2.73632	4.21812	5.21087
nscaf2829	1877345	2.08511	2.79795	2.13596	1.51257	2.15028
nscaf2829	1987777	1.52174	2.16065	2.37208	1.51257	2.15028
nscaf2829	2098209	4.11111	5.08982	3.67645	3.95013	4.90771
nscaf2829	2208641	2.78633	3.5912	5.06373	3.95013	4.90771
nscaf2829	2319073	6.26154	7.52244	5.60876	3.95013	4.90771
nscaf2829	2429505	5.45872	6.61426	5.33176	3.95013	4.90771
nscaf2829	2539937	7.09957	8.47044	4.77722	3.95013	4.90771
nscaf2829	2650369	3.15748	4.01105	4.39171	3.95013	4.90771
nscaf2829	2760801	4.47971	5.50679	4.18308	3.95013	4.90771
nscaf2829	2871233	2.45153	3.21246	4.03146	3.95013	4.90771
nscaf2829	2981665	6.09398	7.3329	3.82389	3.95013	4.90771
nscaf2829	3092097	1.75406	2.42346	3.98022	3.95013	4.90771
nscaf2829	3202529	7.34074	8.74326	4.58681	3.95013	4.90771
nscaf2829	3312961	3.87335	4.82086	5.0138	3.95013	4.90771
nscaf2829	3423393	5.06604	6.17006	5.64752	3.95013	4.90771
nscaf2829	3533825	5.72016	6.91002	6.19713	3.95013	4.90771
nscaf2829	3644257	5.76325	6.95876	5.9973	3.95013	4.90771
nscaf2829	3754689	3.11022	3.95758	5.13444	3.95013	4.90771
nscaf2829	3865121	2.69289	3.48549	4.76842	3.95013	4.90771
nscaf2829	3975553	5.5744	6.74514	4.91551	3.95013	4.90771
nscaf2829	4085985	4.52454	5.5575	5.13498	3.95013	4.90771
nscaf2829	4196417	9.26493	10.92	5.32591	3.95013	4.90771
nscaf2829	4306849	2.70244	3.49629	5.35681	3.95013	4.90771
nscaf2830	1	4.31368	5.31897	5.35793	3.52104	4.42231
nscaf2830	110433	3.64986	4.56804	4.68239	3.52104	4.42231
nscaf2830	220865	3.02715	3.86361	4.31423	3.52104	4.42231
nscaf2830	331297	2.49715	3.26407	3.70584	3.52104	4.42231
nscaf2832	1	2.78661	3.59151	84.6604	4.21578	5.20822
nscaf2833	1	1.68956	2.3505	2.45387	1.88792	2.57489
nscaf2833	110433	3.57429	4.48255	2.54181	1.88792	2.57489
nscaf2833	220865	2.14495	2.86564	3.22961	1.88792	2.57489
nscaf2833	331297	4.49167	5.52031	4.22659	3.83972	4.78281
nscaf2833	441729	1.86314	2.54685	3.49484	1.806	2.48222
nscaf2833	552161	1.86777	2.55209	2.68329	1.806	2.48222
nscaf2833	662593	0.801653	1.34607	2.53787	2.40028	3.15448
nscaf2835	1	2.55156	3.32561	4.23548	3.25803	4.12479
nscaf2836	1	3.97531	4.9362	3.0668	2.58901	3.36798
nscaf2836	110433	1.57273	2.21833	3.00162	2.58901	3.36798
nscaf2836	220865	1.94501	2.63947	4.06707	2.58901	3.36798
nscaf2836	331297	5.30588	6.44138	3.82232	2.58901	3.36798
nscaf2836	441729	5.31768	6.45472	2.97706	2.58901	3.36798
nscaf2836	552161	1.04845	1.62526	3.02398	2.58901	3.36798
nscaf2836	662593	1.47423	2.1069	3.37125	2.58901	3.36798
nscaf2837	1	2.49467	3.26126	3.81073	2.94058	3.76568
nscaf2838	1	2.07249	2.78368	3.02105	2.86136	3.67606
nscaf2838	110433	3.76092	4.69367	3.67426	2.86136	3.67606
nscaf2838	220865	3.6563	4.57533	3.8917	2.86136	3.67606
nscaf2838	331297	2.85461	3.66844	3.67073	2.86136	3.67606
nscaf2838	441729	3.53169	4.43436	3.29652	2.86136	3.67606
nscaf2838	552161	2.52941	3.30056	3.24204	1.90501	2.59422
nscaf2838	662593	5.30746	6.44316	4.39875	4.79091	5.85883
nscaf2838	773025	4.34725	5.35695	5.3727	4.79091	5.85883
nscaf2838	883457	5.91247	7.12756	5.03351	4.79091	5.85883
nscaf2838	993889	1.98416	2.68376	3.61288	1.78757	2.46137
nscaf2838	1104321	1.44277	2.07132	2.68867	1.78757	2.46137
nscaf2838	1214753	2.44374	3.20364	2.56126	1.78757	2.46137
nscaf2838	1325185	1.72603	2.39175	3.27479	3.44046	4.33116
nscaf2838	1435617	2.93437	3.75866	4.3314	3.44046	4.33116
nscaf2838	1546049	4.63683	5.68452	4.59699	3.44046	4.33116
nscaf2838	1656481	1.66452	2.32216	4.16215	3.44046	4.33116
nscaf2838	1766913	3.48081	4.37681	3.70658	3.44046	4.33116
nscaf2838	1877345	2.16441	2.88765	3.07588	1.93509	2.62824
nscaf2838	1987777	2.11647	2.83342	3.21106	1.93509	2.62824
nscaf2838	2098209	4.44017	5.46206	4.27718	3.44929	4.34115
nscaf2838	2208641	5.28239	6.4148	5.04036	3.44929	4.34115
nscaf2838	2319073	3.13311	3.98347	4.82814	3.44929	4.34115
nscaf2838	2429505	1.80795	2.48442	4.27083	3.44929	4.34115
nscaf2838	2539937	3.21127	4.07189	4.01188	3.44929	4.34115
nscaf2838	2650369	4.30583	5.31008	4.07891	3.44929	4.34115
nscaf2839	1	1.47311	2.10564	2.14886	1.90066	2.5893
nscaf2839	110433	2.43342	3.19197	2.94532	1.90066	2.5893
nscaf2839	220865	3.80855	4.74755	3.69791	3.21719	4.07859
nscaf2839	331297	2.83436	3.64553	3.77958	3.21719	4.07859
nscaf2839	441729	3.69853	4.6231	3.80041	3.21719	4.07859
nscaf2841	1	3.52516	4.42697	2.77465	1.84446	2.52572
nscaf2842	1	1.17225	1.7653	3.89731	4.01444	4.98047
nscaf2842	110433	4.14969	5.13346	5.20939	4.01444	4.98047
nscaf2842	220865	5.28627	6.41919	6.00826	4.01444	4.98047
nscaf2842	331297	3.65897	4.57835	5.81067	4.01444	4.98047
nscaf2842	441729	3.70588	4.63141	5.32213	4.01444	4.98047
nscaf2842	552161	3.73434	4.66361	4.80969	4.01444	4.98047
nscaf2842	662593	3.112	3.9596	3.87704	4.01444	4.98047
nscaf2842	773025	1.42526	2.05151	3.16791	1.92412	2.61584
nscaf2842	883457	3.46612	4.36019	3.678	3.92692	4.88146
nscaf2842	993889	4.45246	5.47596	4.66985	3.92692	4.88146
nscaf2842	1104321	4.97968	6.07237	4.93968	3.92692	4.88146
nscaf2842	1214753	2.69801	3.49128	4.56335	3.92692	4.88146
nscaf2842	1325185	4.5954	5.63766	4.62767	3.92692	4.88146
nscaf2842	1435617	3.96562	4.92523	4.74646	3.92692	4.88146
nscaf2842	1546049	4.62343	5.66937	3.76484	3.92692	4.88146
nscaf2842	1656481	2.06513	2.77535	2.45837	1.59859	2.24759
nscaf2842	1766913	1.75	2.41887	2.49422	1.59859	2.24759
nscaf2842	1877345	1.07911	1.65994	3.26329	2.77887	3.58276
nscaf2842	1987777	2.95088	3.77733	3.40244	2.77887	3.58276
nscaf2844	1	4.8617	5.93891	2.45492	3.05612	3.89638
nscaf2844	110433	4.04762	5.01799	3.85264	3.05612	3.89638
nscaf2844	220865	3.0978	3.94354	4.04341	3.05612	3.89638
nscaf2846	1	1.404	2.02746	4.70681	2.53925	3.31168
nscaf2846	110433	2.69796	3.49122	3.64121	2.53925	3.31168
nscaf2847	1	1.32624	1.9395	2.25731	2.16715	2.89076
nscaf2847	110433	2.23388	2.96625	2.81776	2.16715	2.89076
nscaf2847	220865	2.37346	3.12415	3.14627	2.16715	2.89076
nscaf2847	331297	2.69453	3.48734	3.44233	2.16715	2.89076
nscaf2847	441729	3.79167	4.72845	3.73725	3.00945	3.84359
nscaf2847	552161	2.71403	3.50941	3.85982	3.00945	3.84359
nscaf2847	662593	2.61011	3.39184	3.96446	3.00945	3.84359
nscaf2847	773025	3.2327	4.09614	3.98438	3.00945	3.84359
nscaf2847	883457	3.28404	4.15421	3.74264	3.00945	3.84359
nscaf2847	993889	3.20765	4.0678	3.27583	2.45156	3.21249
nscaf2847	1104321	1.88918	2.57631	2.96694	2.45156	3.21249
nscaf2847	1214753	2.40172	3.15611	3.02101	2.45156	3.21249
nscaf2847	1325185	5.70124	6.88862	3.15033	2.45156	3.21249
nscaf2847	1435617	2.35599	3.10438	3.11131	2.45156	3.21249
nscaf2847	1546049	1.18312	1.7776	3.01687	1.44613	2.07512
nscaf2847	1656481	2.3399	3.08618	3.22222	3.01383	3.84855
nscaf2847	1766913	1.50823	2.14537	3.53945	3.01383	3.84855
nscaf2847	1877345	1.18146	1.77572	3.7698	3.01383	3.84855
nscaf2847	1987777	2.60237	3.38309	3.93119	3.01383	3.84855
nscaf2847	2098209	5.31419	6.45077	3.94602	3.01383	3.84855
nscaf2847	2208641	2.43294	3.19143	3.47902	3.01383	3.84855
nscaf2847	2319073	1.78646	2.46011	2.83149	3.01383	3.84855
nscaf2847	2476833	2.20074	2.92876	2.70344	2.55691	3.33166
nscaf2847	2587265	3.59565	4.50672	3.26055	2.55691	3.33166
nscaf2847	2697697	2.25	2.98448	3.88811	2.55691	3.33166
nscaf2847	2808129	3.29592	4.16765	4.279	4.05022	5.02094
nscaf2847	2918561	5.34028	6.48028	4.60883	4.05022	5.02094
nscaf2847	3028993	2.71705	3.51282	4.74402	4.05022	5.02094
nscaf2847	3139425	5.93617	7.15437	4.72421	4.05022	5.02094
nscaf2847	3249857	2.31728	3.06059	4.66263	4.05022	5.02094
nscaf2847	3470721	3.76256	4.69552	4.24459	3.01175	3.84619
nscaf2847	3581153	5.75071	6.94457	3.97575	3.01175	3.84619
nscaf2847	3691585	2.39641	3.1501	3.66751	3.01175	3.84619
nscaf2847	3802017	4.30088	5.3045	3.49198	3.01175	3.84619
nscaf2847	3912449	6.21053	7.46473	3.24739	3.01175	3.84619
nscaf2847	4022881	3.40647	4.29272	3.18463	3.01175	3.84619
nscaf2847	4133313	1.84053	2.52127	3.26841	3.01175	3.84619
nscaf2847	4243745	3.5776	4.4863	3.66832	3.01175	3.84619
nscaf2847	4354177	3.44984	4.34177	3.92455	3.01175	3.84619
nscaf2847	4464609	3.55319	4.45868	3.74902	3.01175	3.84619
nscaf2847	4575041	3.79074	4.72741	3.33354	3.01175	3.84619
nscaf2847	4685473	2.17203	2.89628	3.26498	3.01175	3.84619
nscaf2847	4795905	3.51957	4.42065	3.62204	3.01175	3.84619
nscaf2847	4906337	2.23347	2.96578	4.01465	3.01175	3.84619
nscaf2847	5016769	4.0106	4.97612	4.18046	3.01175	3.84619
nscaf2847	5127201	2.95034	3.77673	3.97171	3.01175	3.84619
nscaf2847	5237633	2.65482	3.44242	3.81582	3.01175	3.84619
nscaf2847	5348065	3.37964	4.26236	3.93596	3.01175	3.84619
nscaf2847	5458497	3.69218	4.61591	4.04777	3.01175	3.84619
nscaf2847	5568929	3.90101	4.85215	3.83273	3.01175	3.84619
nscaf2847	5679361	2.2823	3.02101	3.55844	3.01175	3.84619
nscaf2847	5789793	2.46296	3.22539	3.44904	3.01175	3.84619
nscaf2847	5900225	3.52445	4.42617	3.56179	3.01175	3.84619
nscaf2847	6010657	3.32886	4.20491	3.81839	3.01175	3.84619
nscaf2847	6121089	3.86017	4.80595	4.23239	3.01175	3.84619
nscaf2847	6231521	3.68254	4.60501	4.49066	3.01175	3.84619
nscaf2847	6341953	4.47917	5.50617	4.30307	3.01175	3.84619
nscaf2847	6452385	5.36122	6.50397	3.77169	3.01175	3.84619
nscaf2847	6562817	2.72619	3.52316	3.30583	3.01175	3.84619
nscaf2847	6673249	2.93305	3.75717	3.27319	3.01175	3.84619
nscaf2847	6783681	2.50614	3.27423	3.52826	3.01175	3.84619
nscaf2847	6894113	3.09455	3.93986	3.71364	3.01175	3.84619
nscaf2847	7004545	3.23605	4.09993	3.6775	3.01175	3.84619
nscaf2847	7114977	2.50139	3.26886	3.61757	3.01175	3.84619
nscaf2847	7225409	2.46893	3.23214	3.60805	3.01175	3.84619
nscaf2847	7335841	3.02102	3.85668	3.62907	3.01175	3.84619
nscaf2847	7446273	1.86311	2.54682	3.73767	3.01175	3.84619
nscaf2847	7556705	2.82163	3.63112	4.08383	3.01175	3.84619
nscaf2847	7667137	2.50943	3.27796	4.3986	3.01175	3.84619
nscaf2847	7777569	3.67227	4.59339	4.42158	3.01175	3.84619
nscaf2847	7888001	27.4674	31.5111	4.09028	35.3613	40.4409
nscaf2847	7998433	2.42702	3.18473	3.60386	2.70251	3.49637
nscaf2847	8108865	1.96824	2.66575	3.2649	2.70251	3.49637
nscaf2847	8219297	2.63734	3.42265	3.15236	2.70251	3.49637
nscaf2847	8329729	2.63972	3.42534	3.21808	2.70251	3.49637
nscaf2847	8440161	1.97896	2.67787	3.47459	2.70251	3.49637
nscaf2847	8550593	2.46785	3.23091	3.50782	2.70251	3.49637
nscaf2848	1	2.1289	2.84749	2.9801	2.55443	3.32886
nscaf2851	1	5.61429	6.79025	4.44654	3.83307	4.77529
nscaf2851	110433	1.48312	2.11696	4.14338	3.83307	4.77529
nscaf2851	220865	3.30025	4.17256	4.4626	3.83307	4.77529
nscaf2851	331297	1.87968	2.56557	4.75108	3.83307	4.77529
nscaf2851	441729	4.3975	5.41379	5.11644	3.83307	4.77529
nscaf2851	552161	4.11111	5.08982	4.92461	3.83307	4.77529
nscaf2851	662593	3.62478	4.53966	4.77566	3.83307	4.77529
nscaf2851	773025	2.81477	3.62336	4.85355	3.83307	4.77529
nscaf2851	883457	4.50998	5.54103	4.51182	3.83307	4.77529
nscaf2851	993889	NA	NA	NA	3.83307	4.77529
nscaf2851	1104321	3.93763	4.89358	4.79389	3.83307	4.77529
nscaf2851	1214753	4.8209	5.89275	5.83964	3.83307	4.77529
nscaf2851	1325185	0.631579	1.15368	5.96051	3.83307	4.77529
nscaf2851	1435617	3.67734	4.59912	5.38757	3.83307	4.77529
nscaf2851	1546049	4.00192	4.96629	4.0984	3.83307	4.77529
nscaf2851	1656481	NA	NA	NA	3.83307	4.77529
nscaf2852	1	2.39216	3.14529	2.71626	1.916	2.60665
nscaf2852	110433	3.31204	4.18589	2.59725	1.916	2.60665
nscaf2852	220865	1.84071	2.52148	2.64665	1.916	2.60665
nscaf2852	331297	3.80442	4.74288	3.40056	3.83121	4.77319
nscaf2852	441729	4.46542	5.49062	4.45343	3.83121	4.77319
nscaf2852	552161	3.58232	4.49164	4.83346	3.83121	4.77319
nscaf2852	662593	4.23529	5.2303	4.56864	3.83121	4.77319
nscaf2852	773025	1.62471	2.27713	3.77067	1.87319	2.55823
nscaf2852	883457	2.10643	2.82207	3.71704	1.87319	2.55823
nscaf2852	993889	5.12987	6.24227	4.00612	4.29393	5.29663
nscaf2852	1104321	4.125	5.10553	3.38481	4.29393	5.29663
nscaf2852	1214753	1.61682	2.26821	2.66885	1.49123	2.12614
nscaf2852	1325185	1.91188	2.60199	2.71757	1.91893	2.60996
nscaf2852	1435617	3.21504	4.07616	3.16594	2.73473	3.53282
nscaf2852	1546049	2.86335	3.67832	3.2418	2.73473	3.53282
nscaf2852	1656481	4.22059	5.21366	3.41238	3.08464	3.92864
nscaf2852	1766913	3.60754	4.52016	3.72539	3.08464	3.92864
nscaf2852	1877345	2.78226	3.58658	3.70493	3.08464	3.92864
nscaf2852	1987777	2.70345	3.49743	3.95956	3.08464	3.92864
nscaf2852	2098209	3.1038	3.95032	4.81079	4.51148	5.54272
nscaf2852	2208641	3.62191	4.53642	5.63042	4.51148	5.54272
nscaf2852	2319073	6.29434	7.55955	5.83863	4.51148	5.54272
nscaf2852	2429505	4.07812	5.0525	5.09871	4.51148	5.54272
nscaf2852	2539937	3.43714	4.32741	4.29084	2.87388	3.69023
nscaf2852	2650369	2.75253	3.55295	3.93607	2.87388	3.69023
nscaf2852	2760801	2.20668	2.93547	3.75814	2.87388	3.69023
nscaf2852	2871233	3.15242	4.00533	3.58678	2.87388	3.69023
nscaf2853	1	1.34314	1.95861	2.42262	2.792	3.59761
nscaf2853	205089	5.99254	7.21814	3.04485	2.40994	3.16541
nscaf2853	315521	2.62042	3.40351	3.29428	2.40994	3.16541
nscaf2853	425953	2.43092	3.18914	3.39813	2.40994	3.16541
nscaf2853	536385	3.11254	3.9602	3.49206	2.40994	3.16541
nscaf2853	646817	6.41702	7.69833	3.49329	2.40994	3.16541
nscaf2853	757249	1.95022	2.64536	3.19555	2.40994	3.16541
nscaf2853	867681	1.36418	1.98241	2.74058	2.40994	3.16541
nscaf2853	978113	1.2177	1.81671	2.71955	2.40994	3.16541
nscaf2853	1088545	2.39061	3.14354	3.04457	2.40994	3.16541
nscaf2853	1198977	2.79645	3.60264	3.40848	2.40994	3.16541
nscaf2853	1309409	2.65509	3.44272	3.68449	2.40994	3.16541
nscaf2853	1419841	2.73289	3.53073	3.94642	2.40994	3.16541
nscaf2853	1530273	3.33199	4.20846	4.30663	2.40994	3.16541
nscaf2853	1640705	4.52807	5.56149	4.64593	2.40994	3.16541
nscaf2853	1751137	3.63424	4.55037	4.70266	2.40994	3.16541
nscaf2853	1861569	3.58667	4.49655	4.37076	2.40994	3.16541
nscaf2853	1972001	3.02309	3.85902	3.71564	2.40994	3.16541
nscaf2853	2082433	1.8858	2.57249	2.94185	2.40994	3.16541
nscaf2853	2192865	1.2963	1.90562	2.35607	2.40994	3.16541
nscaf2853	2303297	1.81458	2.49192	2.10532	2.40994	3.16541
nscaf2853	2413729	1.21646	1.81531	2.14559	2.40994	3.16541
nscaf2853	2524161	2.02703	2.73225	2.28618	2.40994	3.16541
nscaf2853	2634593	1.63536	2.28918	2.38822	2.40994	3.16541
nscaf2853	2745025	1.59043	2.23835	2.61883	2.40994	3.16541
nscaf2853	2855457	3.22382	4.08609	2.84978	2.40994	3.16541
nscaf2853	2965889	1.3836	2.00439	2.8357	2.40994	3.16541
nscaf2853	3076321	2.40813	3.16336	2.85543	2.40994	3.16541
nscaf2853	3186753	1.58135	2.22808	2.87369	2.40994	3.16541
nscaf2853	3297185	2.91865	3.74088	2.90889	2.40994	3.16541
nscaf2853	3407617	2.63692	3.42218	2.9668	2.40994	3.16541
nscaf2853	3518049	3.02919	3.86592	3.14072	2.40994	3.16541
nscaf2853	3628481	2.55945	3.33454	3.26939	2.40994	3.16541
nscaf2853	3738913	2.49663	3.26347	3.43323	2.40994	3.16541
nscaf2853	3849345	6.01974	7.24891	3.47743	2.40994	3.16541
nscaf2853	3959777	2.50934	3.27785	3.30356	2.40994	3.16541
nscaf2853	4070209	2.36695	3.11677	3.14378	2.40994	3.16541
nscaf2853	4180641	2.58215	3.36022	3.21175	2.40994	3.16541
nscaf2853	4291073	2.50118	3.26863	3.37485	2.40994	3.16541
nscaf2853	4401505	1.91732	2.60815	3.606	2.40994	3.16541
nscaf2853	4511937	3.14128	3.99272	3.78202	2.40994	3.16541
nscaf2853	4622369	2.48241	3.24739	3.72598	2.40994	3.16541
nscaf2853	4732801	2.73398	3.53197	3.66539	2.40994	3.16541
nscaf2853	4843233	3.6413	4.55836	3.73483	2.40994	3.16541
nscaf2853	4953665	2.43371	3.19229	3.74307	2.40994	3.16541
nscaf2853	5064097	2.65309	3.44047	3.54297	2.40994	3.16541
nscaf2853	5174529	2.6393	3.42486	3.10455	2.40994	3.16541
nscaf2853	5284961	2.51389	3.283	2.62087	2.40994	3.16541
nscaf2853	5395393	2.09227	2.80605	2.53657	2.40994	3.16541
nscaf2853	5505825	3.12162	3.97048	2.70237	2.40994	3.16541
nscaf2853	5616257	2.3779	3.12916	2.65511	2.40994	3.16541
nscaf2853	5726689	1.50173	2.13802	2.48048	2.40994	3.16541
nscaf2853	5837121	1.9854	2.68516	2.39645	2.40994	3.16541
nscaf2853	5947553	1.44172	2.07013	2.38034	2.40994	3.16541
nscaf2853	6057985	2.12522	2.84333	2.50533	2.40994	3.16541
nscaf2853	6168417	2.34441	3.09127	2.75443	2.40994	3.16541
nscaf2853	6278849	2.66715	3.45637	2.79516	2.40994	3.16541
nscaf2853	6389281	2.07317	2.78445	2.60146	2.40994	3.16541
nscaf2853	6499713	1.31984	1.93226	2.57541	2.40994	3.16541
nscaf2853	6610145	1.5201	2.15879	3.05915	2.40994	3.16541
nscaf2853	6720577	3.03666	3.87437	3.80424	2.40994	3.16541
nscaf2853	6831009	NA	NA	NA	2.40994	3.16541
nscaf2853	6941441	3.56329	4.47011	4.4792	2.40994	3.16541
nscaf2854	1	2.56594	3.34188	3.82988	4.63606	5.68366
nscaf2855	1	1.90801	2.59761	2.68336	2.47942	3.244
nscaf2855	110433	2.25315	2.98804	3.1744	2.47942	3.244
nscaf2855	220865	2.71759	3.51343	3.43929	2.47942	3.244
nscaf2855	331297	1.42446	2.05061	3.43176	2.47942	3.244
nscaf2855	441729	3.06838	3.91025	3.49175	2.47942	3.244
nscaf2855	552161	5.96883	7.19132	3.51251	2.47942	3.244
nscaf2855	662593	2.97826	3.80831	3.41261	2.47942	3.244
nscaf2855	773025	2.50331	3.27103	3.14969	2.47942	3.244
nscaf2855	883457	2.40112	3.15543	3.29675	2.47942	3.244
nscaf2855	993889	2.92916	3.75276	4.07724	2.47942	3.244
nscaf2855	1104321	3.62379	4.53855	4.89835	4.40243	5.41937
nscaf2855	1214753	3.94235	4.89891	5.2597	4.40243	5.41937
nscaf2855	1325185	4.37783	5.39154	5.34206	4.40243	5.41937
nscaf2855	1435617	5.91289	7.12804	5.34116	4.40243	5.41937
nscaf2855	1546049	4.07459	5.0485	5.15878	4.40243	5.41937
nscaf2855	1656481	4.27826	5.2789	4.91526	4.40243	5.41937
nscaf2855	1766913	1.78998	2.46409	4.51832	2.80305	3.61011
nscaf2855	1877345	3.97917	4.94056	4.14331	2.80305	3.61011
nscaf2855	1987777	3.38624	4.26983	3.62409	2.80305	3.61011
nscaf2855	2098209	2.94613	3.77196	2.99616	2.80305	3.61011
nscaf2855	2350625	1.12362	1.71029	2.08048	1.71273	2.37671
nscaf2855	2461057	1.61358	2.26455	2.16254	1.71273	2.37671
nscaf2855	2571489	1.55415	2.19732	2.25826	1.71273	2.37671
nscaf2855	2681921	2.71688	3.51263	2.3774	1.71273	2.37671
nscaf2855	2792353	1.30862	1.91956	2.56871	1.71273	2.37671
nscaf2855	2902785	4.30703	5.31145	2.90882	3.13051	3.98054
nscaf2855	3013217	1.96639	2.66365	3.37009	1.47304	2.10557
nscaf2855	3123649	5.14398	6.25823	4.06791	3.39898	4.28423
nscaf2855	3234081	5.31046	6.44655	4.50435	3.39898	4.28423
nscaf2855	3344513	2.57407	3.35108	4.42683	3.39898	4.28423
nscaf2855	3454945	2.90838	3.72925	3.951	3.39898	4.28423
nscaf2855	3565377	3.32934	4.20546	3.3517	3.39898	4.28423
nscaf2855	3675809	3.6021	4.51401	2.8854	2.2369	2.96966
nscaf2855	3786241	2.6234	3.40688	2.60286	2.2369	2.96966
nscaf2855	3896673	1.71702	2.38156	2.3785	1.60625	2.25626
nscaf2855	4007105	1.77143	2.44311	2.45361	1.60625	2.25626
nscaf2855	4117537	3.48688	4.38367	2.71367	3.22187	4.08389
nscaf2855	4227969	1.57242	2.21799	2.96873	3.22187	4.08389
nscaf2855	4338401	3.83184	4.7739	3.53489	3.22187	4.08389
nscaf2855	4448833	3.0767	3.91967	4.39472	3.22187	4.08389
nscaf2855	4559265	4.10484	5.08272	4.98946	3.22187	4.08389
nscaf2855	4669697	3.18144	4.03815	4.74927	3.22187	4.08389
nscaf2855	4780129	2.91864	3.74086	3.85182	3.22187	4.08389
nscaf2855	4890561	1.7875	2.46129	2.83671	1.51047	2.14791
nscaf2855	5000993	1.89355	2.58126	2.37317	2.2107	2.94002
nscaf2855	5111425	1.18245	1.77684	2.3344	1.40075	2.02379
nscaf2855	5221857	1.33654	1.95115	2.86194	1.40075	2.02379
nscaf2855	5332289	5.17791	6.29661	3.69207	3.73809	4.66784
nscaf2855	5442721	3.22275	4.08488	4.01228	3.73809	4.66784
nscaf2855	5553153	1.36884	1.98768	3.96518	2.20748	2.93638
nscaf2855	5663585	5.3728	6.51707	3.89972	3.45695	4.34981
nscaf2855	5774017	2.50175	3.26926	3.51421	3.45695	4.34981
nscaf2855	5884449	1.41772	2.04298	2.95593	1.71749	2.38209
nscaf2855	5994881	4.5831	5.62374	2.91104	3.19762	4.05646
nscaf2855	6105313	2.44202	3.2017	3.28995	3.19762	4.05646
nscaf2855	6215745	2.70962	3.50442	3.77599	3.19762	4.05646
nscaf2855	6326177	3.79302	4.72998	4.0553	3.19762	4.05646
nscaf2855	6436609	3.5617	4.46831	4.20534	3.19762	4.05646
nscaf2855	6547041	4.13475	5.11656	4.36948	3.19762	4.05646
nscaf2855	6657473	4.25794	5.25591	4.33063	3.19762	4.05646
nscaf2855	6767905	5.29083	6.42435	4.00896	3.19762	4.05646
nscaf2855	6878337	2.70893	3.50363	3.61005	3.19762	4.05646
nscaf2855	6988769	3.89474	4.84505	3.15266	3.19762	4.05646
nscaf2855	7099201	1.31029	1.92145	2.73591	1.54317	2.1849
nscaf2855	7209633	4.46717	5.4926	2.71383	2.8124	3.62068
nscaf2857	1	2.81364	3.62208	3.60897	1.5233	2.16242
nscaf2857	110433	NA	NA	NA	1.5233	2.16242
nscaf2859	1	2.67828	3.46896	4.01795	3.43903	4.32954
nscaf2859	110433	3.9347	4.89026	3.27078	3.43903	4.32954
nscaf2859	220865	1.38971	2.01129	2.76886	1.58898	2.23671
nscaf2859	331297	3.66027	4.57981	2.98678	2.42385	3.18114
nscaf2859	441729	2.88553	3.70341	2.98653	2.42385	3.18114
nscaf2859	552161	2.16944	2.89335	2.98659	2.42385	3.18114
nscaf2859	662593	2.39759	3.15144	3.10507	2.42385	3.18114
nscaf2859	773025	1.78237	2.45549	3.00649	2.42385	3.18114
nscaf2859	883457	3.44169	4.33255	2.94799	2.42385	3.18114
nscaf2859	993889	2.68741	3.47929	2.96008	2.42385	3.18114
nscaf2859	1104321	2.84879	3.66185	3.22287	2.42385	3.18114
nscaf2859	1214753	2.98094	3.81134	3.56773	2.42385	3.18114
nscaf2859	1325185	3.6246	4.53946	3.68246	3.02451	3.86062
nscaf2859	1435617	4.05415	5.02538	3.5277	3.02451	3.86062
nscaf2859	1546049	2.19849	2.92621	3.39066	3.02451	3.86062
nscaf2859	1656481	2.37466	3.1255	3.5185	3.02451	3.86062
[truncated: 2,256 more rows]

## Sheet: XiaF
scaffold	start position	Ratio Test/Normal for each window after GC correction	Ratio Test/Normal or ploidy for each window after normalisation	Smoothed and normalised ratio Test/Normal or ploidy for each window	Mean of the segment this window belongs to	SegMean.n: Normalised mean ratio Test/Normal or ploidy of the segment this window belongs to.
nscaf15	1	1.15152	3.39922	2.88014	1.59538	4.28286
nscaf20	1	0.992593	3.08284	2.90505	1.15085	3.3979
nscaf31	1	1.40653	3.9069	9.61683	3.1696	7.41681
nscaf44	1	1.56923	4.23081	4.39469	1.64947	4.39054
nscaf48	1	2.55822	6.19968	5.95746	2.43344	5.95128
nscaf56	1	1.288	3.67093	2.95544	0.885768	2.87017
nscaf71	1	2.76536	6.61206	5.95577	2.37068	5.82633
nscaf76	1	0.665517	2.4317	3.45821	1.06267	3.22236
nscaf87	1	0.762887	2.62554	3.82341	1.23979	3.57496
nscaf98	1	0.701601	2.50353	4.80103	3.19032	7.45806
nscaf98	102689	0.835509	2.77012	2.98564	1.01995	3.1373
nscaf98	205377	1.44238	3.97827	4.06499	1.90303	4.89534
nscaf98	308065	2.00449	5.09733	4.90545	1.90303	4.89534
nscaf98	410753	2.13208	5.35132	4.48687	1.76149	4.61356
nscaf98	513441	2.44091	5.96614	4.562	1.76149	4.61356
nscaf98	616129	2.4858	6.0555	4.40589	1.76149	4.61356
nscaf98	718817	2.70871	6.49927	5.4629	1.76149	4.61356
nscaf98	821505	1.65818	4.40789	4.32435	3.03985	7.15851
nscaf98	924193	3.35088	7.7777	2.66692	3.53914	8.1525
nscaf98	1026881	2.37565	5.83622	5.05926	3.00903	7.09716
nscaf98	1129569	3.28958	7.65566	5.4873	3.00903	7.09716
nscaf98	1232257	1.20792	3.51151	2.69574	0.858923	2.81673
nscaf98	1334945	0.365729	1.83488	2.39203	0.858923	2.81673
nscaf98	1437633	0.615152	2.33143	2.95041	0.87049	2.83976
nscaf98	1540321	2.3227	5.7308	4.22135	1.80113	4.69246
nscaf98	1643009	3.34915	7.77427	4.61815	1.80113	4.69246
nscaf120	1	1.45571	4.00482	4.07045	1.63751	4.36673
nscaf123	1	0.782791	2.66517	2.64494	0.771587	2.64286
nscaf125	1	2.15574	5.39842	3.35345	0.798575	2.69659
nscaf125	102689	1.22623	3.54796	3.29633	0.798575	2.69659
nscaf125	205377	1.37799	3.85009	3.03099	0.798575	2.69659
nscaf125	308065	1.45648	4.00635	3.0361	0.798575	2.69659
nscaf128	1	0.75465	2.60914	2.66524	0.782303	2.66419
nscaf172	1	1.71302	4.51706	3.4717	0.928581	2.9554
nscaf201	1	1.01867	3.13475	3.1336	0.859816	2.81851
nscaf216	1	1.33254	3.7596	5.64589	2.18359	5.45386
nscaf251	1	1.95475	4.9983	4.29679	1.5632	4.2188
nscaf269	1	1.90868	4.90657	25.1311	2.00166	5.09169
nscaf313	1	1.06838	3.23371	4.13759	1.35079	3.79593
nscaf340	1	0.156118	1.41759	2.37401	0.543707	2.1892
nscaf362	1	1.20814	3.51196	3.14419	1.01515	3.12775
nscaf381	1	0.762311	2.62439	2.76952	0.832026	2.76318
nscaf388	1	0.847597	2.79418	4.90277	1.26155	3.61828
nscaf416	1	1.12646	3.34935	4.40612	1.46297	4.01926
nscaf439	1	4.90686	10.8754	10.3664	4.6441	10.3522
nscaf463	1	0.592233	2.2858	2.32684	0.810846	2.72102
nscaf463	102689	0.813725	2.72675	2.8857	0.810846	2.72102
nscaf463	205377	0.696379	2.49314	3.109	0.810846	2.72102
nscaf463	308065	0.619461	2.34001	2.54858	0.810846	2.72102
nscaf463	410753	1.11894	3.33437	2.59826	0.810846	2.72102
nscaf463	513441	1.29197	3.67884	2.37597	0.810846	2.72102
nscaf463	616129	0.873684	2.84612	2.45767	0.810846	2.72102
nscaf463	718817	2.39858	5.88186	2.67481	0.810846	2.72102
nscaf463	821505	0.616667	2.33445	2.69737	0.810846	2.72102
nscaf463	924193	1.03506	3.16739	2.8208	0.810846	2.72102
nscaf463	1026881	0.754167	2.60818	2.72861	0.810846	2.72102
nscaf463	1129569	0.777778	2.65519	2.68276	0.810846	2.72102
nscaf463	1232257	1.05426	3.20561	2.9538	0.810846	2.72102
nscaf463	1334945	0.799038	2.69751	2.82691	0.810846	2.72102
nscaf463	1437633	0.997449	3.09251	3.12627	0.810846	2.72102
nscaf463	1540321	1.07574	3.24836	3.04448	0.810846	2.72102
nscaf479	1	1.81297	4.71604	3.42419	0.966405	3.0307
nscaf481	1	1.73585	4.56251	4.34376	1.3396	3.77365
nscaf481	102689	0.811111	2.72155	3.11149	0.924727	2.94773
nscaf481	205377	3.47525	8.0253	5.08168	3.18722	7.4519
nscaf481	308065	2.91685	6.91365	6.4112	4.24687	9.56144
nscaf481	410753	5.80769	12.6687	5.55847	4.24687	9.56144
nscaf481	513441	1.48337	4.05987	3.64153	1.33682	3.76811
nscaf481	616129	1.24427	3.58389	3.68026	1.33682	3.76811
nscaf481	718817	1.10938	3.31533	2.8756	1.33682	3.76811
nscaf481	821505	0.67734	2.45523	4.37176	1.33682	3.76811
nscaf481	924193	NA	NA	NA	1.27112	3.63733
nscaf481	1026881	1.5297	4.15211	3.17766	1.27112	3.63733
nscaf481	1129569	1.43243	3.95847	4.94022	2.73189	6.54543
nscaf481	1232257	3.62847	8.33034	5.57191	2.73189	6.54543
nscaf481	1334945	0.768409	2.63653	3.18177	1.20422	3.50415
nscaf484	1	4.47059	10.0068	7.95481	3.28183	7.64024
nscaf490	1	0.494881	2.09199	2.03755	0.466743	2.03598
nscaf497	1	0.0634615	1.23313	1.2907	0.72951	2.55909
nscaf508	1	1.00538	3.10829	6.25503	2.0467	5.18135
nscaf512	1	1.06061	3.21824	4.14263	1.75321	4.59707
nscaf514	1	1.84411	4.77803	4.61019	1.75784	4.60628
nscaf517	1	0.876847	2.85241	2.81191	0.856248	2.8114
nscaf531	1	1.68499	4.46126	3.77942	1.2981	3.69104
nscaf552	1	2.3506	5.78635	5.28655	2.0845	5.2566
nscaf556	1	5.43312	11.923	7.96224	2.49528	6.07438
nscaf574	1	0.983099	3.06394	3.3587	2.53415	6.15176
nscaf576	1	1.15468	3.40553	3.18605	2.57862	6.2403
nscaf603	1	2.60405	6.29091	4.48537	1.43445	3.96249
nscaf605	1	2.31198	5.70946	7.36113	3.07994	7.23831
nscaf632	1	1.82617	4.74232	4.14723	1.49775	4.08851
nscaf644	1	1.13441	3.36516	9.48451	2.87408	6.82849
nscaf649	1	2.93125	6.94231	9.67191	4.20732	9.48269
nscaf651	1	0.831532	2.7622	2.75089	0.850746	2.80045
nscaf656	1	5.61417	12.2835	13.0699	5.99641	13.0444
nscaf671	1	1.03477	3.1668	3.57177	1.17275	3.4415
nscaf684	1	1.04816	3.19346	13.8577	2.97028	7.02001
nscaf703	1	0.86798	2.83476	2.91096	0.902501	2.90348
nscaf716	1	3.35185	7.77964	5.72998	2.30873	5.703
nscaf732	1	0.954268	3.00654	2.87751	0.888104	2.87482
nscaf736	1	4.44134	9.94859	9.98765	1.83236	4.75464
nscaf760	1	1.09559	3.28788	3.46993	1.18517	3.46623
nscaf773	1	1.765	4.62054	4.5363	1.87553	4.84059
nscaf790	1	1.13023	3.35684	7.25546	2.38833	5.86146
nscaf864	1	1.45961	4.01257	5.75747	2.1655	5.41786
nscaf872	1	0.687605	2.47567	2.63407	0.764718	2.62919
nscaf875	1	1.07048	3.23789	3.07767	0.986711	3.07113
nscaf916	1	0.828996	2.75715	3.12766	1.34509	3.78458
nscaf918	1	0.810518	2.72036	2.61613	0.756336	2.6125
nscaf929	1	1.64789	4.3874	3.96201	1.41824	3.93021
nscaf966	1	2.1122	5.31174	4.31383	1.53092	4.15454
nscaf983	1	0.466899	2.03629	2.5766	0.686628	2.47372
nscaf987	1	2.29612	5.67789	4.81707	0.989382	3.07645
nscaf1000	1	0.673554	2.4477	2.75466	0.701444	2.50322
nscaf1022	1	0.856988	2.81288	3.00989	0.943896	2.98589
nscaf1041	1	3.46014	7.99523	11.7605	5.00614	11.073
nscaf1058	1	1.74915	4.58899	4.76596	1.83592	4.76172
nscaf1071	1	1.12298	3.34241	2.93227	1.50473	4.10239
nscaf1071	102689	1.91468	4.91852	3.54471	1.50473	4.10239
nscaf1071	205377	1.77559	4.64163	4.13186	1.50473	4.10239
nscaf1071	308065	0.754789	2.60942	3.50699	1.50473	4.10239
nscaf1071	410753	3.42675	7.92875	3.52657	1.50473	4.10239
nscaf1071	513441	2	5.08838	4.62765	1.50473	4.10239
nscaf1071	616129	0.51803	2.13808	4.00804	1.50473	4.10239
nscaf1071	718817	1.84472	4.77925	3.5587	1.50473	4.10239
nscaf1071	821505	1.94089	4.9707	3.53077	1.76076	4.61211
nscaf1071	924193	3.98726	9.04461	3.82662	1.65841	4.40834
nscaf1071	1026881	0.623109	2.34727	2.64944	0.570461	2.24246
nscaf1071	1129569	0.946667	2.99141	3.05404	0.778841	2.6573
nscaf1071	1232257	2.14118	5.36943	3.44143	1.65176	4.3951
nscaf1079	1	0.857357	2.81361	2.56415	0.721264	2.54268
nscaf1087	1	1.0942	3.28512	2.75757	0.785727	2.67101
nscaf1108	1	1.60851	4.309	3.28717	1.37287	3.8399
nscaf1108	102689	1.89919	4.8877	4.22426	1.37287	3.8399
nscaf1108	205377	1.19658	3.48894	5.31721	2.44376	5.97181
nscaf1108	308065	4.44	9.94592	5.24776	2.44376	5.97181
nscaf1108	410753	2.41718	5.9189	3.97492	1.51121	4.11529
nscaf1108	513441	0.497543	2.0973	2.8165	0.621015	2.3431
nscaf1108	616129	12.5882	26.1674	3.55548	1.54499	4.18255
nscaf1108	718817	0.54329	2.18837	4.17894	1.54499	4.18255
nscaf1108	821505	2.36313	5.81129	5.47424	1.54499	4.18255
nscaf1108	924193	1.87983	4.84914	3.95648	1.54499	4.18255
nscaf1108	1026881	0.569343	2.24023	2.08648	1.54499	4.18255
nscaf1108	1129569	2.46842	6.02091	3.93965	1.96401	5.01673
nscaf1108	1232257	3.84	8.75144	5.85975	1.96401	5.01673
nscaf1108	1334945	4.17553	9.41942	4.69634	1.96401	5.01673
nscaf1108	1437633	1.41592	3.92559	3.93823	1.96401	5.01673
nscaf1108	1540321	0.916064	2.93048	4.52557	1.96401	5.01673
nscaf1108	1643009	3.12892	7.33583	5.2982	1.96401	5.01673
nscaf1108	1745697	1.48619	4.06549	4.75238	1.96401	5.01673
nscaf1108	1848385	3.06643	7.21143	3.91474	1.96401	5.01673
nscaf1108	1951073	2.48343	6.05078	3.59847	1.96401	5.01673
nscaf1108	2053761	0.781595	2.66278	2.94419	0.902814	2.90411
nscaf1108	2156449	1.67078	4.43297	4.00279	1.82906	4.74807
nscaf1108	2259137	1.16279	3.42167	3.64838	1.18731	3.47049
nscaf1108	2361825	1.82599	4.74196	3.62695	1.18731	3.47049
nscaf1108	2464513	1.956	5.00079	3.49834	2.48492	6.05376
nscaf1108	2567201	3.07282	7.22414	3.04254	0.965869	3.02964
nscaf1108	2669889	1.3377	3.76987	2.81218	0.965869	3.02964
nscaf1108	2772577	2.98	7.03936	3.03947	0.965869	3.02964
nscaf1108	2875265	1.2272	3.54989	3.18399	0.965869	3.02964
nscaf1108	2977953	0.679646	2.45982	2.60274	0.965869	3.02964
nscaf1108	3080641	0.473313	2.04906	2.50371	0.965869	3.02964
nscaf1108	3183329	3.19149	7.46039	5.66727	3.32395	7.7241
nscaf1108	3286017	1.12807	3.35254	5.39988	1.33108	3.7567
nscaf1108	3388705	0.730805	2.56167	4.0935	1.33108	3.7567
nscaf1136	1	0.881262	2.8612	2.37221	0.61255	2.32625
nscaf1144	1	0.83902	2.77711	2.81248	0.856307	2.81152
nscaf1156	1	2.34574	5.77669	7.16979	1.07081	3.23855
nscaf1169	1	1.56909	4.23053	4.31927	1.61978	4.33144
nscaf1180	1	3.12132	7.32071	6.97563	2.94282	6.96535
nscaf1202	1	2.57182	6.22675	6.01322	1.74255	4.57585
nscaf1236	1	0.836629	2.77235	2.78061	0.837987	2.77505
nscaf1267	1	1.62434	4.34052	4.9203	1.85845	4.80658
nscaf1270	1	0.877863	2.85443	3.81086	1.2705	3.6361
nscaf1270	102689	NA	NA	NA	1.2705	3.6361
nscaf1289	1	2.56614	6.21544	2.23141	0.978606	3.05499
nscaf1299	1	1.23625	3.56791	2.82529	0.828802	2.75676
nscaf1299	102689	0.789792	2.6791	2.62944	0.828802	2.75676
nscaf1299	205377	0.724546	2.54921	2.70484	0.828802	2.75676
nscaf1299	308065	0.922342	2.94298	2.8698	0.828802	2.75676
nscaf1306	1	1.29146	3.67782	4.44823	1.61351	4.31895
nscaf1323	1	1.47436	4.04194	4.34356	1.55714	4.20674
nscaf1332	1	0.852802	2.80454	2.5735	0.727541	2.55517
nscaf1336	1	1.57062	4.23358	3.6912	1.35877	3.81182
nscaf1346	1	2.1023	5.29203	5.04454	1.97411	5.03683
nscaf1371	1	0.535433	2.17273	2.53679	0.70853	2.51733
nscaf1375	1	1.95226	4.99334	4.27996	1.55315	4.1988
nscaf1384	1	0.654	2.40877	2.30208	0.597993	2.29727
nscaf1417	1	0.791667	2.68284	2.51513	0.702417	2.50516
nscaf1450	1	0.471698	2.04584	2.57171	0.686818	2.4741
nscaf1459	1	1.19814	3.49205	3.38563	1.14401	3.38428
nscaf1485	1	0.239943	1.58447	3.6898	0.906011	2.91047
nscaf1495	1	1.01681	3.13104	3.9598	1.37059	3.83536
nscaf1513	1	0.998557	3.09471	3.49296	1.18509	3.46607
nscaf1516	1	1.22727	3.55004	2.80082	0.894591	2.88774
nscaf1525	1	0.412698	1.92839	1.91321	0.950659	2.99936
nscaf1531	1	2.53506	6.15357	4.73232	1.50066	4.0943
nscaf1533	1	1.87284	4.83524	4.82955	1.69807	4.48731
nscaf1542	1	1.60125	4.29454	4.7027	2.54065	6.16471
nscaf1566	1	0.620545	2.34217	2.54718	0.503548	2.10925
nscaf1588	1	0.831169	2.76148	3.01248	0.948882	2.99582
nscaf1610	1	1.3167	3.72807	3.9395	1.73327	4.55738
nscaf1619	1	1.36661	3.82743	3.42037	1.14401	3.38428
nscaf1632	1	1.97695	5.04249	4.82034	1.86206	4.81377
nscaf1649	1	0.725941	2.55199	3.98538	1.26725	3.62962
nscaf1654	1	1.04666	3.19047	3.45511	0.886935	2.87249
nscaf1658	1	1.47678	4.04676	3.5096	1.17642	3.4488
nscaf1681	1	1.05047	3.19807	3.02763	0.839208	2.77748
nscaf1681	102689	1.10321	3.30306	2.85928	0.839208	2.77748
nscaf1681	205377	1	3.09758	3.04682	0.839208	2.77748
nscaf1681	308065	0.402036	1.90716	3.07465	0.839208	2.77748
nscaf1681	410753	1.52074	4.13427	2.92487	0.839208	2.77748
nscaf1681	513441	0.890295	2.87918	2.69949	0.839208	2.77748
nscaf1681	616129	1.12694	3.3503	2.38775	0.839208	2.77748
nscaf1681	718817	1.12906	3.35452	2.89934	0.839208	2.77748
nscaf1681	821505	1.04401	3.18521	3.05897	0.839208	2.77748
nscaf1681	924193	0.430233	1.96329	2.62799	0.839208	2.77748
nscaf1681	1026881	1.08127	3.25937	2.95644	0.839208	2.77748
nscaf1681	1129569	2.02717	5.14248	3.13758	0.839208	2.77748
nscaf1681	1232257	2.66312	6.40852	2.90534	0.839208	2.77748
nscaf1681	1334945	0.863188	2.82522	2.68527	0.839208	2.77748
nscaf1681	1437633	1.10914	3.31486	2.91135	0.839208	2.77748
nscaf1681	1540321	1.14777	3.39176	2.89291	0.839208	2.77748
nscaf1681	1643009	0.79646	2.69238	2.82083	0.839208	2.77748
nscaf1681	1745697	0.246787	1.59809	3.00672	0.839208	2.77748
nscaf1681	1848385	0.715789	2.53178	2.85765	0.839208	2.77748
nscaf1681	1951073	2.12319	5.33362	2.67193	0.839208	2.77748
nscaf1681	2053761	0.820359	2.73996	2.6763	0.839208	2.77748
nscaf1681	2156449	0.824219	2.74764	2.81152	0.839208	2.77748
nscaf1681	2259137	0.834123	2.76736	2.99067	0.839208	2.77748
nscaf1681	2361825	1.36532	3.82486	3.01557	0.839208	2.77748
nscaf1681	2464513	0.779167	2.65795	2.28211	0.839208	2.77748
nscaf1681	2567201	1.54201	4.17662	2.63349	0.839208	2.77748
nscaf1681	2669889	1.08538	3.26757	2.97374	0.839208	2.77748
nscaf1681	2772577	0.962406	3.02274	2.71824	0.839208	2.77748
nscaf1681	2875265	0.820208	2.73966	2.94494	0.839208	2.77748
nscaf1681	2977953	0.958071	3.01411	3.03749	0.839208	2.77748
nscaf1681	3080641	0.787755	2.67505	2.46682	0.839208	2.77748
nscaf1681	3183329	0.39243	1.88804	2.24685	0.839208	2.77748
nscaf1681	3286017	0.915452	2.92927	2.66475	0.839208	2.77748
nscaf1681	3388705	0.848214	2.79541	2.66072	0.839208	2.77748
nscaf1681	3491393	0.217078	1.53895	2.20989	0.839208	2.77748
nscaf1681	3594081	0.80036	2.70014	2.57831	0.839208	2.77748
nscaf1681	3696769	1.07961	3.25607	3.10719	0.839208	2.77748
nscaf1681	3799457	1.40946	3.91273	3.50784	0.839208	2.77748
nscaf1681	3902145	0.421053	1.94502	2.9334	0.839208	2.77748
nscaf1681	4004833	1.18341	3.46271	2.5178	0.839208	2.77748
nscaf1681	4107521	0.767901	2.63552	2.22139	0.839208	2.77748
nscaf1681	4210209	2.80967	6.70026	2.45773	0.839208	2.77748
nscaf1681	4312897	0.836207	2.77151	2.95302	0.839208	2.77748
nscaf1681	4415585	0.761513	2.62281	2.85328	0.839208	2.77748
nscaf1681	4518273	0.72885	2.55778	2.681	0.839208	2.77748
nscaf1681	4620961	0.705128	2.51055	2.63748	0.839208	2.77748
nscaf1681	4723649	1.74074	4.57225	3.33316	1.28815	3.67123
nscaf1681	4826337	1.01164	3.12076	3.6218	1.28815	3.67123
nscaf1681	4929025	2.03441	5.15689	3.41373	1.28815	3.67123
nscaf1681	5031713	1.20552	3.50673	3.60825	1.28815	3.67123
nscaf1681	5134401	4.79245	10.6476	4.58193	2.077	5.24167
nscaf1681	5237089	1.36706	3.82833	4.21514	2.077	5.24167
nscaf1681	5339777	0.880519	2.85972	3.33469	0.852812	2.80456
nscaf1681	5442465	1.66582	4.4231	3.48246	2.11228	5.3119
nscaf1681	5545153	1.02644	3.15022	4.84073	1.11667	3.32985
nscaf1681	5647841	2.31429	5.71406	5.81488	2.97874	7.03684
nscaf1681	5750529	0.828019	2.75521	5.542	0.963262	3.02445
nscaf1681	5853217	2.18568	5.45802	4.60783	1.71927	4.52951
nscaf1690	1	2.06767	5.2231	4.60919	1.93254	4.95409
nscaf1690	102689	1.09756	3.29181	4.7045	1.93254	4.95409
nscaf1690	205377	2.27527	5.63638	5.03868	1.93254	4.95409
nscaf1690	308065	1.66245	4.41638	4.61905	1.93254	4.95409
nscaf1690	410753	7.58268	16.2024	4.27619	1.93254	4.95409
nscaf1690	513441	1.80388	4.69794	4.6303	1.93254	4.95409
nscaf1690	616129	6.78947	14.6232	5.06829	1.93254	4.95409
nscaf1690	718817	8.51515	18.0587	4.79821	1.93254	4.95409
nscaf1690	821505	1.3861	3.86623	4.58711	1.93254	4.95409
nscaf1690	924193	1.80684	4.70384	4.43795	1.93254	4.95409
nscaf1690	1026881	1.61905	4.32998	4.51516	1.93254	4.95409
nscaf1690	1129569	2.46528	6.01465	5.12668	1.93254	4.95409
nscaf1690	1232257	2.50192	6.08759	4.97397	1.93254	4.95409
nscaf1690	1334945	1.80693	4.70402	4.98726	1.93254	4.95409
nscaf1690	1437633	2.04308	5.17415	5.54758	1.93254	4.95409
nscaf1690	1540321	3.3963	7.86812	5.54493	1.93254	4.95409
nscaf1690	1643009	1.5531	4.19869	4.46623	1.93254	4.95409
nscaf1690	1745697	1.61972	4.33132	4.59951	1.93254	4.95409
nscaf1690	1848385	1.7935	4.67728	5.45627	1.93254	4.95409
nscaf1690	1951073	1.67098	4.43338	5.24104	1.93254	4.95409
nscaf1690	2053761	1.6223	4.33646	4.68652	1.93254	4.95409
nscaf1690	2156449	2.28226	5.6503	4.85988	1.93254	4.95409
nscaf1690	2259137	1.14132	3.37893	4.39779	1.93254	4.95409
nscaf1690	2361825	2.24621	5.57854	4.54152	1.93254	4.95409
nscaf1690	2464513	2.04956	5.18705	5.7495	1.93254	4.95409
nscaf1690	2567201	1.60928	4.31054	5.58662	1.93254	4.95409
nscaf1690	2669889	2.97786	7.0351	4.74275	1.93254	4.95409
nscaf1690	2772577	2.5	6.08378	4.50727	1.93254	4.95409
nscaf1690	2875265	1.61669	4.32529	4.51216	1.93254	4.95409
nscaf1690	2977953	1.60432	4.30066	4.8118	1.93254	4.95409
nscaf1690	3080641	2.10156	5.29057	4.98241	1.93254	4.95409
nscaf1690	3183329	1.84236	4.77456	4.71381	1.93254	4.95409
nscaf1690	3286017	2.42663	5.93771	5.09943	1.93254	4.95409
nscaf1690	3388705	1.69059	4.47242	4.81124	1.93254	4.95409
nscaf1690	3491393	1.47687	4.04693	4.52621	1.93254	4.95409
nscaf1690	3594081	3.29911	7.67464	5.54686	1.93254	4.95409
nscaf1690	3696769	2.46215	6.00843	5.83495	1.93254	4.95409
nscaf1690	3799457	2.48387	6.05167	4.94803	1.93254	4.95409
nscaf1690	3902145	2.01946	5.12711	4.12815	1.93254	4.95409
nscaf1690	4004833	1.65412	4.39981	4.44525	1.93254	4.95409
nscaf1690	4107521	1.39722	3.88837	4.5843	1.93254	4.95409
nscaf1690	4210209	1.70853	4.50813	4.31111	1.93254	4.95409
nscaf1690	4312897	1.4984	4.0898	4.34127	1.93254	4.95409
nscaf1690	4415585	1.48018	4.05352	4.49856	1.93254	4.95409
nscaf1690	4518273	1.8	4.69022	4.39899	1.93254	4.95409
nscaf1690	4620961	1.72864	4.54816	4.73978	1.93254	4.95409
nscaf1690	4723649	1.95652	5.00182	5.12232	1.93254	4.95409
nscaf1690	4826337	3.09936	7.27698	5.60224	1.93254	4.95409
nscaf1690	4929025	1.5972	4.28648	5.27029	1.93254	4.95409
nscaf1690	5031713	1.6475	4.38662	5.01602	1.93254	4.95409
nscaf1690	5134401	2.02574	5.13961	4.96448	1.93254	4.95409
nscaf1690	5237089	1.92188	4.93285	5.01435	1.93254	4.95409
nscaf1690	5339777	1.67143	4.43426	5.17321	1.93254	4.95409
nscaf1690	5442465	2.52012	6.12384	5.08887	1.93254	4.95409
nscaf1690	5545153	0.844237	2.78749	4.21647	1.93254	4.95409
nscaf1690	5647841	1.6136	4.31914	4.29103	1.93254	4.95409
nscaf1690	5750529	2.40237	5.88941	4.96928	1.93254	4.95409
nscaf1690	5853217	2.04439	5.17676	5.24813	1.93254	4.95409
nscaf1690	5955905	1.17401	3.444	5.07117	1.93254	4.95409
nscaf1690	6058593	1.90222	4.89372	4.88034	1.93254	4.95409
nscaf1690	6161281	1.70357	4.49825	4.87526	1.93254	4.95409
nscaf1690	6263969	1.01453	3.12652	4.51695	1.93254	4.95409
nscaf1690	6366657	0.576271	2.25403	4.57836	1.93254	4.95409
nscaf1690	6469345	1.79907	4.68836	4.93038	1.93254	4.95409
nscaf1690	6572033	2.14902	5.38505	5.50562	1.93254	4.95409
nscaf1690	6674721	2.01381	5.11587	4.5976	1.93254	4.95409
nscaf1690	6777409	1.73156	4.55397	4.37783	1.93254	4.95409
nscaf1690	6880097	2.10204	5.29152	6.06354	3.07823	7.23491
nscaf1690	6982785	2.75155	6.58457	6.14815	3.07823	7.23491
nscaf1690	7085473	1.49499	4.08301	5.12929	1.87138	4.83232
nscaf1690	7188161	2.21185	5.51012	5.58894	1.90937	4.90796
nscaf1690	7290849	4.28674	9.64081	5.98551	3.94274	8.95599
nscaf1690	7393537	1.67742	4.44619	4.92842	1.93643	4.96183
nscaf1690	7496225	5.28261	11.6234	4.50384	4.24805	9.56378
nscaf1690	7598913	0.660912	2.42253	4.60943	1.76149	4.61356
nscaf1690	7701601	1.56918	4.23071	4.80122	1.76149	4.61356
nscaf1690	7804289	1.91798	4.9251	4.50374	1.76149	4.61356
nscaf1690	7906977	1.62739	4.34659	4.58577	1.76149	4.61356
nscaf1705	1	1.00656	3.11064	3.55713	1.2518	3.59886
nscaf1705	102689	0.849291	2.79755	2.90362	0.853936	2.8068
nscaf1705	205377	2.7377	6.557	4.14535	1.57899	4.25023
nscaf1705	308065	1.72098	4.53291	4.2933	1.57899	4.25023
nscaf1705	410753	1.58396	4.26012	3.9664	1.57899	4.25023
nscaf1705	513441	1.69575	4.48268	3.77278	1.57899	4.25023
nscaf1705	616129	0.829457	2.75807	3.63871	1.57899	4.25023
nscaf1705	718817	1.42056	3.93483	4.28424	1.57899	4.25023
nscaf1705	821505	0.819073	2.73739	4.06024	1.57899	4.25023
nscaf1705	924193	0.833509	2.76613	2.7428	0.797856	2.69516
nscaf1705	1026881	3.94886	8.96817	4.31764	2.86116	6.80277
nscaf1705	1129569	3.14874	7.37529	7.55005	2.86116	6.80277
nscaf1705	1232257	2.49107	6.066	5.51355	2.86116	6.80277
nscaf1705	1347781	1.14	3.3763	2.26516	0.924151	2.94658
nscaf1705	1450469	0.624413	2.34987	2.74262	0.924151	2.94658
nscaf1713	1	2.31333	5.71216	4.54295	1.674	4.43938
nscaf1721	1	0.742081	2.58412	2.41794	0.653292	2.40736
nscaf1732	1	3.37931	7.83431	6.36248	2.53432	6.15211
nscaf1743	1	2.5786	6.24026	4.78137	1.24773	3.59075
nscaf1767	1	1.34113	3.77671	4.70834	1.74957	4.58982
nscaf1777	1	0.677182	2.45492	2.40814	0.743807	2.58756
nscaf1786	1	1.51243	4.11772	4.99311	1.9296	4.94822
nscaf1806	1	0.789527	2.67857	2.65814	0.828917	2.75699
nscaf1810	1	0.867633	2.83407	2.69116	0.793939	2.68736
nscaf1814	1	0.531873	2.16564	3.73012	1.05775	3.21255
nscaf1830	1	1.70883	4.50872	4.08501	1.48875	4.07058
nscaf1843	1	0.788646	2.67682	2.71668	0.808433	2.71621
nscaf1869	1	0.89011	2.87882	3.90172	1.95613	5.00104
nscaf1882	1	2.64435	6.37115	4.9523	1.79539	4.68105
nscaf1886	1	1.05468	3.20643	2.20451	0.918658	2.93565
nscaf1898	1	0.758621	2.61705	2.73661	1.09657	3.28984
nscaf1898	102689	0.993355	3.08436	2.95837	1.09657	3.28984
nscaf1898	205377	1.07215	3.24123	3.04155	1.09657	3.28984
nscaf1898	308065	0.774623	2.6489	2.99004	1.09657	3.28984
nscaf1898	410753	1.72285	4.53662	3.16089	1.09657	3.28984
nscaf1898	513441	1.71236	4.51574	4.19852	1.09657	3.28984
nscaf1898	616129	2.01878	5.12577	4.81344	1.09657	3.28984
nscaf1898	718817	0.826531	2.75224	4.06476	1.09657	3.28984
nscaf1898	821505	0.783151	2.66588	2.94424	1.09657	3.28984
nscaf1898	924193	NA	NA	NA	1.09657	3.28984
nscaf1898	1026881	0.738051	2.5761	3.29277	1.09657	3.28984
nscaf1898	1129569	0.681672	2.46386	3.79381	1.09657	3.28984
nscaf1898	1232257	0.522375	2.14673	3.3347	1.09657	3.28984
nscaf1898	1334945	0.801676	2.70276	2.77144	1.09657	3.28984
nscaf1898	1437633	1.01172	3.12091	2.6188	1.09657	3.28984
nscaf1898	1540321	0.749758	2.5994	2.67364	1.09657	3.28984
nscaf1898	1643009	0.96496	3.02783	2.88574	1.09657	3.28984
nscaf1898	1745697	1.34389	3.7822	3.46877	1.09657	3.28984
nscaf1898	1848385	0.499551	2.10129	3.48037	1.09657	3.28984
nscaf1898	1951073	0.753623	2.6071	3.078	1.09657	3.28984
nscaf1898	2053761	0.273124	1.65052	3.69582	1.09657	3.28984
nscaf1898	2156449	2.37888	5.84266	4.38192	1.09657	3.28984
nscaf1898	2259137	2.15691	5.40077	3.37127	1.09657	3.28984
nscaf1898	2361825	0.892655	2.88388	2.93156	1.09657	3.28984
nscaf1898	2464513	0.770065	2.63983	3.3732	1.09657	3.28984
nscaf1898	2567201	1.06659	3.23016	4.14435	1.09657	3.28984
nscaf1898	2669889	2.07809	5.24383	4.0416	1.09657	3.28984
nscaf1898	2772577	0.66795	2.43654	2.82273	1.09657	3.28984
nscaf1898	2875265	0.764095	2.62795	2.47657	1.09657	3.28984
nscaf1898	2977953	0.787485	2.67451	2.65165	1.09657	3.28984
nscaf1898	3080641	2.42808	5.9406	2.83774	1.09657	3.28984
nscaf1898	3183329	0.625624	2.35228	3.12794	1.09657	3.28984
nscaf1898	3286017	1.26426	3.62367	3.53275	1.09657	3.28984
nscaf1898	3388705	2.87043	6.82123	3.27513	1.09657	3.28984
nscaf1898	3491393	0.20947	1.5238	2.44476	1.09657	3.28984
nscaf1898	3594081	1.65068	4.39297	2.64588	1.09657	3.28984
nscaf1898	3696769	0.850844	2.80065	2.90689	1.09657	3.28984
nscaf1898	3799457	1.21577	3.52713	3.04958	1.09657	3.28984
nscaf1898	3902145	0.892893	2.88436	3.2179	1.09657	3.28984
nscaf1898	4004833	2.59744	6.27777	3.82082	1.68098	4.45327
nscaf1898	4107521	11.04	23.0852	3.97426	1.68098	4.45327
nscaf1898	4210209	4.78919	10.6411	4.3046	1.68098	4.45327
nscaf1898	4312897	2.65617	6.39468	4.73747	1.68098	4.45327
nscaf1898	4415585	1.11349	3.32353	4.33689	1.68098	4.45327
nscaf1898	4518273	0.859794	2.81846	4.20422	1.68098	4.45327
nscaf1898	4620961	1.85578	4.80128	4.16919	1.68098	4.45327
nscaf1898	4723649	2.88073	6.84174	3.7166	1.01087	3.11923
nscaf1898	4826337	1.28922	3.67335	3.50414	1.01087	3.11923
nscaf1898	4929025	0.480274	2.06292	2.94358	1.01087	3.11923
nscaf1898	5031713	1.22057	3.53669	3.02669	1.01087	3.11923
nscaf1898	5134401	0.901961	2.90241	3.18242	1.01087	3.11923
nscaf1898	5237089	0.810954	2.72123	2.82691	1.01087	3.11923
nscaf1898	5339777	2.17736	5.44146	3.05676	1.01087	3.11923
nscaf1898	5442465	0.94941	2.99687	3.12758	1.01087	3.11923
nscaf1898	5545153	0.637048	2.37502	3.16344	1.01087	3.11923
nscaf1898	5647841	0.827419	2.75401	2.96699	1.01087	3.11923
nscaf1898	5750529	0.623619	2.34829	2.74725	1.01087	3.11923
nscaf1898	5853217	1.86842	4.82643	3.01143	1.01087	3.11923
nscaf1898	5955905	0.525547	2.15305	3.15914	1.01087	3.11923
nscaf1898	6058593	0.957447	3.01287	3.74008	1.54842	4.18938
nscaf1898	6161281	1.63137	4.35452	4.19532	1.54842	4.18938
nscaf1898	6263969	1.75253	4.59571	3.97699	1.54842	4.18938
nscaf1898	6366657	0.784091	2.66775	3.60972	1.54842	4.18938
nscaf1898	6469345	1.00437	3.10629	3.46893	1.54842	4.18938
nscaf1898	6572033	0.766957	2.63364	3.07682	0.95112	3.00028
nscaf1898	6674721	1.42105	3.93581	3.15414	0.95112	3.00028
nscaf1898	6777409	1.15197	3.40013	3.03549	0.95112	3.00028
nscaf1898	6880097	1.12418	3.34481	2.77881	0.95112	3.00028
nscaf1898	6982785	1.14793	3.39208	2.79588	0.95112	3.00028
nscaf1898	7085473	0.886256	2.87114	3.02728	0.95112	3.00028
nscaf1898	7188161	1.29126	3.67743	3.38027	0.95112	3.00028
nscaf1898	7290849	0.682162	2.46483	3.18738	0.95112	3.00028
nscaf1898	7393537	3.65909	8.39129	3.31114	0.95112	3.00028
nscaf1898	7496225	1.01345	3.12437	2.97697	0.95112	3.00028
nscaf1898	7598913	0.676976	2.45451	2.63918	0.95112	3.00028
nscaf1898	7701601	1.00787	3.11326	2.53814	0.95112	3.00028
nscaf1898	7804289	0.69927	2.49889	2.64451	0.95112	3.00028
nscaf1898	7906977	1.0939	3.28451	2.91869	0.95112	3.00028
nscaf1898	8009665	0.823394	2.746	2.98116	0.95112	3.00028
nscaf1898	8112353	1.0325	3.16229	3.15692	0.95112	3.00028
nscaf1898	8215041	0.850379	2.79972	2.79068	0.95112	3.00028
nscaf1898	8317729	1.94678	4.98244	2.86294	0.95112	3.00028
nscaf1898	8420417	1.68819	4.46763	3.06372	0.95112	3.00028
nscaf1898	8523105	1.11312	3.32279	3.33046	0.95112	3.00028
nscaf1898	8625793	0.798378	2.6962	3.13312	0.95112	3.00028
nscaf1898	8728481	1.20223	3.50018	2.84373	0.95112	3.00028
nscaf1898	8831169	1.34429	3.78299	2.98537	0.95112	3.00028
nscaf1898	8933857	1.16615	3.42836	3.0838	1.12124	3.33896
nscaf1898	9036545	1.90456	4.89839	3.23069	1.12124	3.33896
nscaf1898	9139233	1.37147	3.8371	3.48685	1.12124	3.33896
nscaf1898	9241921	0.913043	2.92447	3.13321	1.12124	3.33896
nscaf1898	9344609	1.00248	3.10252	3.06452	1.12124	3.33896
nscaf1898	9447297	1.3133	3.7213	3.24427	1.12124	3.33896
nscaf1898	9549985	0.787182	2.67391	2.82019	0.785074	2.66971
nscaf1898	9652673	0.856031	2.81097	2.75303	0.785074	2.66971
nscaf1898	9755361	1.42546	3.94459	3.68603	0.785074	2.66971
nscaf1898	9858049	2.17725	5.44125	3.96999	2.0929	5.27332
nscaf1898	9960737	0.772983	2.64564	2.97115	1.0587	3.21445
nscaf1898	10101933	0.804959	2.7093	2.62105	1.14504	3.38633
nscaf1898	10204621	1.75371	4.59807	3.44181	1.14504	3.38633
nscaf1898	10307309	0.733333	2.56671	3.19154	1.14504	3.38633
nscaf1898	10409997	0.814346	2.72799	2.87354	1.14504	3.38633
nscaf1898	10512685	1.27926	3.65354	3.15873	1.14504	3.38633
nscaf1898	10615373	1.05758	3.21221	3.24711	1.14504	3.38633
nscaf1898	10718061	1.5082	4.1093	3.58779	1.14504	3.38633
nscaf1898	10820749	1.52053	4.13384	3.44094	1.14504	3.38633
nscaf1898	10923437	1.5641	4.2206	3.28329	1.14504	3.38633
nscaf1898	11026125	1.11673	3.32997	3.25723	1.14504	3.38633
nscaf1898	11128813	0.804928	2.70924	2.89245	1.14504	3.38633
nscaf1898	11231501	1.375	3.84413	3.05968	1.14504	3.38633
nscaf1898	11334189	NA	NA	NA	1.14504	3.38633
nscaf1898	11436877	1.14326	3.38278	2.98393	1.14504	3.38633
nscaf1898	11539565	NA	NA	NA	1.14504	3.38633
nscaf1898	11642253	2.26117	5.60831	3.91184	1.14504	3.38633
nscaf1898	11744941	0.847403	2.79379	3.5641	1.14504	3.38633
nscaf1898	11847629	0.786822	2.67319	3.01087	1.14504	3.38633
nscaf1898	11950317	0.692	2.48442	2.85864	1.14504	3.38633
nscaf1898	12053005	0.392208	1.88759	2.97417	0.487678	2.07766
nscaf1898	12155693	5.11538	11.2905	3.69478	2.20595	5.49838
nscaf1898	12258381	1.28696	3.66886	3.89496	1.28334	3.66165
nscaf1898	12361069	1.40141	3.89671	3.70213	1.28334	3.66165
nscaf1898	12463757	1.29829	3.69142	3.61172	1.28334	3.66165
nscaf1898	12566445	1.40553	3.90491	3.31314	1.28334	3.66165
nscaf1898	12669133	0.61597	2.33306	2.67655	0.745304	2.59054
nscaf1898	12771821	1.14909	3.39438	3.14415	1.13171	3.35979
nscaf1898	12874509	1.70599	4.50306	4.03897	1.98206	5.05266
nscaf1898	12977197	NA	NA	NA	0.816373	2.73202
nscaf1898	13079885	0.752841	2.60554	2.67301	0.816373	2.73202
nscaf1898	13182573	0.680907	2.46233	2.52157	0.816373	2.73202
nscaf1898	13285261	0.333333	1.77039	2.65866	0.807145	2.71365
nscaf1898	13387949	1.22295	3.54143	2.78181	1.92853	4.94609
nscaf1898	13490637	NA	NA	NA	0.755027	2.60989
nscaf1898	13593325	0.471264	2.04498	3.20646	0.755027	2.60989
nscaf1898	13696013	2.52586	6.13526	4.64254	1.89395	4.87726
nscaf1898	13798701	0.721254	2.54266	5.17188	0.717823	2.53583
nscaf1898	13901389	1.86452	4.81866	5.05139	1.99764	5.08369
nscaf1898	14004077	0.694541	2.48948	4.97308	1.99764	5.08369
nscaf1898	14106765	1.61165	4.31526	5.28331	1.99764	5.08369
nscaf1898	14209453	3.34821	7.7724	4.92249	1.99764	5.08369
nscaf1898	14312141	2.02589	5.13992	3.85714	1.99764	5.08369
nscaf1898	14414829	0.724098	2.54832	2.66068	0.585199	2.2718
nscaf1898	14517517	0.275229	1.65471	2.82619	0.585199	2.2718
nscaf1898	14620205	1.86466	4.81895	3.91689	1.42682	3.94729
nscaf1898	14722893	2.91395	6.90786	4.39683	1.42682	3.94729
nscaf1898	14825581	3.84701	8.76541	3.77208	1.42682	3.94729
nscaf1898	14928269	0.643505	2.38787	3.25855	1.42682	3.94729
nscaf1898	15030957	2.27423	5.63432	3.8712	1.42682	3.94729
nscaf1898	15133645	1.64303	4.37773	4.04181	1.42682	3.94729
nscaf1898	15236333	2.52703	6.13758	3.31793	1.42682	3.94729
nscaf1898	15339021	0.697101	2.49458	2.91561	1.42682	3.94729
nscaf1898	15441709	0.757852	2.61552	3.27313	1.42682	3.94729
nscaf1898	15544397	2.05882	5.20549	3.173	1.42682	3.94729
nscaf1898	15647085	2.17152	5.42984	3.06805	1.42682	3.94729
nscaf1898	15749773	0.940187	2.97851	2.93418	0.816656	2.73258
nscaf1898	15852461	0.676523	2.45361	2.61228	0.816656	2.73258
nscaf1898	15955149	0.888889	2.87638	2.70045	0.816656	2.73258
nscaf1898	16057837	0.703583	2.50748	2.74262	0.816656	2.73258
nscaf1916	1	0.128972	1.36355	1.36564	0.680138	2.4608
nscaf1962	1	0.116667	1.33905	4.97524	0.989519	3.07672
nscaf1962	102689	0.880597	2.85988	2.79252	0.989519	3.07672
nscaf1962	205377	2.51515	6.11394	3.17517	0.989519	3.07672
nscaf1962	308065	0.874449	2.84764	3.21054	0.989519	3.07672
nscaf1962	410753	0.674468	2.44952	2.3796	0.989519	3.07672
nscaf1962	513441	0.877451	2.85361	2.95809	0.989519	3.07672
nscaf1973	1	0.666667	2.43399	2.82607	0.825134	2.74946
nscaf1986	1	1.68441	4.46011	4.58825	1.36009	3.81445
nscaf1987	1	0.528391	2.15871	2.12132	0.583417	2.26825
nscaf2014	1	2.00411	5.09656	5.43624	1.61272	4.31739
nscaf2021	1	0.872674	2.8441	2.61857	0.750852	2.60158
nscaf2030	1	0.838737	2.77654	2.76842	0.834625	2.76836
nscaf2053	1	0.90957	2.91756	2.25795	1.60737	4.30673
nscaf2053	102689	0.970149	3.03816	4.67156	1.60737	4.30673
nscaf2053	205377	0.598993	2.29926	4.9147	1.60737	4.30673
nscaf2053	308065	1.66469	4.42084	4.4137	1.60737	4.30673
nscaf2053	410753	5.44693	11.9505	3.41724	1.60737	4.30673
nscaf2053	513441	1.28993	3.67477	3.7819	1.60737	4.30673
nscaf2053	616129	1.13857	3.37345	4.42659	1.60737	4.30673
nscaf2072	1	2.64985	6.3821	6.38656	0.855476	2.80987
nscaf2074	1	2.05882	5.20549	5.52406	2.1676	5.42204
nscaf2093	1	0.953177	3.00437	3.24989	0.908715	2.91585
nscaf2097	1	2.62717	6.33694	6.59857	2.75547	6.59237
nscaf2108	1	1.26942	3.63394	1.09961	1.23234	3.56013
nscaf2110	1	0.559615	2.22087	2.49771	0.827367	2.75391
nscaf2114	1	0.728309	2.5567	2.05015	1.80325	4.69669
nscaf2136	64181	0.889831	2.87826	2.4875	0.938807	2.97576
nscaf2136	166869	0.86911	2.83701	2.86565	0.938807	2.97576
nscaf2136	269557	1.04506	3.18729	3.02882	0.938807	2.97576
nscaf2136	372245	9.3	19.6212	2.96346	0.938807	2.97576
nscaf2136	474933	4.68493	10.4335	3.21371	1.36358	3.8214
nscaf2136	577621	1.57286	4.23804	3.42254	1.36358	3.8214
nscaf2136	680309	0.990506	3.07868	3.9751	1.36358	3.8214
nscaf2136	782997	1.36478	3.82379	3.73225	1.36358	3.8214
nscaf2136	885685	0.688442	2.47734	3.1611	1.36358	3.8214
nscaf2136	988373	1.92079	4.93069	3.7735	1.36358	3.8214
nscaf2136	1091061	4.32857	9.72409	3.85359	1.36358	3.8214
nscaf2136	1193749	0.848193	2.79537	3.33932	1.36358	3.8214
nscaf2136	1296437	0.25498	1.6144	3.14264	0.944616	2.98733
nscaf2136	1399125	4.52655	10.1182	2.86529	0.944616	2.98733
nscaf2136	1501813	0.984962	3.06765	2.99223	0.944616	2.98733
nscaf2136	1604501	0.646288	2.39342	3.80585	0.944616	2.98733
nscaf2136	1707189	2.2005	5.48754	4.75555	1.7903	4.67091
nscaf2136	1809877	1.44519	3.98387	4.70442	1.7903	4.67091
nscaf2136	1912565	0.821062	2.74135	4.92061	1.7903	4.67091
nscaf2136	2015253	2.14933	5.38567	5.24745	1.7903	4.67091
nscaf2136	2117941	2.91985	6.91961	4.73017	1.7903	4.67091
nscaf2136	2220629	1.80583	4.70182	4.50959	1.7903	4.67091
nscaf2136	2323317	1.59295	4.27804	4.26249	1.7903	4.67091
nscaf2136	2426005	0.959637	3.01723	3.73015	1.7903	4.67091
nscaf2136	2528693	0.821697	2.74262	4.33917	1.7903	4.67091
nscaf2136	2631381	0.863281	2.82541	4.16744	1.7903	4.67091
nscaf2136	2734069	1.08931	3.27537	3.06079	0.944944	2.98798
nscaf2136	2836757	0.55914	2.21992	3.3229	0.832487	2.7641
nscaf2136	2939445	1.30821	3.71116	4.70427	1.98674	5.06197
nscaf2136	3042133	5.69799	12.4503	4.2465	1.98674	5.06197
nscaf2136	3144821	NA	NA	NA	0.906074	2.9106
nscaf2136	3247509	0.897132	2.89279	2.7893	0.906074	2.9106
nscaf2136	3350197	1.29887	3.69258	4.20211	1.70409	4.49928
nscaf2136	3452885	2.37571	5.83633	4.74407	1.70409	4.49928
nscaf2136	3555573	1.79422	4.67872	4.67634	1.70409	4.49928
nscaf2136	3658261	1.24511	3.58555	4.90437	1.70409	4.49928
nscaf2136	3760949	0.727119	2.55433	4.66635	1.70409	4.49928
nscaf2136	3863637	2.02932	5.14674	4.14123	1.70409	4.49928
nscaf2136	3966325	0.72594	2.55199	3.38541	1.19416	3.48412
nscaf2136	4069013	2.33978	5.76481	3.54664	1.19416	3.48412
nscaf2136	4171701	0.918033	2.9344	3.21691	1.19416	3.48412
nscaf2136	4274389	1.46983	4.03292	3.68094	1.58975	4.27166
nscaf2136	4377077	4.21277	9.49355	4.0862	1.58975	4.27166
nscaf2136	4479765	1.73724	4.56528	4.25801	1.58975	4.27166
nscaf2136	4582453	0.790244	2.68	2.83854	0.817789	2.73484
nscaf2136	4685141	0.966346	3.03059	2.53436	0.817789	2.73484
nscaf2136	4787829	1.32068	3.73598	2.95431	0.817789	2.73484
nscaf2136	4890517	0.636024	2.37298	2.52758	0.817789	2.73484
nscaf2136	4993205	0.655568	2.41189	2.71649	0.817789	2.73484
nscaf2136	5095893	0.9484	2.99486	2.93541	0.817789	2.73484
nscaf2136	5198581	0.745061	2.59005	3.03234	0.817789	2.73484
nscaf2136	5301269	3.65924	8.39158	3.69012	2.73682	6.55524
nscaf2136	5403957	1.85338	4.79648	3.14425	0.859339	2.81756
nscaf2136	5506645	0.677778	2.45611	2.56317	0.859339	2.81756
nscaf2136	5609333	0.743534	2.58701	2.747	0.859339	2.81756
nscaf2136	5712021	0.308824	1.72159	2.5477	0.859339	2.81756
nscaf2136	5814709	1.47261	4.03846	2.82694	0.859339	2.81756
nscaf2136	5917397	0.515818	2.13368	2.44425	0.859339	2.81756
nscaf2136	6020085	0.791554	2.68261	2.75785	0.859339	2.81756
nscaf2136	6122773	1.31195	3.71861	5.04224	2.57719	6.23745
nscaf2136	6225461	5.92727	12.9068	4.79292	2.57719	6.23745
nscaf2136	6328149	1.21662	3.52882	2.94083	0.827253	2.75368
nscaf2136	6430837	0.804577	2.70854	3.07186	0.827253	2.75368
nscaf2136	6533525	2.37644	5.83779	4.14582	1.41716	3.92806
nscaf2136	6636213	1.64167	4.37501	4.15432	1.41716	3.92806
nscaf2136	6738901	0.766094	2.63193	3.0442	1.41716	3.92806
nscaf2136	6841589	0.938095	2.97434	2.97003	1.41716	3.92806
nscaf2136	6944277	1.28767	3.67028	3.29892	1.41716	3.92806
nscaf2136	7046965	2.5867	6.25638	4.08795	1.41716	3.92806
nscaf2136	7149653	1.00788	3.11328	4.54728	1.41716	3.92806
nscaf2136	7252341	0.835551	2.7702	4.7833	1.41716	3.92806
nscaf2136	7355029	2.48065	6.04525	5.53189	2.37019	5.82534
nscaf2136	7457717	0.840598	2.78025	5.65359	2.37019	5.82534
nscaf2136	7560405	3.22831	7.5337	5.1823	2.37019	5.82534
nscaf2136	7663093	0.721398	2.54295	3.19852	0.907393	2.91322
nscaf2136	7765781	0.927739	2.95373	2.6914	0.907393	2.91322
nscaf2136	7868469	2.84211	6.76484	4.42185	1.98715	5.0628
nscaf2136	7971157	2.42798	5.94041	5.68387	1.98715	5.0628
nscaf2136	8073845	2.08923	5.26602	4.72306	1.98715	5.0628
nscaf2136	8176533	0.837209	2.7735	2.90307	0.815581	2.73044
nscaf2136	8279221	0.785714	2.67099	2.62755	0.815581	2.73044
nscaf2142	1	0.55	2.20173	2.10671	0.5	2.10219
nscaf2176	1	2.29653	5.67871	5.305	1.18789	3.47163
nscaf2176	102689	0.44058	1.98389	3.43955	1.18789	3.47163
nscaf2176	205377	2.10326	5.29395	3.94587	1.18789	3.47163
nscaf2176	308065	0.789474	2.67847	3.12998	1.18789	3.47163
nscaf2176	410753	1.16709	3.43023	2.98166	1.18789	3.47163
nscaf2176	513441	NA	NA	NA	1.18789	3.47163
nscaf2176	616129	1.72007	4.5311	3.75509	1.18789	3.47163
nscaf2176	718817	1.72816	4.54719	3.41355	1.18789	3.47163
nscaf2176	821505	0.963446	3.02481	3.35318	1.18789	3.47163
nscaf2176	924193	1.64065	4.37299	3.02786	1.18789	3.47163
nscaf2176	1026881	0.944637	2.98737	2.94698	1.18789	3.47163
nscaf2176	1129569	NA	NA	NA	1.18789	3.47163
nscaf2176	1232257	1.14677	3.38977	3.4074	1.18789	3.47163
nscaf2176	1508231	0.957594	3.01316	2.45058	0.909787	2.91799
nscaf2176	1610919	0.822086	2.74339	2.86626	0.909787	2.91799
nscaf2176	1713607	2.69323	6.46845	2.66364	0.909787	2.91799
nscaf2176	1816295	0.282215	1.66862	2.4528	0.909787	2.91799
nscaf2176	1918983	2.49704	6.07789	2.93489	0.909787	2.91799
nscaf2176	2021671	1.14721	3.39065	3.1315	0.909787	2.91799
nscaf2176	2124359	NA	NA	NA	0.909787	2.91799
nscaf2176	2227047	0.634615	2.37018	2.72275	0.909787	2.91799
nscaf2176	2329735	1.60208	4.2962	3.39858	0.909787	2.91799
nscaf2176	2432423	1.21449	3.5246	2.74101	0.909787	2.91799
nscaf2176	2535111	1.49727	4.08754	3.01837	0.909787	2.91799
nscaf2176	2637799	0.962284	3.0225	3.31749	0.909787	2.91799
nscaf2176	2740487	2.09868	5.28484	2.96282	0.909787	2.91799
nscaf2176	2843175	1.09146	3.27967	4.13308	0.909787	2.91799
nscaf2176	2945863	9.11268	19.2483	4.11302	2.88546	6.85114
nscaf2176	3048551	1.48756	4.06822	2.97837	2.33092	5.74718
nscaf2176	3151239	0.778689	2.657	2.4123	0.767213	2.63415
nscaf2176	3253927	0.833333	2.76578	2.72866	0.767213	2.63415
nscaf2176	3356615	0.875421	2.84957	3.56046	0.767213	2.63415
nscaf2176	3459303	1.63797	4.36765	4.42066	1.36812	3.83045
nscaf2176	3561991	5.53333	12.1225	3.7132	3.91904	8.9088
nscaf2176	3664679	1.29851	3.69185	2.86905	0.670821	2.44226
nscaf2176	3767367	1.75887	4.60833	2.77914	2.94629	6.97225
nscaf2176	3870055	1.31931	3.73327	2.79621	0.938156	2.97447
nscaf2176	3972743	0.978495	3.05477	2.57177	0.938156	2.97447
nscaf2176	4075431	0.549398	2.20053	3.15428	0.927231	2.95272
nscaf2176	4178119	1.13092	3.35822	4.2094	1.99848	5.08535
nscaf2176	4280807	0.966019	3.02994	3.1374	0.980371	3.05851
nscaf2202	1	1.21138	3.5184	2.91882	0.858923	2.81673
nscaf2204	1	0.704505	2.50931	2.47137	0.714299	2.52881
nscaf2204	102689	0.828383	2.75593	3.17369	0.714299	2.52881
nscaf2204	205377	0.822896	2.74501	3.17693	0.794875	2.68922
nscaf2204	308065	1.12637	3.34916	3.07653	1.56309	4.21858
nscaf2204	410753	0.57453	2.25056	4.32227	1.56309	4.21858
nscaf2204	513441	2.43296	5.95032	4.36217	1.56309	4.21858
nscaf2204	616129	0.508072	2.11826	2.23745	0.504176	2.1105
nscaf2204	718817	0.388571	1.88035	1.8612	0.504176	2.1105
nscaf2204	821505	0.245455	1.59544	2.77039	0.504176	2.1105
nscaf2204	924193	1.66321	4.4179	3.76167	0.504176	2.1105
nscaf2204	1026881	0.471063	2.04458	2.36844	0.504176	2.1105
nscaf2204	1129569	1.60934	4.31066	2.01494	0.504176	2.1105
nscaf2204	1232257	0.693548	2.4875	2.65863	1.00737	3.11227
nscaf2204	1334945	1.15569	3.40753	2.8572	1.00737	3.11227
nscaf2204	1437633	0.970179	3.03822	3.34017	1.00737	3.11227
nscaf2204	1540321	2.43379	5.95197	4.08726	1.87905	4.84758
nscaf2204	1643009	0.878274	2.85525	3.26862	0.753302	2.60646
nscaf2204	1745697	2.57463	6.23234	3.46424	1.58107	4.25437
nscaf2204	1848385	0.821012	2.74126	4.2101	1.58107	4.25437
nscaf2204	1951073	1.58854	4.26925	4.43769	1.58107	4.25437
nscaf2204	2053761	1.12364	3.34372	4.01227	1.58107	4.25437
nscaf2204	2156449	1.28639	3.66773	4.10062	1.58107	4.25437
nscaf2204	2259137	0.867041	2.83289	3.24338	0.997162	3.09193
nscaf2204	2361825	2.5	6.08378	3.06495	0.997162	3.09193
nscaf2204	2464513	0.899705	2.89792	3.03329	0.997162	3.09193
nscaf2204	2567201	7.33803	15.7153	3.4435	3.80554	8.68284
nscaf2204	2669889	1.14203	3.38034	3.25163	1.16457	3.42521
nscaf2204	2772577	0.902816	2.90411	3.41742	1.16457	3.42521
nscaf2204	2875265	NA	NA	NA	1.16457	3.42521
nscaf2204	2977953	1.4453	3.98408	3.90777	2.07498	5.23766
nscaf2204	3080641	0.343701	1.79103	2.49762	0.603322	2.30788
nscaf2204	3183329	0.286242	1.67664	2.27295	0.495687	2.0936
nscaf2204	3286017	1.02283	3.14304	2.76687	0.712321	2.52487
nscaf2204	3388705	8.31818	17.6666	3.33235	1.65061	4.39282
nscaf2204	3491393	1.59054	4.27323	3.90421	1.65061	4.39282
nscaf2204	3594081	1.71247	4.51596	4.50561	1.65061	4.39282
nscaf2204	3696769	3.42683	7.92891	4.94181	1.65061	4.39282
nscaf2204	3799457	0.854167	2.80726	4.88571	1.65061	4.39282
nscaf2204	3902145	1.2443	3.58394	4.7684	1.65061	4.39282
nscaf2204	4004833	1.19476	3.4853	4.11271	1.65061	4.39282
nscaf2204	4107521	1.37237	3.83889	4.38731	1.65061	4.39282
nscaf2204	4210209	0.836852	2.77279	4.64819	1.65061	4.39282
nscaf2204	4312897	1.28457	3.6641	3.58439	1.65061	4.39282
nscaf2204	4415585	0.442767	1.98825	2.22557	0.80207	2.70355
nscaf2204	4518273	0.72028	2.54072	2.67364	0.80207	2.70355
nscaf2204	4620961	0.910695	2.9198	4.79163	2.23674	5.55969
nscaf2210	12837	0.717833	2.53585	3.89872	2.22237	5.53108
nscaf2210	115525	1.84201	4.77385	4.82962	2.22237	5.53108
nscaf2210	218213	2.1773	5.44136	4.83064	2.22237	5.53108
nscaf2210	320901	1.98113	5.05082	4.59203	2.22237	5.53108
nscaf2210	423589	2.59582	6.27453	5.39114	2.22237	5.53108
nscaf2210	526277	2.72222	6.52618	6.12696	2.22237	5.53108
nscaf2210	628965	1.4899	4.07287	4.85125	2.22237	5.53108
nscaf2210	731653	1.58438	4.26097	4.14241	2.22237	5.53108
nscaf2210	834341	1.46549	4.02427	4.83618	2.22237	5.53108
nscaf2210	937029	2.02929	5.14669	5.28942	2.22237	5.53108
nscaf2210	1039717	1.16087	3.41784	5.46132	2.22237	5.53108
nscaf2210	1142405	4.47945	10.0245	6.34536	2.22237	5.53108
nscaf2210	1245093	2.15982	5.40654	5.14231	2.22237	5.53108
nscaf2210	1347781	1.48973	4.07253	4.5066	2.22237	5.53108
nscaf2210	1450469	3.47826	8.0313	5.2725	2.22237	5.53108
nscaf2210	1553157	5.0355	11.1314	5.65155	2.22237	5.53108
nscaf2210	1655845	1.55289	4.19828	4.98021	2.22237	5.53108
nscaf2210	1758533	2.02456	5.13728	4.95914	2.22237	5.53108
nscaf2210	1861221	2.4282	5.94084	4.93643	2.22237	5.53108
nscaf2210	1963909	2.4402	5.96474	5.39226	2.22237	5.53108
nscaf2210	2066597	1.43316	3.95991	4.56258	2.22237	5.53108
nscaf2210	2169285	2.85522	6.79095	5.33224	2.22237	5.53108
nscaf2210	2271973	3.48601	8.04673	6.66856	2.22237	5.53108
nscaf2210	2374661	4.44949	9.96482	6.73111	2.22237	5.53108
nscaf2210	2477349	2.32708	5.73954	6.8388	2.22237	5.53108
nscaf2210	2580037	4.36744	9.80147	7.25023	2.30362	5.69282
nscaf2210	2682725	1.98034	5.04925	6.70638	2.30362	5.69282
nscaf2210	2785413	3.13428	7.34649	6.08454	2.30362	5.69282
nscaf2210	2888101	1.81767	4.7254	5.41861	2.30362	5.69282
nscaf2210	2990789	NA	NA	NA	2.30362	5.69282
nscaf2210	3093477	1.8521	4.79394	4.73785	2.30362	5.69282
nscaf2210	3196165	2.79427	6.66961	4.70536	2.30362	5.69282
nscaf2210	3298853	2.46326	6.01063	5.5563	2.30362	5.69282
nscaf2210	3401541	4.89552	10.8528	7.23152	2.30362	5.69282
nscaf2210	3504229	3.77578	8.6236	6.89353	2.30362	5.69282
nscaf2210	3606917	1.44465	3.98279	4.9719	2.30362	5.69282
nscaf2210	3709605	2.89356	6.86728	5.31817	2.30362	5.69282
nscaf2210	3812293	1.60862	4.30922	4.58667	2.30362	5.69282
nscaf2210	3914981	2.00426	5.09687	5.04272	2.30362	5.69282
nscaf2210	4017669	4.55909	10.183	5.2623	2.30362	5.69282
nscaf2210	4120357	2.30396	5.69351	4.52485	2.30362	5.69282
nscaf2210	4223045	2.16112	5.40914	5.39774	2.30362	5.69282
nscaf2210	4325733	1.78664	4.66363	6.23876	2.30362	5.69282
nscaf2210	4428421	3.6278	8.329	5.19542	2.30362	5.69282
nscaf2210	4531109	0.65897	2.41866	2.96656	0.828285	2.75574
nscaf2210	4633797	2.73091	6.54347	4.57458	1.99087	5.07021
nscaf2210	4736485	5.69231	12.439	4.82165	1.99087	5.07021
nscaf2210	4839173	1.33958	3.77363	4.34222	1.99087	5.07021
nscaf2210	4941861	2.02186	5.13189	5.15885	1.99087	5.07021
nscaf2210	5044549	3	7.07918	5.45809	1.99087	5.07021
nscaf2216	1	1.99681	5.08202	3.36813	0.680563	2.46165
nscaf2216	102689	0.875847	2.85042	2.47749	0.680563	2.46165
nscaf2216	205377	0.544513	2.1908	3.16198	0.680563	2.46165
nscaf2216	308065	2.33708	5.75943	5.09525	1.85575	4.8012
nscaf2216	410753	1.62198	4.33583	4.60916	1.85575	4.8012
nscaf2216	513441	2.51502	6.11368	5.17778	1.85575	4.8012
nscaf2216	616129	1.09834	3.29335	4.62696	1.85575	4.8012
nscaf2216	718817	1.86215	4.81395	5.00096	1.85575	4.8012
nscaf2216	821505	1.83649	4.76287	4.54013	1.85575	4.8012
nscaf2216	924193	2.33851	5.76228	4.47152	1.85575	4.8012
nscaf2216	1026881	0.680982	2.46248	2.18444	0.534107	2.17009
nscaf2216	1129569	70.25	140.96	4.03812	35.3785	71.5381
nscaf2216	1232257	1.78261	4.6556	6.42715	2.73625	6.5541
nscaf2216	1334945	3.16208	7.40184	6.26445	2.73625	6.5541
nscaf2216	1437633	2.98961	7.05849	5.32411	2.73625	6.5541
nscaf2216	1559575	2.5	6.08378	3.92347	2.36461	5.81424
nscaf2216	1662263	3.58772	8.24921	6.26983	2.36461	5.81424
nscaf2216	1764951	2.89965	6.87941	4.00635	2.36461	5.81424
nscaf2216	1867639	0.769345	2.6384	2.7257	0.881236	2.86115
nscaf2216	1970327	1.12067	3.33781	3.34704	0.881236	2.86115
nscaf2216	2073015	0.759657	2.61911	2.78215	0.881236	2.86115
nscaf2216	2175703	0.873054	2.84486	2.75752	0.881236	2.86115
nscaf2234	1	0.837912	2.7749	3.2134	1.03498	3.16722
nscaf2253	1	2.98925	7.05777	5.3003	1.91255	4.91429
nscaf2269	1	0.786765	2.67308	2.48717	0.687056	2.47458
nscaf2273	1	1.31788	3.73042	2.80832	0.800182	2.69979
nscaf2279	1	0.795053	2.68958	2.64154	0.95	2.99805
nscaf2279	102689	2.30973	5.705	3.67724	1.33034	3.75523
nscaf2279	205377	4.19492	9.45801	4.21777	1.33034	3.75523
nscaf2279	308065	0.947853	2.99377	3.06154	1.33034	3.75523
nscaf2279	410753	1.65157	4.39472	3.79431	1.26813	3.63137
nscaf2279	513441	1.24332	3.58199	3.51983	1.26813	3.63137
nscaf2279	616129	1.0087	3.1149	3.53704	1.26813	3.63137
nscaf2280	1	0.786982	2.67351	2.69389	0.741799	2.58356
nscaf2283	1	0.836735	2.77256	2.78343	0.982957	3.06365
nscaf2301	1	0.746869	2.59365	4.23409	1.3903	3.8746
nscaf2309	1	2.59938	6.28162	7.45018	2.89869	6.87748
nscaf2330	1	3.77376	8.61957	2.40569	1.49703	4.08706
nscaf2330	102689	4.12438	9.31758	5.13403	1.49703	4.08706
nscaf2330	205377	2.1464	5.37984	4.5074	1.49703	4.08706
nscaf2330	308065	0.78022	2.66005	2.886	1.49703	4.08706
nscaf2330	410753	1.4185	3.93074	3.98856	1.49703	4.08706
nscaf2330	513441	3.88739	8.84578	5.48768	1.49703	4.08706
nscaf2330	616129	0.73356	2.56716	5.10783	1.49703	4.08706
nscaf2330	718817	0.735883	2.57178	3.79843	1.49703	4.08706
nscaf2330	821505	3.21888	7.51493	4.25464	1.49703	4.08706
nscaf2330	924193	0.52795	2.15783	3.48533	1.49703	4.08706
nscaf2330	1026881	2.42969	5.9438	4.52501	1.49703	4.08706
nscaf2330	1129569	1.59307	4.27827	4.85482	1.49703	4.08706
nscaf2330	1232257	0.998102	3.09381	3.13961	1.49703	4.08706
nscaf2330	1334945	0.672862	2.44632	2.67698	1.49703	4.08706
nscaf2330	1437633	2.65988	6.40207	3.43809	1.49703	4.08706
nscaf2330	1540321	0.876211	2.85115	3.29165	1.49703	4.08706
nscaf2330	1643009	0.906109	2.91067	3.82393	1.49703	4.08706
nscaf2330	1745697	2.13364	5.35443	4.24423	1.49703	4.08706
nscaf2330	1848385	0.528881	2.15968	2.68262	1.49703	4.08706
nscaf2330	1951073	1.80672	4.7036	3.80911	1.49703	4.08706
nscaf2330	2053761	3.43421	7.9436	6.03538	1.49703	4.08706
nscaf2330	2156449	0.512083	2.12624	4.75583	1.49703	4.08706
nscaf2330	2259137	0.404321	1.91171	2.73698	1.49703	4.08706
nscaf2330	2361825	1.10764	3.31187	3.70618	1.49703	4.08706
nscaf2330	2464513	2.45455	5.99329	3.40499	1.49703	4.08706
nscaf2330	2567201	343	683.95	4.02774	335.88	669.774
nscaf2330	2669889	2.58407	6.25115	4.90188	1.2262	3.54791
nscaf2330	2772577	0.15009	1.40559	3.1889	1.2262	3.54791
nscaf2330	2875265	0.819231	2.73771	3.16387	1.2262	3.54791
nscaf2330	2977953	1.65101	4.39361	3.71747	1.2262	3.54791
nscaf2330	3080641	0.608911	2.31901	2.75756	1.2262	3.54791
nscaf2330	3183329	1.9212	4.9315	4.4632	1.2262	3.54791
nscaf2330	3286017	NA	NA	NA	1.2262	3.54791
nscaf2330	3388705	0.617211	2.33553	2.41223	1.2262	3.54791
nscaf2330	3491393	2.03865	5.16532	2.53543	1.2262	3.54791
nscaf2330	3594081	0.803951	2.70729	3.17039	1.2262	3.54791
nscaf2330	3696769	1.36308	3.8204	4.24229	1.2262	3.54791
nscaf2330	3799457	0.83376	2.76663	3.61093	1.2262	3.54791
nscaf2330	3902145	1.06089	3.2188	4.04156	1.2262	3.54791
nscaf2330	4004833	10.3333	21.6783	4.43876	1.2262	3.54791
nscaf2330	4107521	1.57249	4.2373	4.14828	1.2262	3.54791
nscaf2330	4210209	1.19726	3.49028	2.93246	1.2262	3.54791
nscaf2330	4312897	0.861538	2.82194	2.77478	1.2262	3.54791
nscaf2330	4415585	0.548652	2.19904	2.31713	1.2262	3.54791
nscaf2334	1	8.07292	17.1783	9.78084	2.58041	6.24386
nscaf2342	1	0.601449	2.30415	2.32329	0.717077	2.53434
nscaf2359	1	0.914874	2.92812	2.78351	0.840547	2.78015
nscaf2360	1	1.47761	4.04841	4.13624	1.07998	3.2568
nscaf2366	1	2.05483	5.19754	6.3207	3.78108	8.63416
nscaf2371	1	0.348837	1.80125	2.32884	0.571252	2.24404
nscaf2385	1	0.618956	2.339	2.38337	0.576863	2.2552
nscaf2398	1	0.611524	2.32421	3.00844	0.983911	3.06555
nscaf2398	102689	0.856574	2.81205	2.7564	0.983911	3.06555
nscaf2398	205377	0.892826	2.88422	2.89011	0.983911	3.06555
nscaf2398	308065	0.716381	2.53296	2.80655	0.983911	3.06555
nscaf2398	410753	1.00332	3.1042	2.59039	0.983911	3.06555
nscaf2398	519859	0.905738	2.90993	1.53189	0.476848	2.05609
nscaf2398	622547	3.36493	7.80567	2.45179	3.17576	7.42907
nscaf2398	725235	0.685209	2.4709	2.56927	0.695971	2.49233
nscaf2408	1	0.6	2.30127	2.89435	0.796419	2.6923
nscaf2439	1	0.827586	2.75434	2.55315	1.04478	3.18673
nscaf2443	1	2.2654	5.61674	15.6254	6.00723	13.066
nscaf2457	1	0.717391	2.53497	2.80878	0.607645	2.31649
nscaf2501	1	3.3991	7.87371	5.00598	1.43286	3.95932
nscaf2511	1	0.241007	1.58658	1.84171	0.498028	2.09826
nscaf2511	102689	0.913907	2.92619	2.80372	1.06533	3.22764
nscaf2511	205377	1.07317	3.24325	2.98548	1.06533	3.22764
nscaf2511	308065	0.897898	2.89432	3.06704	1.06533	3.22764
nscaf2511	410753	1.41149	3.91678	3.08649	1.06533	3.22764
nscaf2511	513441	1.24941	3.5941	3.15209	1.06533	3.22764
nscaf2511	616129	1.37055	3.83527	3.6414	1.06533	3.22764
nscaf2511	718817	0.843454	2.78593	2.97166	1.06533	3.22764
nscaf2511	821505	1.03791	3.17306	3.1296	1.06533	3.22764
nscaf2511	924193	NA	NA	NA	1.06533	3.22764
nscaf2511	1026881	1.05458	3.20623	2.80793	0.648824	2.39847
nscaf2511	1129569	NA	NA	NA	0.648824	2.39847
nscaf2511	1232257	2.78246	6.64609	3.26503	1.7799	4.65022
nscaf2511	1334945	1.07117	3.23926	3.53038	1.7799	4.65022
nscaf2511	1437633	1.57687	4.24602	3.06596	1.09825	3.29317
nscaf2511	1572411	2.08837	5.26431	3.90832	2.52223	6.12803
nscaf2511	1675099	2.16338	5.41364	4.76411	2.52223	6.12803
nscaf2511	1777787	0.793358	2.6862	3.09256	0.845807	2.79062
nscaf2511	1880475	2.8764	6.83312	2.84123	0.845807	2.79062
nscaf2511	1983163	1.02918	3.15567	3.23411	0.845807	2.79062
nscaf2511	2085851	2.06643	5.22064	4.81792	1.90898	4.90717
nscaf2511	2188539	3.04183	7.16244	4.7557	1.90898	4.90717
nscaf2511	2291227	2.02432	5.1368	4.3823	1.90898	4.90717
nscaf2511	2393915	2.36341	5.81185	3.36916	1.90898	4.90717
nscaf2511	2496603	1.1224	3.34125	3.32657	1.74485	4.58042
nscaf2511	2599291	4.00654	9.08298	4.43508	1.74485	4.58042
nscaf2511	2701979	1.28128	3.65756	4.092	1.74485	4.58042
nscaf2511	2804667	0.856164	2.81124	4.27051	1.74485	4.58042
nscaf2511	2907355	4.83696	10.7362	4.20927	1.74485	4.58042
nscaf2511	3010043	0.369261	1.84191	2.5493	0.662274	2.42524
nscaf2511	3112731	0.682796	2.4661	2.99554	0.662274	2.42524
nscaf2511	3215419	4.51667	10.0985	4.30097	2.34827	5.78172
nscaf2511	3318107	1.29353	3.68195	4.32364	0.917258	2.93286
nscaf2511	3420795	0.94702	2.99211	5.37823	2.29549	5.67663
nscaf2511	3523483	2.17778	5.4423	6.20097	2.29549	5.67663
nscaf2511	3626171	2.74638	6.57426	6.84497	2.56525	6.21368
nscaf2511	3728859	1.36268	3.81961	6.58207	2.56525	6.21368
nscaf2511	3831547	3.67227	8.41753	5.62231	2.56525	6.21368
nscaf2511	3934235	2.10922	5.3058	4.86789	2.56525	6.21368
nscaf2511	4036923	0.244444	1.59343	4.59853	0.920124	2.93857
nscaf2511	4139611	2.07968	5.24701	5.12295	2.0648	5.21738
nscaf2511	4242299	0.768959	2.63763	4.81982	2.0648	5.21738
nscaf2511	4344987	0.746183	2.59229	3.34622	0.585524	2.27245
nscaf2511	4447675	0.897292	2.89311	3.31757	1.90554	4.90033
nscaf2511	4550363	1.70973	4.51052	4.1135	1.90554	4.90033
nscaf2511	4653051	0.838261	2.77559	4.42669	1.90554	4.90033
nscaf2511	4755739	1.83106	4.75206	4.93726	1.90554	4.90033
nscaf2511	4858427	0.964021	3.02596	4.75765	1.90554	4.90033
nscaf2511	4961115	6.09836	13.2474	4.96039	1.90554	4.90033
nscaf2511	5063803	2.14236	5.37179	3.91137	1.90554	4.90033
nscaf2511	5166491	0.744275	2.58849	2.68383	0.821709	2.74264
nscaf2511	5269179	1.77419	4.63885	3.64294	1.46795	4.02917
nscaf2511	5371867	1.25028	3.59584	4.07015	1.46795	4.02917
nscaf2511	5474555	1.01205	3.12157	3.14106	1.46795	4.02917
nscaf2511	5577243	0.779605	2.65882	3.14467	0.845221	2.78945
nscaf2511	5679931	1.36364	3.82151	3.86744	1.44223	3.97797
nscaf2511	5782619	0.836431	2.77195	3.14528	0.739796	2.57957
nscaf2511	5885307	0.838926	2.77692	2.4395	0.739796	2.57957
nscaf2511	5987995	0.459459	2.02148	2.83881	0.739796	2.57957
nscaf2511	6090683	2.10577	5.29895	4.35203	1.49309	4.07922
nscaf2511	6193371	1.1519	3.39998	4.86282	1.49309	4.07922
nscaf2511	6296059	2.39604	5.87681	4.40297	2.64139	6.36527
nscaf2511	6398747	1.336	3.76649	3.85956	1.18124	3.45839
nscaf2511	6501435	0.89455	2.88765	3.52693	1.16627	3.42859
nscaf2511	6604123	0.934783	2.96775	3.45307	1.16627	3.42859
nscaf2511	6706811	1.27838	3.65179	3.33341	1.16627	3.42859
nscaf2527	1	3.93413	8.93884	4.94539	1.52753	4.14779
nscaf2529	1	2.5	6.08378	2.88592	1.82286	4.73572
nscaf2529	102689	1.94024	4.96941	4.25846	1.82286	4.73572
nscaf2529	205377	2.42857	5.94158	4.59041	1.82286	4.73572
nscaf2529	308065	1.34855	3.79147	3.86157	1.10942	3.31541
nscaf2529	410753	0.950508	2.99906	3.02204	1.10942	3.31541
nscaf2529	513441	1.17775	3.45145	3.20658	1.10942	3.31541
nscaf2529	616129	1.36721	3.82862	3.7836	1.7061	4.50328
nscaf2529	718817	1.625	4.34183	4.21704	1.7061	4.50328
nscaf2529	821505	2.72362	6.52896	3.699	1.7061	4.50328
nscaf2529	924193	0.91573	2.92982	3.08238	1.23038	3.55622
nscaf2529	1026881	1.14674	3.38971	3.61205	1.23038	3.55622
nscaf2529	1155241	1.13483	3.36601	3.7621	1.27757	3.65017
nscaf2529	1257929	2.09756	5.2826	3.81666	1.27757	3.65017
nscaf2529	1360617	0.677294	2.45514	3.78524	1.27757	3.65017
nscaf2529	1463305	2.41346	5.9115	3.82521	1.73219	4.55523
nscaf2529	1565993	1.414	3.92177	4.39369	1.73219	4.55523
nscaf2529	1668681	2.50194	6.08764	4.51788	1.73219	4.55523
nscaf2529	1771369	0.807656	2.71467	3.61207	1.04913	3.1954
nscaf2529	1874057	1.13492	3.36618	2.71205	1.04913	3.1954
nscaf2529	1976745	0.876574	2.85187	2.81997	1.04145	3.18011
nscaf2529	2079433	1.22868	3.55284	3.09866	1.04145	3.18011
nscaf2529	2182121	1.75394	4.59853	3.63337	1.57254	4.2374
nscaf2529	2284809	1.41093	3.91566	3.95873	1.57254	4.2374
nscaf2529	2387497	0.557751	2.21716	2.96372	0.842705	2.78444
nscaf2529	2515857	0.895433	2.88941	2.60076	0.844986	2.78898
nscaf2529	2618545	0.761307	2.62239	2.74622	0.844986	2.78898
nscaf2529	2721233	0.975352	3.04852	2.8953	0.844986	2.78898
nscaf2529	2823921	0.811909	2.72313	3.27513	1.40893	3.91168
nscaf2529	2926609	1.03692	3.17108	3.58315	1.40893	3.91168
nscaf2529	3029297	1.94427	4.97744	3.49044	1.40893	3.91168
nscaf2529	3131985	0.989189	3.07606	3.18853	1.40893	3.91168
nscaf2529	3234673	1.69042	4.47206	3.95594	1.40893	3.91168
nscaf2529	3337361	1.38034	3.85477	3.38811	1.40893	3.91168
nscaf2529	3440049	1.19939	3.49452	3.94204	1.40893	3.91168
nscaf2529	3542737	2.11422	5.31578	4.8763	1.40893	3.91168
nscaf2529	3645425	0.828947	2.75705	4.55625	1.40893	3.91168
nscaf2529	3748113	NA	NA	NA	1.40893	3.91168
nscaf2529	3850801	1.73872	4.56823	3.85542	1.40893	3.91168
nscaf2529	3953489	3.44635	7.96777	3.1281	1.40893	3.91168
nscaf2529	4056177	0.898256	2.89503	3.75851	1.40893	3.91168
nscaf2529	4158865	1.45103	3.9955	3.99998	1.40893	3.91168
nscaf2529	4261553	1.49512	4.08327	3.91402	1.40893	3.91168
nscaf2529	4364241	1.64993	4.39147	3.2232	1.40893	3.91168
nscaf2529	4550363	1.26078	3.61674	2.29504	0.95953	3.01702
nscaf2529	4653051	1.16892	3.43387	2.9777	0.95953	3.01702
nscaf2529	4755739	1.375	3.84413	3.24557	0.95953	3.01702
nscaf2529	4858427	1.26762	3.63037	3.26442	1.36888	3.83196
nscaf2529	4980369	0.872367	2.84349	3.65169	2.39845	5.8816
nscaf2529	5083057	1.94105	4.97103	4.09089	1.76064	4.61186
nscaf2529	5185745	0.8297	2.75855	3.33429	1.04377	3.18472
nscaf2529	5288433	1.46026	4.01387	4.70197	0.527594	2.15712
nscaf2529	5391121	2.20153	5.48959	5.6913	2.24187	5.56989
nscaf2529	5493809	1.34884	3.79205	4.53565	2.24187	5.56989
nscaf2529	5596497	1.90926	4.90773	5.38295	2.24187	5.56989
nscaf2529	5699185	3.15584	7.38943	4.97468	2.24187	5.56989
nscaf2529	5801873	0.599359	2.29999	2.75749	0.691116	2.48266
nscaf2552	1	1.68556	4.46239	4.32101	2.11638	5.32007
nscaf2556	1	0.855019	2.80896	2.79737	0.773354	2.64638
nscaf2556	102689	0.764078	2.62791	2.81902	0.773354	2.64638
nscaf2556	205377	0.862595	2.82404	2.84007	0.764453	2.62866
nscaf2556	308065	0.750896	2.60167	2.7497	0.764453	2.62866
nscaf2556	410753	0.962325	3.02258	3.75215	2.16505	5.41696
nscaf2556	513441	0	1.10679	3.35654	1.0018	3.10118
nscaf2556	616129	NA	NA	NA	1.0018	3.10118
nscaf2556	718817	1.01363	3.12471	2.67386	1.0018	3.10118
nscaf2560	1	1.78619	4.66273	4.72865	1.81894	4.72793
nscaf2564	1	0.830212	2.75957	3.51998	1.93979	4.96851
nscaf2564	102689	NA	NA	NA	1.93979	4.96851
nscaf2564	205377	0.706334	2.51296	2.57519	0.862203	2.82326
nscaf2564	308065	1.64898	4.38957	4.2961	2.82001	6.72085
nscaf2571	1	0.696203	2.49279	1.71025	1.68868	4.46861
nscaf2575	1	1.02513	3.14762	2.9859	0.980099	3.05797
nscaf2575	102689	NA	NA	NA	0.980099	3.05797
nscaf2575	205377	0.5	2.10219	3.07156	0.980099	3.05797
nscaf2575	308065	0.911708	2.92181	3.0873	0.980099	3.05797
nscaf2575	410753	0.674603	2.44979	2.94908	0.980099	3.05797
nscaf2575	513441	1.73628	4.56337	2.9918	0.980099	3.05797
nscaf2575	616129	1.26022	3.61564	3.05333	0.980099	3.05797
nscaf2575	718817	1.41293	3.91964	4.0528	1.73099	4.55284
nscaf2575	821505	1.86705	4.82371	3.95165	1.73099	4.55284
nscaf2575	924193	0.734729	2.56948	3.39481	0.775554	2.65076
nscaf2575	1026881	1.87204	4.83363	3.36209	2.13421	5.35556
nscaf2575	1129569	1.56335	4.2191	2.80437	2.34648	5.77816
nscaf2575	1232257	1.18901	3.47387	4.10508	1.71475	4.52051
nscaf2575	1334945	6.18852	13.4269	4.649	1.71475	4.52051
nscaf2575	1437633	1.34877	3.79191	4.36147	1.71475	4.52051
nscaf2575	1540321	2.62696	6.33653	4.23288	1.71475	4.52051
nscaf2575	1643009	2.07099	5.2297	4.21035	1.71475	4.52051
nscaf2575	1745697	1.26604	3.62721	4.00404	1.71475	4.52051
nscaf2575	1848385	1.89301	4.87539	3.60919	1.71475	4.52051
nscaf2575	1951073	1.81935	4.72875	3.26163	1.71475	4.52051
nscaf2575	2053761	2.7507	6.58287	2.63846	2.68924	6.46052
nscaf2575	2156449	0.909574	2.91757	2.72707	0.699599	2.49955
nscaf2575	2259137	1.03571	3.16868	3.04646	0.779975	2.65956
nscaf2575	2361825	2.38769	5.8602	5.01469	2.65001	6.38243
nscaf2575	2464513	1.34735	3.7891	6.17854	2.65001	6.38243
nscaf2575	2567201	1.88123	4.85193	4.96482	2.65001	6.38243
nscaf2575	2669889	0.739837	2.57965	2.86141	0.930837	2.95989
nscaf2575	2772577	2.2844	5.65457	2.53257	0.930837	2.95989
nscaf2575	2875265	1.0493	3.19572	3.10982	0.930837	2.95989
nscaf2575	2977953	1.33173	3.75799	3.4738	0.930837	2.95989
nscaf2575	3080641	1.16267	3.42142	3.05586	0.930837	2.95989
nscaf2575	3183329	0.594937	2.29119	2.83911	0.930837	2.95989
nscaf2575	3286017	1.00217	3.1019	3.01913	0.930837	2.95989
nscaf2575	3388705	0.535817	2.17349	3.88141	0.930837	2.95989
nscaf2575	3491393	1.82637	4.74271	4.40927	1.81554	4.72116
nscaf2575	3594081	0.788136	2.67581	2.99709	0.980371	3.05851
nscaf2575	3696769	0.501326	2.10483	3.05586	0.980371	3.05851
nscaf2575	3799457	0.997768	3.09314	3.56019	0.980371	3.05851
nscaf2575	3902145	0.912722	2.92383	2.94942	0.980371	3.05851
nscaf2575	4004833	0.754545	2.60893	2.89214	0.980371	3.05851
nscaf2575	4107521	2.22917	5.5446	3.42731	0.980371	3.05851
nscaf2575	4210209	0.8694	2.83759	2.95966	0.980371	3.05851
nscaf2575	4312897	1.84272	4.77527	2.91514	0.980371	3.05851
nscaf2575	4415585	0.628615	2.35823	2.57115	0.980371	3.05851
nscaf2589	1	1.01811	3.13363	2.49063	0.820799	2.74083
nscaf2589	102689	1.81	4.71013	4.61771	1.96919	5.02704
nscaf2589	205377	2.93137	6.94255	4.86038	2.34795	5.78107
nscaf2589	308065	0.727463	2.55502	3.10699	0.518602	2.13922
nscaf2589	410753	0.467391	2.03727	2.38804	0.518602	2.13922
nscaf2589	513441	1.27761	3.65025	3.26023	2.15562	5.39818
nscaf2589	616129	0.463942	2.0304	3.29471	0.620843	2.34276
nscaf2589	718817	3.08889	7.25614	4.01635	1.7751	4.64065
nscaf2589	821505	0.518201	2.13842	3.40712	0.759962	2.61972
nscaf2589	924193	1.2844	3.66377	3.71832	1.38655	3.86713
nscaf2589	1026881	2.80952	6.69998	4.80589	1.81378	4.71766
nscaf2589	1129569	1.81182	4.71374	4.75554	1.81378	4.71766
nscaf2589	1232257	1.17785	3.45165	4.3457	1.81378	4.71766
nscaf2589	1334945	0.88378	2.86621	4.7609	1.81378	4.71766
nscaf2589	1437633	1.60516	4.30233	5.32613	1.81378	4.71766
nscaf2589	1540321	0.863706	2.82625	4.74344	1.81378	4.71766
nscaf2589	1643009	2.18322	5.45314	4.19315	1.81378	4.71766
nscaf2589	1745697	1.87931	4.84811	3.74776	1.81378	4.71766
nscaf2589	1848385	0.573003	2.24752	2.95817	0.790863	2.68124
nscaf2589	1951073	0.718519	2.53721	2.87388	0.790863	2.68124
nscaf2589	2053761	3.15441	7.38658	3.40135	1.70823	4.50752
nscaf2589	2156449	1.62134	4.33455	3.70857	1.70823	4.50752
nscaf2589	2259137	NA	NA	NA	1.70823	4.50752
nscaf2589	2361825	2.42657	5.9376	5.49332	1.70823	4.50752
nscaf2589	2464513	2.54545	6.17427	5.39509	1.70823	4.50752
nscaf2589	2567201	1.7415	4.57375	4.51623	1.70823	4.50752
nscaf2589	2669889	1.0823	3.26144	3.13927	1.13006	3.35651
nscaf2589	2772577	0.846298	2.7916	2.61334	0.989657	3.07699
nscaf2589	2875265	0.877531	2.85377	2.85102	0.989657	3.07699
nscaf2589	2977953	0.971402	3.04065	3.15315	0.989657	3.07699
nscaf2589	3080641	1.02022	3.13784	2.92233	0.989657	3.07699
nscaf2589	3183329	1.85452	4.79875	3.73812	2.00987	5.10802
nscaf2589	3286017	3.71486	8.50232	3.7699	2.00987	5.10802
nscaf2589	3388705	0.628635	2.35827	2.57973	0.843582	2.78619
nscaf2589	3491393	0.930233	2.95869	2.88736	0.843582	2.78619
nscaf2589	3594081	0.792793	2.68508	2.71421	0.843582	2.78619
nscaf2589	3696769	1.05495	3.20697	2.73923	0.843582	2.78619
nscaf2589	3799457	0.759348	2.6185	3.11474	0.843582	2.78619
nscaf2589	3902145	0.946206	2.99049	3.08501	1.4282	3.95005
nscaf2589	4075431	0.817483	2.73423	2.81771	1.64479	4.38122
nscaf2589	4178119	1.1753	3.44657	4.11489	1.64479	4.38122
nscaf2589	4280807	1.81646	4.72298	3.77813	1.64479	4.38122
nscaf2589	4383495	0.397765	1.89866	2.96226	0.562685	2.22698
nscaf2589	4486183	1.56369	4.21978	4.24294	1.9685	5.02568
nscaf2589	4588871	1.37644	3.84699	4.13514	1.9685	5.02568
nscaf2589	4691559	1.00287	3.1033	3.41431	1.60003	4.29212
nscaf2589	4794247	0.342252	1.78814	3.31984	0.621101	2.34327
nscaf2589	4896935	1.66338	4.41824	4.12921	1.8283	4.74655
nscaf2589	4999623	1.18764	3.47114	3.69347	1.04369	3.18457
nscaf2589	5102311	0.691288	2.483	3.3786	1.04369	3.18457
nscaf2589	5204999	2.50857	6.10084	3.27832	1.04369	3.18457
nscaf2589	5307687	0.68408	2.46865	2.80424	1.04369	3.18457
nscaf2589	5410375	0.285714	1.67559	2.96763	0.696647	2.49367
nscaf2589	5513063	1.02079	3.13898	3.09343	1.15549	3.40713
nscaf2589	5615751	1.18792	3.47169	3.12748	1.15549	3.40713
nscaf2589	5718439	0.920863	2.94004	3.11697	1.15549	3.40713
nscaf2589	5821127	0.786106	2.67177	3.13066	1.15549	3.40713
nscaf2589	5923815	1.59659	4.28527	3.58682	1.15549	3.40713
nscaf2589	6026503	1.30952	3.71378	3.56703	1.15549	3.40713
nscaf2589	6129191	0.870536	2.83985	3.20446	1.15549	3.40713
nscaf2589	6231879	0.859489	2.81786	2.99802	1.15549	3.40713
nscaf2589	6334567	0.659407	2.41953	3.3455	1.15549	3.40713
nscaf2589	6437255	1.21777	3.53111	2.88484	0.767479	2.63468
nscaf2589	6539943	0.768116	2.63595	2.59359	0.767479	2.63468
nscaf2589	6642631	0.278668	1.66156	2.73637	0.767479	2.63468
nscaf2613	1	1.60838	4.30874	3.96428	1.42484	3.94335
nscaf2614	1	1.56424	4.22086	4.25548	1.58151	4.25525
nscaf2620	1	3.81818	8.70801	6.5533	2.6381	6.35871
nscaf2623	1	5.5	12.0562	7.00372	1.88583	4.86109
nscaf2623	102689	2.1122	5.31174	4.69678	1.88583	4.86109
nscaf2623	205377	2.74419	6.5699	5.08203	1.88583	4.86109
nscaf2623	308065	2.56024	6.20371	5.7572	2.73587	6.55335
nscaf2623	410753	1.27008	3.63526	7.75378	2.73587	6.55335
nscaf2623	513441	2.89614	6.87242	9.07839	2.73587	6.55335
nscaf2623	616129	3.70647	8.48561	6.09434	2.73587	6.55335
nscaf2623	718817	2.87179	6.82395	5.25359	2.73587	6.55335
nscaf2623	821505	3.52158	8.11754	6.65105	2.73587	6.55335
nscaf2623	924193	0.720379	2.54092	5.3155	2.73587	6.55335
nscaf2623	1026881	3.82915	8.72984	6.53889	2.73587	6.55335
nscaf2623	1129569	0.962406	3.02274	3.77505	0.805189	2.70976
nscaf2623	1232257	0.806897	2.71315	3.7591	0.805189	2.70976
nscaf2623	1334945	2.94366	6.96702	4.17016	2.85067	6.78189
nscaf2623	1437633	0.732967	2.56598	2.84626	0.816543	2.73236
nscaf2623	1540321	2.26905	5.624	5.6583	2.48079	6.04554
nscaf2623	1643009	2.2033	5.4931	5.85167	2.48079	6.04554
nscaf2623	1745697	0.805301	2.70998	3.37584	1.08945	3.27566
nscaf2623	1848385	0.980645	3.05905	3.0896	1.08945	3.27566
nscaf2636	1	2.81081	6.70254	6.72944	2.82431	6.72942
nscaf2641	1	1.11494	3.32641	5.02748	2.9742	7.02781
nscaf2644	1	0.791913	2.68333	2.7135	0.806921	2.7132
nscaf2652	1	4.96575	10.9926	5.43427	1.67563	4.44262
nscaf2653	1	3.05415	7.18698	4.66532	1.2612	3.61759
nscaf2655	1	1.35545	3.80521	3.49118	1.66867	4.42877
nscaf2655	102689	2.63452	6.35158	4.45801	1.66867	4.42877
nscaf2655	205377	0.816033	2.73134	3.52256	1.66867	4.42877
nscaf2655	308065	5.05202	11.1643	3.87764	1.66867	4.42877
nscaf2655	410753	1.17103	3.43806	4.39012	1.66867	4.42877
nscaf2655	513441	1.90041	4.89013	4.8625	1.66867	4.42877
nscaf2655	616129	1.00162	3.10082	3.89673	1.66867	4.42877
nscaf2655	718817	0.602317	2.30588	4.31169	1.66867	4.42877
nscaf2655	821505	0.82423	2.74766	2.98347	1.66867	4.42877
nscaf2655	924193	0.826125	2.75144	3.25251	1.66867	4.42877
nscaf2655	1026881	0.838983	2.77703	3.00179	0.875391	2.84951
nscaf2655	1129569	0.900558	2.89961	3.13807	0.875391	2.84951
nscaf2655	1232257	1.05952	3.21608	2.94656	0.875391	2.84951
nscaf2655	1334945	2.05	5.18792	2.52283	0.875391	2.84951
nscaf2655	1437633	1.22772	3.55093	3.48796	0.875391	2.84951
nscaf2655	1540321	2.61649	6.31568	3.8332	1.65611	4.40377
nscaf2655	1687935	4.8018	10.6662	3.98788	2.61172	6.30619
nscaf2655	1790623	2.15278	5.39253	6.14439	2.61172	6.30619
nscaf2655	1893311	1.57801	4.24829	6.07434	2.61172	6.30619
nscaf2655	1995999	1.74664	4.58399	5.03641	2.61172	6.30619
nscaf2655	2098687	0.83002	2.75919	3.03681	1.14021	3.37671
nscaf2655	2201375	4.0241	9.11794	3.12763	1.14021	3.37671
nscaf2655	2304063	0.0638298	1.23386	2.99538	1.14021	3.37671
nscaf2655	2406751	NA	NA	NA	1.14021	3.37671
nscaf2655	2509439	1.24255	3.58046	2.87562	1.14021	3.37671
nscaf2655	2612127	1.11732	3.33115	3.08148	1.14021	3.37671
nscaf2655	2714815	0.781955	2.6635	3.10266	1.14021	3.37671
nscaf2655	2817503	0.867322	2.83345	2.74152	1.14021	3.37671
nscaf2655	2926609	1.41914	3.93201	2.07031	1.03319	3.16365
nscaf2655	3029297	1.2234	3.54234	2.98774	1.03319	3.16365
nscaf2655	3131985	0.920892	2.9401	3.2465	1.03319	3.16365
nscaf2655	3234673	0.961491	3.02092	2.91719	1.03319	3.16365
nscaf2655	3337361	1.74927	4.58922	3.33845	1.03319	3.16365
nscaf2655	3440049	2.74716	6.57582	4.5776	1.99405	5.07653
nscaf2655	3542737	1.739	4.56879	4.62681	1.99405	5.07653
nscaf2655	3645425	2.34559	5.77638	5.1136	1.11744	3.33139
nscaf2655	3748113	6.91156	14.8663	5.80149	3.26549	7.60771
nscaf2674	1	1.15171	3.3996	3.52794	1.41216	3.9181
nscaf2674	102689	3	7.07918	3.36098	1.41216	3.9181
nscaf2674	205377	2.26531	5.61655	3.63136	1.41216	3.9181
nscaf2674	308065	0.619556	2.3402	4.02563	0.632834	2.36663
nscaf2674	410753	1.50292	4.0988	3.81349	1.83643	4.76274
nscaf2674	513441	0.462894	2.02832	2.72839	0.501006	2.10419
nscaf2674	616129	1.23803	3.57146	3.19224	1.6497	4.391
nscaf2674	718817	1.24603	3.58738	3.39471	0.924151	2.94658
nscaf2674	821505	0.890526	2.87964	2.79202	0.924151	2.94658
nscaf2674	969119	1.51982	4.13245	2.24139	0.937181	2.97253
nscaf2674	1071807	0.851064	2.80108	2.7763	0.937181	2.97253
nscaf2674	1174495	0.734454	2.56894	3.55706	0.937181	2.97253
nscaf2674	1277183	0.988728	3.07514	3.86894	1.57287	4.23805
nscaf2674	1379871	0.829519	2.75819	2.93462	0.880381	2.85945
nscaf2674	1482559	0.694542	2.48948	2.7363	0.880381	2.85945
nscaf2674	1585247	0.638809	2.37853	3.03813	0.880381	2.85945
nscaf2674	1687935	0.958796	3.01555	2.69273	0.880381	2.85945
nscaf2674	1790623	1.15079	3.39778	3.14342	1.41049	3.91479
nscaf2674	1893311	1.3303	3.75514	3.33733	1.06223	3.22148
nscaf2674	1995999	1.47914	4.05145	3.35362	1.50754	4.108
nscaf2674	2098687	0.729348	2.55877	3.30548	0.633185	2.36733
nscaf2674	2201375	1.72258	4.53609	4.24658	1.67388	4.43915
nscaf2674	2304063	3.81863	8.7089	4.47173	1.67388	4.43915
nscaf2674	2406751	1.04119	3.17959	4.05689	1.67388	4.43915
nscaf2674	2509439	1.44901	3.99148	3.75028	1.67388	4.43915
nscaf2674	2612127	1.06462	3.22623	3.44542	1.08643	3.26966
nscaf2674	2714815	1.32239	3.7394	3.24043	1.08643	3.26966
nscaf2674	2817503	0.951592	3.00121	3.08382	1.08643	3.26966
nscaf2674	2920191	NA	NA	NA	1.08643	3.26966
nscaf2674	3022879	1.14076	3.3778	3.19845	1.08643	3.26966
nscaf2674	3125567	2.10435	5.29612	3.13302	1.08643	3.26966
nscaf2674	3228255	0.756757	2.61334	2.82575	1.08643	3.26966
nscaf2674	3330943	1.11132	3.3192	3.09557	1.08643	3.26966
nscaf2674	3433631	1.21746	3.53051	3.19959	1.08643	3.26966
nscaf2674	3536319	1.21913	3.53383	3.08	1.08643	3.26966
nscaf2674	3639007	1.27574	3.64652	3.19505	1.08643	3.26966
nscaf2674	3741695	3.03145	7.14178	3.38625	1.08643	3.26966
nscaf2674	3844383	0.543561	2.18891	2.98619	1.08643	3.26966
nscaf2674	3947071	2.52825	6.14002	3.71466	1.08643	3.26966
nscaf2674	4049759	1.34805	3.79047	3.76531	1.08643	3.26966
nscaf2674	4152447	0.958281	3.01453	2.94948	1.08643	3.26966
nscaf2674	4255135	0.523041	2.14806	2.7684	1.08643	3.26966
nscaf2674	4357823	1.11075	3.31806	3.34508	1.08643	3.26966
nscaf2674	4460511	1.55249	4.19747	3.78917	1.08643	3.26966
nscaf2674	4563199	3.44444	7.96397	3.42836	1.08643	3.26966
nscaf2674	4665887	0.79249	2.68447	2.70705	1.08643	3.26966
nscaf2674	4768575	0.746667	2.59325	2.53497	1.08643	3.26966
nscaf2674	4871263	0.898046	2.89461	2.80856	1.08538	3.26756
nscaf2674	4973951	2.02592	5.13998	3.70839	1.08538	3.26756
nscaf2674	5076639	1.07576	3.2484	3.23431	1.08538	3.26756
nscaf2674	5179327	0.890505	2.8796	3.40528	1.08538	3.26756
nscaf2674	5282015	1.17578	3.44753	3.92104	1.08538	3.26756
nscaf2674	5384703	0.93615	2.97047	3.19094	1.08538	3.26756
nscaf2674	5487391	1.04281	3.18281	3.18703	1.08538	3.26756
nscaf2674	5590079	1.3107	3.71612	3.32118	1.08538	3.26756
nscaf2674	5692767	1.09194	3.28062	2.96148	1.08538	3.26756
nscaf2674	5795455	0.84193	2.7829	2.85473	1.08538	3.26756
nscaf2674	5898143	0.811305	2.72193	2.92874	1.08538	3.26756
nscaf2674	6000831	1.01921	3.13583	2.96675	1.08538	3.26756
nscaf2674	6103519	0.82983	2.75881	2.85421	1.08538	3.26756
nscaf2674	6206207	1.14905	3.39432	3.0981	1.08538	3.26756
nscaf2674	6308895	0.88477	2.86818	3.16819	1.08538	3.26756
nscaf2674	6411583	0.997576	3.09276	3.29861	1.43883	3.97121
nscaf2674	6514271	1.6573	4.40614	3.49859	1.43883	3.97121
nscaf2674	6616959	0.953608	3.00523	3.52879	1.43883	3.97121
nscaf2674	6719647	1.39735	3.88863	3.44482	1.43883	3.97121
nscaf2674	6822335	0.91906	2.93645	3.36957	1.43883	3.97121
nscaf2674	6925023	2.89091	6.862	3.68494	1.43883	3.97121
nscaf2674	7027711	1.25647	3.60816	4.03989	1.43883	3.97121
nscaf2674	7130399	5.46341	11.9833	3.75054	1.43883	3.97121
nscaf2674	7233087	1.92857	4.94618	3.18047	1.43883	3.97121
nscaf2674	7335775	1.21311	3.52185	3.29707	1.43883	3.97121
nscaf2674	7438463	1.13875	3.37381	3.57096	1.43883	3.97121
nscaf2674	7541151	0.884685	2.86802	3.25908	1.43883	3.97121
nscaf2674	7643839	1.17485	3.44568	3.8805	1.43883	3.97121
nscaf2674	7746527	1.89377	4.8769	4.52396	1.43883	3.97121
nscaf2674	7849215	1.62362	4.33909	4.46995	1.43883	3.97121
nscaf2674	7951903	1.29244	3.67977	3.94455	1.43883	3.97121
nscaf2674	8054591	0.636273	2.37348	3.23187	1.43883	3.97121
nscaf2681	1	0.891441	2.88146	2.80885	0.785237	2.67003
nscaf2681	102689	1.0339	3.16507	2.62852	0.785237	2.67003
nscaf2681	205377	1.07975	3.25636	4.23116	1.89816	4.88563
nscaf2681	308065	0.897004	2.89254	4.90796	1.89816	4.88563
nscaf2681	410753	3.17736	7.43226	5.34492	1.89816	4.88563
nscaf2681	513441	3.65625	8.38564	4.94478	1.89816	4.88563
nscaf2681	616129	1.96011	5.00898	4.59002	1.89816	4.88563
nscaf2681	718817	2.94465	6.96898	4.31092	1.89816	4.88563
nscaf2681	821505	1.12187	3.34021	3.17922	1.19956	3.49486
nscaf2681	924193	0.81875	2.73675	2.6807	0.785618	2.67079
nscaf2681	1026881	0.817143	2.73355	2.68912	0.776146	2.65194
nscaf2681	1129569	0.829653	2.75846	2.5987	0.776146	2.65194
nscaf2681	1232257	0.605678	2.31257	2.50987	0.484309	2.07095
nscaf2681	1334945	0.826954	2.75308	2.79283	0.899004	2.89652
nscaf2681	1437633	0.78543	2.67042	2.66618	0.899004	2.89652
nscaf2681	1540321	0.730627	2.56132	2.77625	0.899004	2.89652
nscaf2686	1	0.679325	2.45919	2.44236	0.902814	2.90411
nscaf2686	102689	0.944708	2.98751	2.84021	0.902814	2.90411
nscaf2686	205377	7.22917	15.4986	3.1885	0.902814	2.90411
nscaf2686	308065	0.769231	2.63817	2.97123	0.902814	2.90411
nscaf2686	410753	0.458274	2.01912	3.03272	0.902814	2.90411
nscaf2686	513441	6.2069	13.4635	3.4516	2.4582	6.00055
nscaf2686	616129	0.643871	2.3886	2.36295	0.596875	2.29504
nscaf2686	718817	0.979429	3.05663	2.60336	0.596875	2.29504
nscaf2686	821505	NA	NA	NA	0.596875	2.29504
nscaf2686	924193	0.552381	2.20647	2.18212	0.596875	2.29504
nscaf2686	1026881	0.707428	2.51513	2.37406	0.596875	2.29504
nscaf2686	1129569	0.55814	2.21793	2.36183	0.596875	2.29504
nscaf2688	1	0.674534	2.44965	2.53941	0.718221	2.53662
nscaf2690	1	0.833686	2.76649	3.03056	0.772229	2.64414
nscaf2713	1	1.81333	4.71676	3.46938	1.10642	3.30945
nscaf2734	1	1.39627	3.88647	3.68211	1.56331	4.21901
nscaf2734	102689	2.21127	5.50897	5.13967	2.1057	5.29881
nscaf2734	205377	1.72059	4.53213	4.61992	1.42929	3.95222
nscaf2734	308065	0.828104	2.75537	3.12213	0.66688	2.43441
nscaf2734	410753	1.4024	3.89868	3.6636	1.35764	3.80957
nscaf2734	513441	1.96811	5.02489	4.24888	1.35764	3.80957
nscaf2734	616129	2.01633	5.1209	4.71348	2.53467	6.15281
nscaf2734	718817	3.13439	7.34671	6.16633	2.53467	6.15281
nscaf2734	821505	2.28698	5.65969	6.70322	2.53467	6.15281
nscaf2734	924193	0.35552	1.81456	5.30331	2.53467	6.15281
nscaf2734	1026881	2.4335	5.95139	5.82613	2.53467	6.15281
nscaf2734	1129569	4.07566	9.22059	7.50774	2.53467	6.15281
nscaf2734	1232257	3.09745	7.27317	5.96604	2.53467	6.15281
nscaf2734	1334945	8.62879	18.2849	6.68282	2.53467	6.15281
nscaf2734	1437633	4.66279	10.3895	6.50012	2.53467	6.15281
nscaf2734	1540321	3.13333	7.34462	5.65107	2.53467	6.15281
nscaf2734	1643009	4.04103	9.15165	5.27238	2.53467	6.15281
nscaf2734	1745697	3.62921	8.33181	7.96422	2.53467	6.15281
nscaf2734	1848385	1.6875	4.46626	6.46888	2.53467	6.15281
nscaf2734	1951073	2.44105	5.96642	5.85643	2.53467	6.15281
nscaf2758	1	0.775362	2.65038	2.57384	0.76562	2.63098
nscaf2758	102689	NA	NA	NA	0.76562	2.63098
nscaf2758	205377	0.949485	2.99702	2.97894	0.76562	2.63098
nscaf2759	1	0.771993	2.64367	3.09366	1.1343	3.36494
nscaf2759	102689	0.866567	2.83195	3.12031	1.1343	3.36494
nscaf2759	205377	2.93798	6.95572	4.10181	1.1343	3.36494
nscaf2759	308065	0.689484	2.47941	2.50461	1.1343	3.36494
nscaf2759	410753	0.568966	2.23948	3.22131	1.1343	3.36494
nscaf2759	513441	0.934694	2.96757	2.61914	1.1343	3.36494
nscaf2759	616129	NA	NA	NA	1.1343	3.36494
nscaf2759	718817	2.38989	5.86457	3.20985	1.1343	3.36494
nscaf2759	821505	0.577026	2.25553	2.3079	1.1343	3.36494
nscaf2759	924193	1.02597	3.14929	4.51657	1.1343	3.36494
nscaf2761	1	0.792453	2.6844	2.64729	1.32648	3.74753
nscaf2763	1	1.85336	4.79644	3.01991	1.11072	3.31801
nscaf2765	1	1.26914	3.63338	2.03687	0.846393	2.79178
nscaf2766	1	0.785203	2.66997	2.71868	0.770999	2.64169
nscaf2766	102689	0.506173	2.11448	3.06506	0.770999	2.64169
nscaf2766	205377	1.5942	4.28052	3.13751	1.50922	4.11133
nscaf2766	308065	0.184304	1.4737	2.02546	0.65606	2.41287
nscaf2766	410753	0.561404	2.22443	2.55033	0.65606	2.41287
nscaf2766	513441	0.29661	1.69728	2.27127	0.65606	2.41287
nscaf2766	616129	0.84	2.77906	2.49855	0.65606	2.41287
nscaf2766	718817	1.90476	4.89878	2.46024	0.65606	2.41287
nscaf2766	821505	2.11321	5.31375	3.74942	1.71808	4.52714
nscaf2766	924193	1.47164	4.03653	4.05932	1.71808	4.52714
nscaf2766	1026881	1.04036	3.17793	3.04317	0.92974	2.95771
nscaf2766	1129569	0.562931	2.22747	2.63067	0.681223	2.46297
nscaf2767	1	0.797963	2.69537	2.93795	0.806698	2.71276
nscaf2767	102689	0.389932	1.88306	2.67334	0.806698	2.71276
nscaf2767	205377	0.512987	2.12804	2.81503	0.806698	2.71276
nscaf2767	308065	0.59364	2.2886	2.54723	0.806698	2.71276
nscaf2767	410753	1.98777	5.06403	2.55848	0.806698	2.71276
nscaf2767	513441	1.19355	3.4829	3.27588	0.806698	2.71276
nscaf2767	616129	3.46237	7.99965	3.78406	2.73132	6.5443
nscaf2767	718817	0.591885	2.28511	2.7069	0.941544	2.98121
nscaf2767	821505	1.14463	3.38551	2.49576	0.941544	2.98121
nscaf2767	924193	2.6787	6.43953	2.73411	0.941544	2.98121
nscaf2767	1026881	0.822289	2.7438	2.79574	0.941544	2.98121
nscaf2767	1129569	1.01618	3.12979	3.16377	0.941544	2.98121
nscaf2767	1232257	0.698157	2.49668	2.84084	0.941544	2.98121
nscaf2767	1334945	0.885766	2.87017	2.93451	0.941544	2.98121
nscaf2767	1437633	1.87156	4.83268	2.89431	0.941544	2.98121
nscaf2767	1540321	0.219577	1.54392	2.51273	0.941544	2.98121
nscaf2767	1643009	0.845154	2.78932	2.73498	0.941544	2.98121
nscaf2767	1745697	1.08943	3.27562	2.89934	0.941544	2.98121
nscaf2767	1848385	0.885135	2.86891	3.03786	0.941544	2.98121
nscaf2767	1951073	0.542277	2.18635	3.25924	0.941544	2.98121
nscaf2767	2053761	0.907207	2.91285	3.21334	0.941544	2.98121
nscaf2767	2156449	1.702	4.49512	3.56393	2.14801	5.38304
nscaf2767	2259137	2.08608	5.25974	4.80161	2.14801	5.38304
nscaf2767	2361825	4.1308	9.33037	4.15466	2.14801	5.38304
nscaf2767	2464513	0.857143	2.81318	2.95467	0.880686	2.86005
nscaf2767	2567201	1.72404	4.53899	2.94157	0.880686	2.86005
nscaf2767	2669889	1.49254	4.07813	3.85372	1.67876	4.44887
nscaf2767	2772577	1.97654	5.04168	4.29767	1.67876	4.44887
nscaf2767	2875265	8.59756	18.2228	3.48894	1.67876	4.44887
nscaf2767	2977953	1.27619	3.64742	3.75912	1.67876	4.44887
nscaf2767	3080641	1.82108	4.73218	3.65476	1.09361	3.28395
nscaf2767	3183329	NA	NA	NA	1.09361	3.28395
nscaf2767	3286017	1.16712	3.43028	3.35872	1.09361	3.28395
nscaf2767	3388705	0.657795	2.41632	2.87614	1.09361	3.28395
nscaf2767	3491393	0.446078	1.99484	3.18935	1.09361	3.28395
nscaf2767	3594081	2.15641	5.39976	4.26778	1.7846	4.65956
nscaf2767	3696769	1.48817	4.06942	4.10196	1.7846	4.65956
nscaf2767	3799457	1.05263	3.20236	4.25608	1.7846	4.65956
nscaf2767	3902145	0.934461	2.96711	4.34762	1.7846	4.65956
nscaf2767	4004833	1.30838	3.7115	3.98561	1.7846	4.65956
nscaf2767	4107521	1.46241	4.01816	3.06981	2.49528	6.07438
nscaf2767	4216627	2.80567	6.6923	3.66871	2.01266	5.11357
nscaf2767	4319315	3.38153	7.83872	5.10555	2.01266	5.11357
nscaf2769	6419	616	1227.44	1192.62	3.81928	8.71019
nscaf2769	109107	1.65	4.3916	4.38413	3.81928	8.71019
nscaf2770	1	2.47191	6.02786	2.33383	1.49786	4.08872
nscaf2770	102689	0.916574	2.9315	5.72153	1.49786	4.08872
nscaf2770	205377	2.83688	6.75444	5.49553	1.49786	4.08872
nscaf2770	308065	1.58242	4.25706	4.14838	1.49786	4.08872
nscaf2770	410753	NA	NA	NA	1.49786	4.08872
nscaf2770	513441	0.880379	2.85944	3.2835	1.49786	4.08872
nscaf2770	616129	0.815498	2.73028	3.253	1.49786	4.08872
nscaf2770	718817	4	9.06997	4.55114	1.49786	4.08872
nscaf2770	821505	1.08627	3.26934	3.32242	1.49786	4.08872
nscaf2770	924193	2.94322	6.96613	3.36088	1.49786	4.08872
nscaf2770	1026881	1.59169	4.27551	4.05388	1.49786	4.08872
nscaf2770	1129569	1.23578	3.56698	5.69124	1.49786	4.08872
nscaf2770	1232257	1.51901	4.13082	4.30033	1.49786	4.08872
nscaf2770	1334945	1.5964	4.28489	4.25671	1.49786	4.08872
nscaf2770	1437633	2.6051	6.293	4.52937	1.49786	4.08872
nscaf2770	1540321	0.814882	2.72905	3.44081	1.49786	4.08872
nscaf2770	1643009	0.177549	1.46025	3.51059	1.49786	4.08872
nscaf2770	1745697	0.5	2.10219	2.54322	1.49786	4.08872
nscaf2770	1848385	1.26579	3.62672	3.92008	1.49786	4.08872
nscaf2770	1951073	2.87342	6.82718	4.64963	1.49786	4.08872
nscaf2770	2053761	0.920921	2.94015	3.84526	1.49786	4.08872
nscaf2770	2156449	1.73284	4.55653	5.07701	1.49786	4.08872
nscaf2770	2259137	2.9845	7.04831	5.78128	1.49786	4.08872
nscaf2770	2361825	2.18277	5.45223	3.90511	1.49786	4.08872
nscaf2771	1	1.90868	4.90657	8.74681	3.31774	7.71173
nscaf2773	1	3.85659	8.78447	6.46206	3.30718	7.6907
nscaf2779	1	0.779717	2.65905	2.55264	0.70598	2.51225
nscaf2779	102689	NA	NA	NA	0.70598	2.51225
nscaf2779	205377	0.498248	2.0987	2.7218	0.70598	2.51225
nscaf2780	1	2.26697	5.61986	5.51495	2.41731	5.91915
nscaf2780	102689	3.75277	8.57778	6.05298	2.41731	5.91915
nscaf2780	205377	6.10448	13.2596	3.51611	2.41731	5.91915
nscaf2780	308065	1.4572	4.00778	3.90528	2.08464	5.25689
nscaf2781	1	0.785714	2.67099	3.40181	1.93495	4.95889
nscaf2781	102689	7.00847	15.0592	5.51962	1.93495	4.95889
nscaf2781	205377	1.16524	3.42655	4.46722	1.93495	4.95889
nscaf2781	308065	44	88.7018	3.90914	1.93495	4.95889
nscaf2782	1	0.733333	2.56671	2.56557	0.764082	2.62792
nscaf2782	102689	0.679245	2.45903	2.68044	0.764082	2.62792
nscaf2783	1	0.816435	2.73214	2.74734	0.925625	2.94952
nscaf2783	102689	0.990698	3.07907	3.05125	0.925625	2.94952
nscaf2788	1	1.49254	4.07813	3.36288	1.07482	3.24654
nscaf2789	1	2.17313	5.43304	6.40856	3.28046	7.63752
nscaf2789	102689	5.66387	12.3824	6.72879	3.28046	7.63752
nscaf2789	205377	1.77483	4.64012	4.43952	1.30143	3.69767
nscaf2789	308065	1.93584	4.96065	3.79537	1.30143	3.69767
nscaf2789	410753	6.23404	13.5175	3.30777	1.30143	3.69767
nscaf2789	513441	0.99187	3.0814	3.70586	1.30143	3.69767
nscaf2789	616129	0.82821	2.75559	4.10127	1.05358	3.20425
nscaf2789	718817	0.980519	3.0588	2.35236	1.05358	3.20425
nscaf2789	821505	0.541353	2.18451	2.3257	0.870913	2.8406
nscaf2789	924193	1.04985	3.19682	3.37361	0.870913	2.8406
nscaf2789	1026881	4.98295	11.0268	5.14905	2.58077	6.24457
nscaf2789	1129569	2.57718	6.23743	4.85251	2.74081	6.56317
nscaf2789	1232257	4.11682	9.30254	6.4133	2.6753	6.43276
nscaf2789	1334945	2.30065	5.68692	5.28703	2.6753	6.43276
nscaf2789	1437633	0.663755	2.42819	2.7596	0.982003	3.06176
nscaf2789	1540321	0.765625	2.63099	2.95124	0.982003	3.06176
nscaf2792	1	0.941294	2.98071	6.00216	2.23117	5.54859
nscaf2793	1	2	5.08838	4.86071	1.54061	4.17382
nscaf2794	1	3.63259	8.33853	6.28324	2.38651	5.85783
nscaf2795	1	0.412371	1.92774	2.21445	0.606425	2.31406
nscaf2795	102689	0.890469	2.87953	2.49319	0.606425	2.31406
nscaf2795	205377	1.01412	3.1257	2.84493	2.21991	5.52617
nscaf2795	308065	3.53125	8.13679	4.40903	2.1643	5.41547
nscaf2795	410753	3.5037	8.08195	5.25758	2.1643	5.41547
nscaf2795	513441	0.795339	2.69015	3.05825	1.06577	3.22852
nscaf2795	616129	1.71711	4.52519	3.32608	1.06577	3.22852
nscaf2795	718817	1.09455	3.28581	3.28203	1.06577	3.22852
nscaf2795	821505	0.823684	2.74658	3.20746	1.06577	3.22852
nscaf2795	924193	0.991493	3.08065	3.86538	1.0309	3.15909
nscaf2795	1026881	1.04444	3.18606	5.61715	2.17739	5.44153
nscaf2795	1129569	4.36196	9.79057	4.99769	2.17739	5.44153
nscaf2795	1232257	0.624424	2.34989	3.21401	0.893166	2.8849
nscaf2795	1334945	1.62893	4.34966	4.087	2.65756	6.39744
nscaf2795	1437633	2.35531	5.79573	5.8968	2.65756	6.39744
nscaf2795	1540321	0.662602	2.42589	3.12467	0.683352	2.4672
nscaf2795	1643009	0.617952	2.337	2.34694	0.683352	2.4672
nscaf2795	1745697	2.64286	6.36818	4.70674	2.44054	5.9654
nscaf2795	1848385	1.32838	3.75132	5.62201	2.44054	5.9654
nscaf2795	1951073	2.32	5.72543	6.45557	2.44054	5.9654
nscaf2795	2053761	3.82222	8.71605	6.2532	2.44054	5.9654
nscaf2795	2156449	3.67347	8.41992	5.16422	2.44054	5.9654
nscaf2795	2259137	1.96286	5.01445	5.88604	2.44054	5.9654
nscaf2795	2361825	NA	NA	NA	2.44054	5.9654
nscaf2795	2464513	3.14706	7.37194	6.09291	2.44054	5.9654
nscaf2795	2567201	3.64783	8.36887	6.11815	2.44054	5.9654
nscaf2795	2669889	3.2246	7.52631	5.56157	2.44054	5.9654
nscaf2795	2772577	1.34211	3.77865	5.46609	2.44054	5.9654
nscaf2795	2875265	4.40097	9.86821	5.95136	2.44054	5.9654
nscaf2795	2977953	1.06726	3.23149	4.61503	2.44054	5.9654
nscaf2795	3080641	NA	NA	NA	2.44054	5.9654
nscaf2795	3183329	1.70324	4.49759	4.55037	2.44054	5.9654
nscaf2795	3286017	3.7619	8.59597	5.99901	2.44054	5.9654
nscaf2795	3388705	2.66107	6.40444	5.89203	2.44054	5.9654
nscaf2795	3491393	2.5512	6.18572	4.30992	2.44054	5.9654
nscaf2795	3594081	2.95987	6.99928	4.4693	2.44054	5.9654
nscaf2795	3696769	9.16522	19.3529	6.86408	2.44054	5.9654
nscaf2795	3799457	2.38592	5.85667	7.91384	2.44054	5.9654
nscaf2795	3902145	2.47278	6.02959	5.78835	2.44054	5.9654
nscaf2795	4004833	1.6461	4.38385	4.53651	2.44054	5.9654
nscaf2795	4107521	7.65657	16.3494	4.53821	2.44054	5.9654
nscaf2796	1	1.58824	4.26864	2.7429	1.26866	3.63242
nscaf2796	102689	3.59058	8.2549	4.76479	1.26866	3.63242
nscaf2797	1	0.699647	2.49964	2.58351	1.0579	3.21285
nscaf2797	102689	0.824057	2.74732	2.76909	1.0579	3.21285
nscaf2797	205377	1.79843	4.68709	4.02468	1.0579	3.21285
nscaf2797	308065	1.14381	3.38389	3.0283	1.0579	3.21285
nscaf2797	410753	1.8	4.69022	3.52868	1.0579	3.21285
nscaf2797	513441	2.92453	6.92893	4.99084	1.0579	3.21285
nscaf2797	616129	0.825956	2.7511	2.92393	1.0579	3.21285
nscaf2797	718817	0.808219	2.71579	2.6722	1.0579	3.21285
nscaf2797	821505	9.74242	20.502	4.24551	2.05509	5.19805
nscaf2797	924193	3.28968	7.65587	5.23392	2.05509	5.19805
nscaf2797	1026881	0.88615	2.87093	4.55272	2.05509	5.19805
nscaf2797	1129569	1.30886	3.71245	4.27849	2.05509	5.19805
nscaf2797	1232257	1.16096	3.41803	4.09294	1.02321	3.14379
nscaf2797	1334945	0.575701	2.25289	2.86466	1.02321	3.14379
nscaf2800	1	0.7903	2.68011	2.79461	0.922359	2.94302
nscaf2800	102689	0.93456	2.96731	2.88904	0.922359	2.94302
nscaf2800	205377	0.706577	2.51344	2.80669	0.922359	2.94302
nscaf2800	308065	2.16923	5.42528	3.30072	0.922359	2.94302
nscaf2800	410753	1.27451	3.64408	2.71705	0.922359	2.94302
nscaf2800	513441	1.05362	3.20433	2.5524	0.922359	2.94302
nscaf2800	616129	2.98802	7.05533	3.30238	1.69068	4.47258
nscaf2800	718817	0.992288	3.08223	3.09238	0.817279	2.73382
nscaf2800	821505	3.37374	7.82321	4.30821	2.5463	6.17594
nscaf2800	924193	2.43358	5.95156	3.78646	2.5463	6.17594
nscaf2800	1026881	0.487539	2.07738	2.21167	0.882275	2.86322
nscaf2800	1129569	1.056	3.20907	2.61844	0.966204	3.0303
nscaf2800	1232257	1.87528	4.84008	4.42812	0.966204	3.0303
nscaf2800	1334945	7.32653	15.6924	6.22782	2.55372	6.19072
nscaf2800	1437633	1.03125	3.1598	4.47526	2.55372	6.19072
nscaf2800	1540321	0.526193	2.15433	2.7229	0.925689	2.94965
nscaf2800	1643009	2.74336	6.56826	4.1791	2.17347	5.43372
nscaf2800	1745697	2.4607	6.00555	5.13331	2.17347	5.43372
nscaf2800	1848385	6.57851	14.2033	4.08486	2.17347	5.43372
nscaf2800	1951073	1.19669	3.48916	3.19114	0.884847	2.86834
nscaf2800	2053761	1.31579	3.72626	5.11411	2.41915	5.92282
nscaf2800	2156449	2.42049	5.9255	6.00457	2.41915	5.92282
nscaf2800	2259137	1.55882	4.21009	6.10876	2.41915	5.92282
nscaf2800	2361825	0.885598	2.86983	4.85601	0.940109	2.97835
nscaf2800	2464513	0.783721	2.66702	3.14626	0.968484	3.03484
nscaf2800	2567201	0.78606	2.67167	4.07385	1.90119	4.89166
nscaf2800	2669889	1.07246	3.24184	4.96277	1.90119	4.89166
nscaf2800	2772577	1.88704	4.86351	4.45647	1.90119	4.89166
nscaf2800	2875265	0.914773	2.92791	3.23573	0.793169	2.68583
nscaf2801	1	2.73797	6.55752	3.732	0.910291	2.91899
nscaf2801	102689	1.91451	4.91818	3.84973	2.04344	5.17486
nscaf2801	205377	0.931323	2.96086	2.93473	0.888288	2.87519
nscaf2801	308065	0.920792	2.9399	2.37505	0.888288	2.87519
nscaf2801	417171	0.947935	2.99393	2.82131	1.94639	4.98165
nscaf2801	519859	0.856968	2.81284	4.19285	1.94639	4.98165
nscaf2803	1	2.48603	6.05597	5.92269	1.84025	4.77035
nscaf2804	1	1.33333	3.76118	2.73116	0.800792	2.701
nscaf2804	102689	2.95862	6.9968	4.76472	2.33934	5.76393
nscaf2805	1	7.77778	16.5908	6.39377	3.06333	7.20525
nscaf2808	1	2.21065	5.50775	5.24704	1.37659	3.8473
nscaf2809	38509	1.26667	3.62846	2.84779	1.51813	4.12909
nscaf2809	141197	NA	NA	NA	1.51813	4.12909
nscaf2809	243885	3.77559	8.62322	5.10342	1.51813	4.12909
nscaf2810	1	0.289428	1.68298	2.07667	0.894591	2.88774
nscaf2810	102689	4.70548	10.4744	6.00907	2.99073	7.06073
nscaf2810	205377	2.78571	6.65258	4.00472	1.04834	3.19381
nscaf2810	308065	0.831832	2.7628	2.92415	1.04834	3.19381
nscaf2810	410753	0.664384	2.42944	2.99592	1.04834	3.19381
nscaf2810	513441	0.978774	3.05533	3.09071	1.04834	3.19381
nscaf2811	1	0.745192	2.59031	2.38283	0.778787	2.65719
nscaf2811	102689	NA	NA	NA	0.778787	2.65719
nscaf2811	205377	1.45735	4.00807	4.12326	2.1283	5.34379
nscaf2811	308065	1.72208	4.53509	4.44638	0.912629	2.92365
nscaf2811	410753	1.83789	4.76565	5.87065	1.37821	3.85053
nscaf2811	513441	NA	NA	NA	1.37821	3.85053
nscaf2813	1	0.636	2.37293	2.57448	0.603406	2.30805
nscaf2813	102689	4.4721	10.0098	4.08966	1.73375	4.55834
nscaf2813	205377	0.84	2.77906	3.07591	0.997093	3.0918
nscaf2813	308065	0.958533	3.01503	3.02628	0.997093	3.0918
nscaf2813	410753	1.02533	3.14801	4.46464	1.88596	4.86135
nscaf2813	513441	1.09298	3.28269	4.0713	1.88596	4.86135
nscaf2813	616129	0.388587	1.88039	2.92266	0.667713	2.43607
nscaf2813	718817	0.336066	1.77583	2.53485	0.667713	2.43607
nscaf2813	821505	1.45455	4.00249	3.76222	2.07441	5.23651
nscaf2813	924193	0.737069	2.57414	2.64463	0.625942	2.35291
nscaf2814	1	0.365047	1.83352	2.36282	0.710004	2.52026
nscaf2814	102689	0.890873	2.88033	2.72735	0.710004	2.52026
nscaf2814	205377	0.938751	2.97565	3.31932	1.20623	3.50814
nscaf2814	308065	1.05712	3.21129	3.102	0.815185	2.72966
nscaf2814	410753	0.955245	3.00849	4.64261	1.63796	4.36763
nscaf2814	513441	0.892377	2.88333	3.61344	0.785564	2.67069
nscaf2814	616129	NA	NA	NA	0.785564	2.67069
nscaf2814	718817	NA	NA	NA	6.08139	13.2136
nscaf2815	1	0.614072	2.32928	3.17312	1.37164	3.83744
nscaf2815	102689	0.784753	2.66907	3.75511	1.37164	3.83744
nscaf2815	205377	1.42424	3.94216	4.45022	1.37164	3.83744
nscaf2815	308065	0.2	1.50495	3.47489	1.37164	3.83744
nscaf2815	410753	2.9193	6.91852	4.29858	1.37164	3.83744
nscaf2815	513441	0.770035	2.63977	2.89251	1.37164	3.83744
nscaf2815	616129	2.02769	5.14351	4.15147	1.37164	3.83744
nscaf2815	718817	1.99538	5.07918	4.6318	1.37164	3.83744
nscaf2815	821505	0.247401	1.59931	2.23799	0.555439	2.21255
nscaf2815	924193	0.772184	2.64405	2.37123	0.555439	2.21255
nscaf2815	1026881	0.869222	2.83723	4.07631	1.69866	4.48848
nscaf2815	1129569	1.8481	4.78598	5.60107	1.69866	4.48848
nscaf2815	1232257	0.675113	2.4508	3.97779	1.69866	4.48848
nscaf2815	1334945	1.35389	3.80211	3.63579	1.69866	4.48848
nscaf2815	1437633	1.59574	4.28359	4.19755	1.95626	5.00131
nscaf2815	1540321	1.70918	4.50942	4.62804	1.95626	5.00131
nscaf2815	1643009	0.295704	1.69548	3.01485	0.909093	2.91661
nscaf2815	1745697	0.938389	2.97493	2.99617	0.909093	2.91661
nscaf2815	1848385	0.657025	2.41479	2.92378	0.909093	2.91661
nscaf2815	1951073	5.31667	11.6912	4.15061	1.90092	4.89114
nscaf2815	2053761	2.22414	5.53459	4.62126	1.90092	4.89114
nscaf2815	2156449	2.11662	5.32054	4.49041	1.90092	4.89114
nscaf2815	2259137	NA	NA	NA	1.90092	4.89114
nscaf2815	2361825	2.66312	6.40852	3.92762	1.90092	4.89114
nscaf2815	2464513	0.865497	2.82982	2.65932	0.63244	2.36585
nscaf2818	1	1.49649	4.086	4.58505	2.8693	6.81898
nscaf2818	102689	0.954545	3.00709	6.36727	2.8693	6.81898
nscaf2818	205377	2.35043	5.78601	5.7363	2.8693	6.81898
nscaf2818	308065	0.931683	2.96158	4.04872	1.27704	3.64911
nscaf2818	410753	4.61692	10.2981	5.34411	3.00924	7.09757
nscaf2818	513441	5.63415	12.3232	4.09195	3.00924	7.09757
nscaf2818	616129	0.997148	3.09191	3.76224	0.855595	2.8101
nscaf2818	718817	7.5	16.0378	6.65868	3.39191	7.8594
nscaf2818	821505	1.01499	3.12742	4.65562	1.55197	4.19644
nscaf2818	924193	2.75171	6.58488	3.91808	1.55197	4.19644
nscaf2818	1026881	0.533145	2.16817	3.00343	0.929612	2.95746
nscaf2818	1129569	0.855422	2.80976	2.7478	0.929612	2.95746
nscaf2818	1232257	3.28818	7.65289	2.78858	0.929612	2.95746
nscaf2818	1334945	0.662542	2.42577	2.80293	0.929612	2.95746
nscaf2818	1437633	0.978471	3.05473	2.89328	0.929612	2.95746
nscaf2818	1540321	0.794953	2.68938	2.5644	0.929612	2.95746
nscaf2818	1713607	0.676596	2.45375	2.02434	0.709463	2.51919
nscaf2818	1816295	1.80357	4.69733	2.54358	0.709463	2.51919
nscaf2818	1918983	0.656489	2.41372	2.94187	0.709463	2.51919
nscaf2818	2021671	0.776173	2.65199	3.01739	0.709463	2.51919
nscaf2818	2124359	0.838509	2.77609	2.54803	0.709463	2.51919
nscaf2818	2227047	0.0768398	1.25976	2.27137	0.709463	2.51919
nscaf2818	2329735	0.230835	1.56633	2.01775	0.709463	2.51919
nscaf2818	2432423	0.64604	2.39292	3.50975	0.709463	2.51919
nscaf2818	2535111	2.83737	6.75541	4.86096	2.70232	6.48656
nscaf2818	2637799	1.01845	3.13431	2.80727	0.699211	2.49878
nscaf2818	2740487	0.461436	2.02541	2.89833	0.699211	2.49878
nscaf2818	2843175	3.09141	7.26116	3.87114	2.9229	6.92568
nscaf2818	2945863	0.960784	3.01951	2.96791	0.911996	2.92239
nscaf2818	3048551	0.766816	2.63336	3.33166	0.911996	2.92239
nscaf2818	3151239	1.57576	4.2438	4.61262	2.09623	5.27996
nscaf2819	1	0.677165	2.45489	3.55171	0.753302	2.60646
nscaf2819	102689	0.870079	2.83894	2.72481	0.753302	2.60646
nscaf2819	205377	2.33803	5.76133	5.22006	2.35643	5.79795
nscaf2819	308065	2.02703	5.14219	5.85278	2.35643	5.79795
nscaf2822	1	1.87611	4.84173	3.7703	1.7417	4.57417
nscaf2822	102689	3.00727	7.09365	3.70146	1.7417	4.57417
nscaf2822	205377	0.382716	1.8687	2.99616	0.844459	2.78793
nscaf2822	308065	0.521739	2.14546	2.88783	0.844459	2.78793
nscaf2822	410753	0.938739	2.97563	2.7826	0.844459	2.78793
nscaf2822	513441	0.722922	2.54598	2.67577	0.844459	2.78793
nscaf2822	622547	0.305374	1.71472	2.38703	0.898755	2.89603
nscaf2822	725235	1.33888	3.77222	2.77119	0.898755	2.89603
nscaf2822	827923	1.29624	3.68734	3.12407	0.898755	2.89603
nscaf2822	930611	1.02529	3.14794	3.02217	0.898755	2.89603
nscaf2822	1033299	0.95189	3.00181	2.75127	0.898755	2.89603
nscaf2822	1135987	0.996314	3.09025	3.036	0.898755	2.89603
nscaf2822	1238675	0.795804	2.69107	2.87712	0.898755	2.89603
nscaf2822	1347781	1.96629	5.02127	3.0919	1.92839	4.94583
nscaf2822	1450469	1.01793	3.13328	3.03823	0.948553	2.99516
nscaf2822	1739279	0.790068	2.67965	2.20875	1.19848	3.49271
nscaf2822	1841967	2.03299	5.15407	2.95281	1.19848	3.49271
nscaf2822	1944655	1.1501	3.3964	2.99086	1.19848	3.49271
nscaf2822	2047343	1.00409	3.10572	3.35187	1.19848	3.49271
nscaf2823	1	1.93023	4.94949	4.91076	1.69232	4.47585
nscaf2823	102689	1.38746	3.86895	3.2916	1.69232	4.47585
nscaf2823	205377	0.631225	2.36343	2.21208	0.6862	2.47287
nscaf2823	308065	0.721239	2.54263	2.66716	0.6862	2.47287
nscaf2823	410753	1.52991	4.15254	3.1852	2.51839	6.12038
nscaf2823	513441	0.923295	2.94488	2.85468	1.04623	3.18962
nscaf2823	616129	2.33559	5.75648	2.99032	1.04623	3.18962
nscaf2823	718817	0.91939	2.93711	2.9412	1.04623	3.18962
nscaf2823	821505	1.33514	3.76478	3.31836	1.04623	3.18962
nscaf2823	924193	1.56957	4.23149	4.42127	2.611	6.30475
nscaf2823	1026881	0.710744	2.52173	4.87332	0.938156	2.97447
nscaf2823	1129569	2.71884	6.51944	5.3775	2.45922	6.00259
nscaf2823	1232257	0.839907	2.77887	4.13922	0.99268	3.08301
nscaf2823	1334945	1.12371	3.34387	3.26777	1.19574	3.48726
nscaf2823	1437633	0.764113	2.62798	3.24218	1.5495	4.19152
nscaf2823	1540321	0.901462	2.90142	4.05407	1.5495	4.19152
nscaf2823	1643009	1	3.09758	3.68644	0.937766	2.97369
nscaf2823	1745697	0.83159	2.76231	2.86871	0.937766	2.97369
nscaf2823	1848385	0.787076	2.6737	3.12022	0.937766	2.97369
nscaf2823	1951073	0.937393	2.97295	4.20951	1.52922	4.15116
nscaf2823	2053761	1.84118	4.77219	4.67988	1.52922	4.15116
nscaf2823	2156449	0.553419	2.20853	3.89986	0.804966	2.70931
nscaf2823	2259137	1.55603	4.20452	3.26293	2.22268	5.53169
nscaf2823	2361825	0.851153	2.80126	2.70484	0.737135	2.57427
nscaf2823	2464513	2.27649	5.63881	3.70248	1.87008	4.82974
nscaf2823	2567201	0.870095	2.83897	3.56508	1.09164	3.28003
nscaf2823	2669889	1.12443	3.34531	3.33903	1.09164	3.28003
nscaf2823	2772577	1.02561	3.14857	3.70808	1.30179	3.69839
nscaf2823	2875265	1.23049	3.55645	3.7014	1.30179	3.69839
nscaf2823	2977953	1.46305	4.01943	3.42835	1.30179	3.69839
nscaf2823	3080641	0.757911	2.61564	3.11201	0.911428	2.92125
nscaf2823	3183329	3.02273	7.12442	4.03252	1.82716	4.74428
nscaf2823	3286017	0.757941	2.61569	4.32264	1.82716	4.74428
nscaf2823	3388705	1.25997	3.61513	4.68918	1.82716	4.74428
nscaf2823	3491393	1.11688	3.33027	4.71895	1.82716	4.74428
nscaf2823	3594081	2.40323	5.89112	4.27356	2.02933	5.14676
nscaf2823	3696769	NA	NA	NA	0.853936	2.8068
nscaf2823	3799457	3.06173	7.20206	2.69109	0.853936	2.8068
nscaf2823	3902145	1.6051	4.30221	2.67333	0.853936	2.8068
nscaf2823	4004833	0.88843	2.87547	3.0559	0.853936	2.8068
nscaf2823	4107521	0.779412	2.65844	3.37518	0.898257	2.89503
nscaf2823	4210209	1.03365	3.16458	2.97206	0.898257	2.89503
nscaf2823	4312897	0.376906	1.85713	3.40741	0.898257	2.89503
nscaf2824	1	1.08677	3.27033	3.24129	1.01347	3.1244
nscaf2825	1	1.13167	3.35972	3.65987	1.06481	3.22661
nscaf2825	102689	0.848775	2.79653	3.40116	1.06481	3.22661
nscaf2825	205377	7.67647	16.3891	3.88863	1.06481	3.22661
nscaf2825	308065	0.649852	2.40051	2.92343	1.06481	3.22661
nscaf2825	410753	0.895874	2.89029	2.93257	1.06481	3.22661
nscaf2825	513441	0.563239	2.22808	2.64034	1.06481	3.22661
nscaf2825	616129	1.20312	3.50196	2.9536	1.06481	3.22661
nscaf2826	1	0.244444	1.59343	2.21754	0.777169	2.65397
nscaf2826	102689	1.1296	3.35559	2.89176	0.777169	2.65397
nscaf2826	205377	0.862651	2.82415	2.77936	0.777169	2.65397
nscaf2826	308065	0.897015	2.89256	2.81108	0.777169	2.65397
nscaf2826	410753	1.55986	4.21215	3.30955	0.777169	2.65397
nscaf2826	513441	0.382353	1.86798	2.39428	0.777169	2.65397
nscaf2826	616129	0.642304	2.38549	2.67819	0.777169	2.65397
nscaf2826	718817	0.769444	2.6386	2.54423	0.777169	2.65397
nscaf2826	821505	0.613132	2.32741	2.17591	0.777169	2.65397
nscaf2826	924193	0.891129	2.88084	2.76243	0.777169	2.65397
nscaf2827	1	2.25352	5.59309	5.60856	2.19345	5.47349
nscaf2827	102689	0.728097	2.55628	2.92813	0.784312	2.66819
nscaf2827	205377	0.856089	2.81109	2.20239	0.938546	2.97524
nscaf2827	308065	0.785219	2.67	2.83461	0.938546	2.97524
nscaf2827	410753	0.614213	2.32956	3.07454	0.938546	2.97524
nscaf2827	513441	1.89784	4.885	4.95941	2.39878	5.88227
nscaf2827	616129	12.3208	25.6349	4.77646	2.39878	5.88227
nscaf2827	718817	0.668016	2.43667	2.8917	0.939067	2.97628
nscaf2827	821505	1.02952	3.15635	3.02248	1.00333	3.10422
nscaf2827	956283	0.753483	2.60682	2.58594	0.663515	2.42771
nscaf2827	1058971	1.89247	4.87432	3.3575	1.10328	3.3032
nscaf2827	1161659	0.645315	2.39148	2.99795	1.10328	3.3032
nscaf2827	1264347	0.726395	2.55289	3.05913	1.10328	3.3032
nscaf2827	1367035	0.768085	2.63589	3.09768	0.842005	2.78305
nscaf2827	1469723	1.3908	3.8756	2.80597	1.0743	3.2455
nscaf2827	1572411	3.37209	7.81994	3.4083	2.86791	6.81621
nscaf2827	1675099	3.05046	7.17963	3.62412	1.98646	5.06143
nscaf2827	1777787	0.919214	2.93676	3.03768	0.824505	2.74821
nscaf2827	1880475	0.708498	2.51726	2.27264	0.824505	2.74821
nscaf2827	2252719	0.896491	2.89152	2.51315	0.757596	2.61501
nscaf2828	1	0.0789946	1.26405	1.96427	1.38396	3.86197
nscaf2828	102689	NA	NA	NA	1.38396	3.86197
nscaf2828	205377	NA	NA	NA	1.38396	3.86197
nscaf2828	308065	2.22902	5.54432	4.5487	1.38396	3.86197
nscaf2828	410753	2.15708	5.40109	4.3174	1.38396	3.86197
nscaf2828	513441	2.40267	5.89001	3.39082	1.38396	3.86197
nscaf2828	616129	NA	NA	NA	1.38396	3.86197
nscaf2828	718817	1.09821	3.29311	2.99117	1.38396	3.86197
nscaf2828	821505	1.09778	3.29224	3.26935	1.38396	3.86197
nscaf2828	924193	1.16928	3.43459	4.04355	1.38396	3.86197
nscaf2828	1026881	2.62572	6.33406	4.55258	1.38396	3.86197
nscaf2828	1129569	1.44878	3.99101	4.29377	1.38396	3.86197
nscaf2828	1232257	1.41322	3.92023	3.69879	1.38396	3.86197
nscaf2828	1334945	1.70414	4.49939	3.29918	1.38396	3.86197
nscaf2828	1437633	1.3507	3.79576	2.79576	0.872726	2.84421
nscaf2828	1540321	3.41848	7.91228	3.1422	0.872726	2.84421
nscaf2828	1643009	1.34661	3.78762	3.49289	0.872726	2.84421
nscaf2828	1745697	0.848369	2.79572	2.91364	0.872726	2.84421
nscaf2828	1848385	0.756868	2.61356	2.6223	0.872726	2.84421
nscaf2828	1951073	1.0099	3.1173	2.51794	0.872726	2.84421
nscaf2828	2053761	NA	NA	NA	0.872726	2.84421
nscaf2828	2156449	0.811206	2.72173	2.8247	0.872726	2.84421
nscaf2828	2259137	1.62083	4.33354	3.14162	0.872726	2.84421
nscaf2828	2361825	0.793975	2.68743	2.86556	0.872726	2.84421
nscaf2828	2464513	0.886519	2.87167	2.94813	0.872726	2.84421
nscaf2828	2567201	1.06054	3.21812	3.01433	0.872726	2.84421
nscaf2828	2669889	0.774576	2.64881	2.64726	0.872726	2.84421
nscaf2828	2772577	0.819706	2.73866	2.61975	0.872726	2.84421
nscaf2828	2875265	0.75493	2.6097	2.70435	0.872726	2.84421
nscaf2828	2977953	0.955178	3.00835	2.70594	0.872726	2.84421
nscaf2828	3080641	0.818182	2.73562	2.71207	0.872726	2.84421
nscaf2828	3183329	0.884481	2.86761	2.77966	0.872726	2.84421
nscaf2828	3286017	0.407372	1.91778	2.87262	0.872726	2.84421
nscaf2828	3388705	0.862524	2.8239	2.96399	0.872726	2.84421
nscaf2828	3491393	0.739726	2.57943	2.87362	0.872726	2.84421
nscaf2828	3594081	0.870334	2.83945	2.83286	0.872726	2.84421
nscaf2828	3696769	1.19568	3.48715	2.77759	0.872726	2.84421
nscaf2828	3799457	0.880769	2.86022	2.63137	0.872726	2.84421
nscaf2828	3902145	0.827773	2.75472	2.63965	0.872726	2.84421
nscaf2828	4004833	1.07932	3.2555	2.83812	0.872726	2.84421
nscaf2828	4107521	0.979686	3.05714	2.72818	0.872726	2.84421
nscaf2828	4210209	0.785146	2.66985	2.77032	0.872726	2.84421
nscaf2828	4312897	0.898493	2.89551	2.94115	0.872726	2.84421
nscaf2828	4415585	1.16461	3.42529	2.90177	0.872726	2.84421
nscaf2828	4518273	1.05344	3.20396	3.05974	0.872726	2.84421
nscaf2828	4620961	1.16065	3.41741	3.21142	0.872726	2.84421
nscaf2828	4723649	0.98503	3.06778	3.06697	0.872726	2.84421
nscaf2828	4826337	0.890185	2.87896	2.91006	0.872726	2.84421
nscaf2828	4929025	0.465594	2.03369	2.63205	0.872726	2.84421
nscaf2828	5031713	0.49729	2.09679	2.56552	0.872726	2.84421
nscaf2828	5134401	3.77489	8.62183	2.97628	0.872726	2.84421
nscaf2828	5237089	0.734694	2.56941	2.931	0.872726	2.84421
nscaf2828	5339777	0.756856	2.61353	2.85107	0.872726	2.84421
nscaf2828	5635005	0.537004	2.17585	2.16691	0.916877	2.9321
nscaf2828	5737693	0.763135	2.62603	2.56286	0.916877	2.9321
nscaf2828	5840381	0.914647	2.92766	3.22574	0.978742	3.05526
nscaf2828	5943069	2.72897	6.53961	4.4278	1.93094	4.95089
nscaf2828	6045757	1.88337	4.8562	4.02439	1.93094	4.95089
nscaf2829	1	0.6875	2.47546	4.21283	1.29334	3.68156
nscaf2829	102689	1.71261	4.51625	4.51959	1.29334	3.68156
nscaf2829	205377	NA	NA	NA	1.29334	3.68156
nscaf2829	308065	1.2563	3.60782	4.87798	1.29334	3.68156
nscaf2829	410753	1.46847	4.03021	4.55204	1.29334	3.68156
nscaf2829	513441	1.88612	4.86167	4.42981	1.29334	3.68156
nscaf2829	616129	1.06993	3.2368	4.46872	1.29334	3.68156
nscaf2829	718817	1.2265	3.54849	3.44275	1.29334	3.68156
nscaf2829	821505	0.858195	2.81528	2.80254	1.29334	3.68156
nscaf2829	924193	0.8429	2.78483	3.45138	1.29334	3.68156
nscaf2829	1026881	2.40061	5.88592	5.37808	1.29334	3.68156
nscaf2829	1129569	1.4241	3.94187	3.30978	1.29334	3.68156
nscaf2829	1232257	0.988506	3.0747	2.53466	1.29334	3.68156
nscaf2829	1334945	0.755064	2.60997	2.86999	1.29334	3.68156
nscaf2829	1437633	1.24307	3.58149	3.40919	1.29334	3.68156
nscaf2829	1540321	1.15615	3.40844	3.24317	1.29334	3.68156
nscaf2829	1643009	1.05669	3.21043	2.86636	1.29334	3.68156
nscaf2829	1745697	4.44845	9.96275	3.02365	1.29334	3.68156
nscaf2829	1848385	0.6	2.30127	2.73575	1.29334	3.68156
nscaf2829	1951073	0.711864	2.52397	2.83177	1.29334	3.68156
nscaf2829	2053761	0.660432	2.42157	3.0442	1.29334	3.68156
nscaf2829	2156449	1.1208	3.33807	3.77739	1.29334	3.68156
nscaf2829	2259137	0.891957	2.88249	4.21609	1.29334	3.68156
nscaf2829	2361825	1.61951	4.33091	4.70001	1.29334	3.68156
nscaf2829	2464513	0.944705	2.9875	3.14848	1.29334	3.68156
nscaf2829	2567201	0.824694	2.74859	2.71006	1.29334	3.68156
nscaf2829	2669889	1.37747	3.84906	3.31979	1.29334	3.68156
nscaf2829	2772577	0.948682	2.99542	3.32956	1.29334	3.68156
nscaf2829	2875265	3.52247	8.11931	3.70712	1.29334	3.68156
nscaf2829	2977953	1.26848	3.63208	3.28006	1.29334	3.68156
nscaf2829	3080641	0.852459	2.80386	3.27518	1.46927	4.03181
nscaf2829	3183329	4.52174	10.1086	4.18266	1.46927	4.03181
nscaf2829	3286017	0.780328	2.66026	3.17923	1.46927	4.03181
nscaf2829	3388705	2.50167	6.08711	4.61921	1.46927	4.03181
nscaf2829	3491393	3.86878	8.80874	3.86034	1.46927	4.03181
nscaf2829	3594081	3.25431	7.58546	4.63636	1.46927	4.03181
nscaf2829	3696769	5.32258	11.703	5.59988	1.46927	4.03181
nscaf2829	3799457	2.73684	6.55528	3.92402	1.46927	4.03181
nscaf2829	3902145	3.27612	7.62887	3.55068	1.46927	4.03181
nscaf2829	4004833	4.04494	9.15945	2.94426	1.46927	4.03181
nscaf2829	4107521	1.35196	3.79826	3.78211	1.46927	4.03181
nscaf2829	4210209	2.57534	6.23377	4.79785	1.46927	4.03181
nscaf2829	4312897	0.703061	2.50644	2.90767	1.46927	4.03181
nscaf2830	1	3.36981	7.81539	6.18124	1.65004	4.39168
nscaf2830	102689	2.77778	6.63678	5.35595	1.65004	4.39168
nscaf2830	205377	0.865052	2.82893	3.63868	1.65004	4.39168
nscaf2830	308065	2.25514	5.59632	4.36439	1.65004	4.39168
nscaf2830	410753	1.02449	3.14634	2.89509	1.65004	4.39168
nscaf2832	1	0.872852	2.84446	2.59074	0.968081	3.03404
nscaf2833	1	0.722533	2.5452	2.58744	0.829492	2.75814
nscaf2833	102689	0.861345	2.82155	2.51555	0.829492	2.75814
nscaf2833	205377	0.804205	2.7078	2.72038	0.852221	2.80339
nscaf2833	308065	2.30655	5.69865	4.55333	1.83096	4.75186
nscaf2833	410753	1.96522	5.01914	4.16718	1.83096	4.75186
nscaf2833	513441	1.07388	3.24466	2.82923	0.78933	2.67818
nscaf2833	616129	0.841322	2.78169	2.76378	0.78933	2.67818
nscaf2835	1	0.758621	2.61705	2.61346	0.760806	2.6214
nscaf2836	1	0.839869	2.7788	2.63053	0.866037	2.83089
nscaf2836	102689	0.768519	2.63675	2.71446	0.866037	2.83089
nscaf2836	205377	1.12565	3.34774	3.17623	0.866037	2.83089
nscaf2836	308065	0.908991	2.9164	2.89648	0.866037	2.83089
nscaf2836	410753	1.12019	3.33686	2.87104	0.866037	2.83089
nscaf2836	513441	0.793734	2.68695	3.05592	0.866037	2.83089
nscaf2836	616129	1.01092	3.11932	3.07018	0.866037	2.83089
nscaf2837	1	1.89953	4.88837	4.56292	1.67365	4.43869
nscaf2838	1	1.60065	4.29335	3.27299	1.1332	3.36275
nscaf2838	102689	1.29104	3.677	3.01424	1.1332	3.36275
nscaf2838	205377	2.04524	5.17844	3.69531	1.1332	3.36275
nscaf2838	308065	0.89246	2.88349	4.33549	1.1332	3.36275
nscaf2838	410753	1.0836	3.26402	3.84216	1.1332	3.36275
nscaf2838	513441	1.16129	3.41868	2.72818	1.1332	3.36275
nscaf2838	616129	1.27324	3.64155	3.50986	1.1332	3.36275
nscaf2838	718817	2.35088	5.7869	5.07695	2.10089	5.28923
nscaf2838	821505	2.83333	6.74738	5.49071	2.10089	5.28923
nscaf2838	924193	0.32874	1.76124	3.84721	0.649589	2.39999
nscaf2838	1026881	1.17314	3.44228	2.8825	0.904881	2.90822
nscaf2838	1129569	0.887283	2.87319	2.65517	0.893847	2.88626
nscaf2838	1232257	1.68487	4.46103	2.9224	0.893847	2.88626
nscaf2838	1334945	1.07117	3.23928	3.8444	0.893847	2.88626
nscaf2838	1437633	0.878963	2.85662	5.56779	2.21668	5.51974
nscaf2838	1540321	0.90274	2.90396	4.5156	2.21668	5.51974
nscaf2838	1643009	1.17062	3.43725	3.0639	0.905822	2.9101
nscaf2838	1745697	0.696737	2.49385	2.79637	0.905822	2.9101
nscaf2838	1848385	0.178889	1.46292	2.67282	0.905822	2.9101
nscaf2838	1951073	1.0311	3.1595	2.63345	0.905822	2.9101
nscaf2838	2053761	1.68619	4.46365	4.05285	0.905822	2.9101
nscaf2838	2156449	3.25429	7.58541	5.70591	2.78408	6.64932
nscaf2838	2259137	4.76879	10.6005	5.67093	2.78408	6.64932
nscaf2838	2361825	2.11979	5.32686	4.6753	1.45902	4.0114
nscaf2838	2464513	2.30137	5.68835	4.78753	1.45902	4.0114
nscaf2838	2567201	1.20106	3.49785	3.78213	0.780786	2.66117
nscaf2838	2669889	0.773973	2.64761	2.46908	0.780786	2.66117
nscaf2839	1	0.330519	1.76478	2.48971	0.762125	2.62402
nscaf2839	102689	0.78587	2.67129	2.71433	0.762125	2.62402
nscaf2839	205377	1.02686	3.15106	4.34404	1.51414	4.12113
nscaf2839	308065	1.03995	3.17713	4.22598	1.52827	4.14926
nscaf2839	410753	2.48571	6.05534	3.69577	1.52827	4.14926
nscaf2839	513441	0.774713	2.64908	2.77056	0.737492	2.57499
nscaf2839	622547	0.649718	2.40024	2.41229	0.691068	2.48256
nscaf2841	1	1.14806	3.39234	3.27009	0.87194	2.84264
nscaf2842	1	0.783505	2.66659	3.46359	1.31878	3.7322
nscaf2842	102689	3.03922	7.15725	4.25662	1.31878	3.7322
nscaf2842	205377	1.45536	4.00411	4.81394	2.31739	5.72024
nscaf2842	308065	0.634384	2.36972	4.17934	1.32198	3.73858
nscaf2842	410753	1.1981	3.49195	3.52979	1.32198	3.73858
nscaf2842	513441	1.22288	3.54129	3.44041	1.32198	3.73858
nscaf2842	616129	1.76471	4.61996	3.57137	1.32198	3.73858
nscaf2842	718817	0.226069	1.55685	2.16798	0.61391	2.32896
nscaf2842	821505	0.842697	2.78443	2.28968	0.61391	2.32896
nscaf2842	924193	0.646035	2.39291	2.54833	0.61391	2.32896
nscaf2842	1026881	1.87158	4.83273	5.16724	1.66451	4.42049
nscaf2842	1129569	2.10826	5.30391	5.41035	1.66451	4.42049
nscaf2842	1232257	15.2143	31.3953	3.19128	1.66451	4.42049
nscaf2842	1334945	1.20341	3.50253	2.9707	1.66451	4.42049
nscaf2842	1437633	2.72483	6.53137	4.39207	1.66451	4.42049
nscaf2842	1540321	3.58036	8.23455	4.84068	1.66451	4.42049
nscaf2842	1643009	0.683398	2.46729	2.62864	0.562997	2.2276
nscaf2842	1745697	0.675174	2.45092	2.188	0.562997	2.2276
nscaf2842	1848385	0.846906	2.7928	2.71892	1.10519	3.307
nscaf2842	1951073	0.869565	2.83792	2.89826	1.10519	3.307
nscaf2842	2053761	0.995633	3.08889	2.71915	1.10519	3.307
nscaf2844	1	2.94631	6.97229	6.49939	1.20055	3.49685
nscaf2844	102689	0.794521	2.68852	2.79874	1.20055	3.49685
nscaf2844	211795	1.72754	4.54598	6.06372	1.36917	3.83252
nscaf2846	1	0.880342	2.85937	3.29273	1.31221	3.71913
nscaf2846	102689	0.153846	1.41306	4.32223	1.31221	3.71913
nscaf2847	1	0.898305	2.89513	2.91894	0.790754	2.68102
nscaf2847	102689	0.588095	2.27757	2.41327	0.790754	2.68102
nscaf2847	205377	0.481156	2.06467	2.26676	0.790754	2.68102
nscaf2847	308065	0.689539	2.47952	2.48375	0.790754	2.68102
nscaf2847	410753	0.526359	2.15466	3.08689	0.790754	2.68102
nscaf2847	513441	0.536703	2.17525	2.85442	0.790754	2.68102
nscaf2847	616129	1.61795	4.32779	2.5345	0.790754	2.68102
nscaf2847	718817	0.800735	2.70089	2.39369	0.790754	2.68102
nscaf2847	821505	0.941176	2.98048	3.28728	0.790754	2.68102
nscaf2847	924193	2.25225	5.59056	3.51417	2.02343	5.13502
nscaf2847	1026881	1.64055	4.37279	2.99739	0.826221	2.75163
nscaf2847	1129569	0.851695	2.80234	2.89047	0.826221	2.75163
nscaf2847	1232257	0.821616	2.74246	2.70152	0.826221	2.75163
nscaf2847	1334945	0.806499	2.71236	2.52361	0.826221	2.75163
nscaf2847	1437633	0.78871	2.67695	2.75177	0.826221	2.75163
nscaf2847	1540321	0.946078	2.99024	2.75107	0.826221	2.75163
nscaf2847	1643009	0.814388	2.72807	2.66998	0.826221	2.75163
nscaf2847	1745697	1.01654	3.13051	2.81518	0.826221	2.75163
nscaf2847	1848385	0.762512	2.62479	2.74927	0.826221	2.75163
nscaf2847	1951073	1.47826	4.0497	3.70388	1.25972	3.61463
nscaf2847	2053761	1.98383	5.05618	4.03873	1.25972	3.61463
nscaf2847	2156449	1.30174	3.69828	3.71135	1.25972	3.61463
nscaf2847	2259137	2.56471	6.21259	2.9829	1.25972	3.61463
nscaf2847	2361825	1.87619	4.8419	2.66094	1.25972	3.61463
nscaf2847	2464513	0.209091	1.52305	2.81736	1.25972	3.61463
nscaf2847	2567201	1.67	4.43142	3.74232	1.25972	3.61463
nscaf2847	2669889	1.28497	3.66491	3.69114	1.25972	3.61463
nscaf2847	2772577	NA	NA	NA	1.25972	3.61463
nscaf2847	2875265	NA	NA	NA	1.25972	3.61463
nscaf2847	2977953	0.454939	2.01248	2.88571	1.25972	3.61463
nscaf2847	3080641	2.3022	5.68999	3.26198	1.25972	3.61463
nscaf2847	3183329	0.323851	1.75151	3.48532	1.25972	3.61463
nscaf2847	3286017	1.59607	4.28424	3.74547	1.25972	3.61463
nscaf2847	3388705	0.83427	2.76765	3.70401	1.25972	3.61463
nscaf2847	3491393	0.505	2.11214	3.82508	1.25972	3.61463
nscaf2847	3594081	0.746154	2.59223	3.5313	1.25972	3.61463
nscaf2847	3696769	0.826012	2.75121	2.76617	1.25972	3.61463
nscaf2847	3799457	0.850704	2.80037	2.68342	1.25972	3.61463
nscaf2847	3902145	1.58545	4.2631	3.13738	1.25972	3.61463
nscaf2847	4004833	1.63333	4.35842	3.53708	1.25972	3.61463
nscaf2847	4107521	1.67901	4.44936	3.66419	1.25972	3.61463
nscaf2847	4210209	1.70638	4.50385	3.83675	1.25972	3.61463
nscaf2847	4312897	1.55008	4.19269	3.93252	1.25972	3.61463
nscaf2847	4415585	12.7692	26.5277	4.13609	1.25972	3.61463
nscaf2847	4518273	1.72581	4.54252	4.22579	1.25972	3.61463
nscaf2847	4620961	2.25714	5.6003	3.92345	1.25972	3.61463
nscaf2847	4723649	1.30567	3.70611	3.60043	1.25972	3.61463
nscaf2847	4826337	2.69452	6.47104	3.8566	1.25972	3.61463
nscaf2847	4929025	0.658239	2.41721	4.07001	1.25972	3.61463
nscaf2847	5031713	1.39474	3.88342	3.99882	1.25972	3.61463
nscaf2847	5134401	0.873865	2.84647	3.03075	1.25972	3.61463
nscaf2847	5237089	0.854766	2.80845	3.02774	1.25972	3.61463
nscaf2847	5339777	0.922642	2.94358	3.27748	1.25972	3.61463
nscaf2847	5442465	1.40484	3.90355	3.78725	1.25972	3.61463
nscaf2847	5545153	1.11214	3.32082	3.77342	1.25972	3.61463
nscaf2847	5647841	1.73694	4.56468	3.66084	1.25972	3.61463
nscaf2847	5750529	1.22473	3.54498	3.19773	1.25972	3.61463
nscaf2847	5853217	0.877311	2.85334	2.66516	1.25972	3.61463
nscaf2847	5955905	0.837017	2.77312	2.82824	1.25972	3.61463
nscaf2847	6058593	0.534358	2.17059	3.57801	1.25972	3.61463
nscaf2847	6161281	NA	NA	NA	1.25972	3.61463
nscaf2847	6263969	1.32051	3.73566	3.65507	1.25972	3.61463
nscaf2847	6366657	1.34841	3.79119	3.37155	1.25972	3.61463
nscaf2847	6469345	3.61635	8.30621	3.42665	1.25972	3.61463
nscaf2847	6572033	1.12806	3.35253	2.97133	1.25972	3.61463
nscaf2847	6674721	1.27074	3.63658	3.09779	1.25972	3.61463
nscaf2847	6777409	0.837545	2.77417	3.3762	1.25972	3.61463
nscaf2847	6880097	1.63732	4.36637	3.43547	1.25972	3.61463
nscaf2847	6982785	2.29737	5.68038	3.20774	1.25972	3.61463
nscaf2847	7085473	0.930488	2.9592	3.15189	1.25972	3.61463
nscaf2847	7188161	0.86679	2.83239	3.39321	1.25972	3.61463
[truncated: 2,669 more rows]

## Sheet: AK
scaffold	start position	Ratio Test/Normal for each window after GC correction	Ratio Test/Normal or ploidy for each window after normalisation	Smoothed and normalised ratio Test/Normal or ploidy for each window	Mean of the segment this window belongs to	SegMean.n: Normalised mean ratio Test/Normal or ploidy of the segment this window belongs to.
nscaf15	1	0.657459	2.31049	3.48401	1.0921	3.18051
nscaf20	1	1.07353	3.14334	3.14817	1.13383	3.26404
nscaf44	1	0.954927	2.90593	2.70083	0.846276	2.68845
nscaf48	1	1.0153	3.02679	5.75997	1.95031	4.89839
nscaf56	1	2.66116	6.32131	5.65492	1.59207	4.1813
nscaf71	1	3.30606	7.61222	5.389	1.93965	4.87707
nscaf76	1	0.991952	2.98005	19.3354	4.14652	9.29457
nscaf87	1	1.01987	3.03593	3.65107	1.30686	3.61039
nscaf98	1	1.02862	3.05345	3.48779	1.6505	4.29826
nscaf98	102766	3.00714	7.01387	3.74544	1.6505	4.29826
nscaf98	205531	1.79963	4.59679	4.90719	1.6505	4.29826
nscaf98	308296	2.18	5.35817	5.11581	1.6505	4.29826
nscaf98	411061	3.75701	8.51488	4.59815	1.6505	4.29826
nscaf98	513826	1.95174	4.90127	4.34249	1.6505	4.29826
nscaf98	616591	1.94671	4.8912	4.53116	1.6505	4.29826
nscaf98	719356	2.47734	5.95336	4.75428	1.6505	4.29826
nscaf98	822121	2.82178	6.64283	4.73643	1.6505	4.29826
nscaf98	924886	4.2268	9.45528	3.97061	1.6505	4.29826
nscaf98	1027651	1.9566	4.91099	4.81891	1.6505	4.29826
nscaf98	1130416	1.53135	4.05976	4.5672	1.6505	4.29826
nscaf98	1233181	1.45898	3.91491	3.0356	1.6505	4.29826
nscaf98	1335946	1.15517	3.30677	3.19126	1.6505	4.29826
nscaf98	1438711	0.676471	2.34855	3.17017	1.6505	4.29826
nscaf98	1541476	1.42032	3.83751	3.8894	1.6505	4.29826
nscaf98	1644241	1.59195	4.18108	3.8616	1.6505	4.29826
nscaf120	1	1.95175	4.90128	4.91854	1.31157	3.61984
nscaf123	1	6.41606	13.8375	8.23808	3.15601	7.31185
nscaf125	1	6.2562	13.5175	5.00353	1.77522	4.54793
nscaf125	102766	2.46398	5.92661	4.96015	1.77522	4.54793
nscaf125	205531	1.55	4.0971	4.84713	1.77522	4.54793
nscaf125	308296	1.4238	3.84449	4.32256	1.77522	4.54793
nscaf128	1	3.99615	8.99358	13.4457	5.80904	12.6225
nscaf172	1	1.0472	3.09063	4.69433	1.62698	4.2512
nscaf201	1	3.46649	7.93335	8.36309	3.57266	8.14588
nscaf216	1	1.94175	4.88126	5.67278	2.2087	5.41563
nscaf269	1	2.34813	5.69472	4.14666	1.39011	3.77705
nscaf306	1	0.904025	2.80404	2.5849	0.786981	2.56976
nscaf313	1	1.14941	3.29523	5.22601	1.96755	4.93291
nscaf340	1	1.19249	3.38146	4.22432	2.27458	5.54749
nscaf362	1	2.11449	5.22703	4.90938	1.88635	4.77038
nscaf388	1	1.92521	4.84817	5.02	1.96769	4.93318
nscaf416	1	3.19231	7.38452	6.06508	2.44122	5.88105
nscaf463	1	1.05948	3.11522	2.97559	0.92524	2.84651
nscaf463	102766	0.896194	2.78837	2.91521	0.92524	2.84651
nscaf463	205531	1.19518	3.38686	3.33674	0.92524	2.84651
nscaf463	308296	1.06512	3.12652	3.14734	0.92524	2.84651
nscaf463	411061	1.10453	3.2054	2.63869	0.92524	2.84651
nscaf463	513826	1.03448	3.06518	2.34467	0.92524	2.84651
nscaf463	616591	0.97992	2.95596	2.48019	0.92524	2.84651
nscaf463	719356	1.8538	4.70522	2.56311	0.92524	2.84651
nscaf463	822121	0.570988	2.1374	2.59453	0.92524	2.84651
nscaf463	924886	1.79866	4.59484	3.04419	0.92524	2.84651
nscaf463	1027651	0.454545	1.90432	2.72031	0.92524	2.84651
nscaf463	1130416	0.961373	2.91884	2.52541	0.92524	2.84651
nscaf463	1233181	1.35139	3.69954	2.65596	0.92524	2.84651
nscaf463	1335946	1.16646	3.32936	3.0744	0.92524	2.84651
nscaf463	1438711	0.905109	2.80622	3.30063	0.92524	2.84651
nscaf463	1541476	1.19105	3.37858	3.30839	0.92524	2.84651
nscaf481	1	1.42127	3.83941	3.23818	2.57309	6.14502
nscaf481	102766	5.7619	12.5281	8.14625	2.57309	6.14502
nscaf481	205531	3.16162	7.32308	8.40458	2.57309	6.14502
nscaf481	308296	2.65287	6.30471	6.05144	2.57309	6.14502
nscaf481	411061	5.33333	11.6702	5.76297	2.57309	6.14502
nscaf481	513826	1.5611	4.11932	6.31601	2.57309	6.14502
nscaf481	616591	0.674074	2.34375	5.52841	2.57309	6.14502
nscaf481	719356	0.857143	2.7102	3.42734	1.09551	3.18734
nscaf481	822121	9.34615	19.7027	7.05839	2.74613	6.4914
nscaf481	924886	NA	NA	NA	2.74613	6.4914
nscaf481	1027651	1.46471	3.92636	5.78182	2.74613	6.4914
nscaf481	1130416	1.49808	3.99318	5.39867	2.74613	6.4914
nscaf481	1233181	9.58333	20.1775	6.43444	2.74613	6.4914
nscaf481	1335946	2.24377	5.48582	4.71674	2.74613	6.4914
nscaf484	1	4.54412	10.0904	9.48331	4.22983	9.46134
nscaf490	1	0.873589	2.74312	2.6411	0.821026	2.63791
nscaf497	1	0.976471	2.94906	2.33423	1.74231	4.48204
nscaf512	1	1.02024	3.03667	7.42957	2.17016	5.33847
nscaf517	1	3.22594	7.45184	5.31976	1.88009	4.75784
nscaf552	1	2.43802	5.87465	5.46962	2.22653	5.45132
nscaf556	1	2.82673	6.65274	6.97861	2.31177	5.62195
nscaf574	1	3.31048	7.62107	7.50521	2.81727	6.63381
nscaf576	1	1.12922	3.25483	7.62151	2.04358	5.0851
nscaf603	1	2.54377	6.08633	4.42964	1.50337	4.00376
nscaf605	1	2.50864	6.01602	6.35359	2.67196	6.34294
nscaf618	1	1.33444	3.6656	3.37092	1.17805	3.35256
nscaf632	1	2.09468	5.1874	5.69519	2.33464	5.66772
nscaf644	1	0.852041	2.69999	3.1458	1.05139	3.09903
nscaf649	1	3.40984	7.81995	7.87982	3.43855	7.87742
nscaf651	1	3.68167	8.36408	5.36312	1.70941	4.41619
nscaf671	1	2.64599	6.29094	4.04024	1.38175	3.76032
nscaf684	1	1.70441	4.40619	4.57543	1.78695	4.5714
nscaf703	1	3.22321	7.44638	9.1938	3.86508	8.73122
nscaf716	1	2.20609	5.4104	5.37349	1.96673	4.93127
nscaf732	1	1.04029	3.0768	2.90047	0.940891	2.87784
nscaf736	1	2.61283	6.22457	6.20273	1.99322	4.98429
nscaf760	1	2.11613	5.23032	5.67033	2.3256	5.64961
nscaf773	1	2.08525	5.16852	5.37034	1.86697	4.73158
nscaf790	1	1.5636	4.12433	5.4394	2.12123	5.24053
nscaf818	1	0.924883	2.8458	2.25929	0.548058	2.0915
nscaf835	1	0.298002	1.59096	2.27988	0.577903	2.15124
nscaf864	1	1.49296	3.98292	4.77289	1.84587	4.68934
nscaf872	1	0.828571	2.65301	5.61003	1.92692	4.85159
nscaf875	1	0.965895	2.92789	2.99634	0.999515	2.99519
nscaf899	1	1.57429	4.14571	3.59201	1.26786	3.53234
nscaf916	1	1.71405	4.42549	5.00085	1.6433	4.28387
nscaf918	1	1.49446	3.98593	5.42676	2.09406	5.18614
nscaf929	1	2.02597	5.04986	4.61262	1.79427	4.58606
nscaf966	1	2.65179	6.30255	4.80772	1.75248	4.50241
nscaf983	1	0.59507	2.18561	2.44261	0.711976	2.41962
nscaf987	1	2.08303	5.16407	4.31525	1.48483	3.96665
nscaf1000	1	0.692982	2.3816	2.55636	0.777115	2.55001
nscaf1022	1	1.32209	3.64088	5.85092	1.98853	4.9749
nscaf1041	1	4.28028	9.56231	7.42307	3.02849	7.05661
nscaf1058	1	1.49123	3.97945	6.6518	2.49113	5.98096
nscaf1071	1	1.43851	3.87393	3.98063	2.03031	5.05854
nscaf1071	102766	1.65612	4.30952	4.71831	2.03031	5.05854
nscaf1071	205531	2.03472	5.06737	5.3501	2.03031	5.05854
nscaf1071	308296	4.35227	9.70643	6.29964	4.68939	10.3812
nscaf1071	411061	1.15259	3.3016	5.95643	1.68833	4.374
nscaf1071	513826	NA	NA	NA	1.68833	4.374
nscaf1071	616591	2.16338	5.32491	4.86655	1.68833	4.374
nscaf1071	719356	1.45665	3.91023	4.44313	1.68833	4.374
nscaf1071	822121	1.50143	3.99988	4.11234	1.68833	4.374
nscaf1071	924886	4.57143	10.1451	4.28206	1.68833	4.374
nscaf1071	1027651	8.2	17.4085	4.09433	1.68833	4.374
nscaf1071	1130416	1.33333	3.66339	3.49829	1.68833	4.374
nscaf1071	1233181	0.920033	2.83609	3.6538	1.68833	4.374
nscaf1087	1	1.15395	3.30433	2.96371	0.968954	2.93401
nscaf1108	1	2.81818	6.63563	4.49739	1.9888	4.97545
nscaf1108	102766	3.17021	7.34029	5.09073	1.9888	4.97545
nscaf1108	205531	1.04418	3.08459	4.99926	1.9888	4.97545
nscaf1108	308296	5.54762	12.0992	5.50558	1.9888	4.97545
nscaf1108	411061	1.55769	4.1125	4.86015	1.9888	4.97545
nscaf1108	513826	1.44118	3.87926	4.20987	1.9888	4.97545
nscaf1108	616591	8.42857	17.866	3.63904	1.9888	4.97545
nscaf1108	719356	0.555046	2.10549	4.29777	1.9888	4.97545
nscaf1108	822121	3.27273	7.54549	5.91445	1.9888	4.97545
nscaf1108	924886	2.28384	5.56604	4.73187	1.9888	4.97545
nscaf1108	1027651	0.733051	2.4618	3.19346	0.798132	2.59208
nscaf1108	1130416	1.36919	3.73518	4.87196	1.8202	4.63797
nscaf1108	1233181	2.53349	6.06576	6.79465	2.95058	6.90065
nscaf1108	1335946	2.34135	5.68114	5.54192	2.95058	6.90065
nscaf1108	1438711	2.11648	5.23102	4.38807	1.80751	4.61255
nscaf1108	1541476	1.72332	4.44403	5.57092	1.80751	4.61255
nscaf1108	1644241	4.70588	10.4143	7.03538	3.29573	7.59155
nscaf1108	1747006	1.60905	4.21529	6.11728	3.29573	7.59155
nscaf1108	1849771	3.57065	8.14185	6.16197	3.29573	7.59155
nscaf1108	1952536	3.49645	7.99333	6.86854	3.29573	7.59155
nscaf1108	2055301	2.01872	5.03533	5.79023	2.20015	5.3985
nscaf1108	2158066	2.16522	5.32858	4.98774	2.20015	5.3985
nscaf1108	2260831	3.47191	7.9442	5.27283	2.20015	5.3985
nscaf1108	2363596	2.51599	6.03073	5.96028	2.20015	5.3985
nscaf1108	2466361	2.16667	5.33148	5.56455	2.20015	5.3985
nscaf1108	2569126	2.22177	5.44178	5.11546	2.20015	5.3985
nscaf1108	2671891	2	4.99787	4.15684	1.45458	3.90609
nscaf1108	2774656	1.4187	3.83427	4.41355	1.45458	3.90609
nscaf1108	2877421	3.32895	7.65803	4.33098	1.45458	3.90609
nscaf1108	2980186	0.958416	2.91292	3.49984	1.45458	3.90609
nscaf1108	3082951	2.96296	6.92544	5.08029	2.37907	5.75666
nscaf1108	3185716	2.32718	5.65278	6.16066	2.37907	5.75666
nscaf1108	3288481	1.28824	3.57312	5.98142	2.37907	5.75666
nscaf1108	3391246	1.4782	3.95337	5.89565	2.1795	5.35718
nscaf1136	1	1.63141	4.26006	453.274	3.28092	7.56189
nscaf1144	1	3.48503	7.97046	6.48625	2.64139	6.28175
nscaf1156	1	1.73353	4.46448	6.51179	1.38377	3.76435
nscaf1169	1	1.424	3.84488	4.88316	1.79626	4.59005
nscaf1202	1	2.18959	5.37737	5.14952	1.91946	4.83665
nscaf1236	1	3.67123	8.34319	6.39033	2.5935	6.18588
nscaf1267	1	1.55832	4.11375	4.9548	1.95396	4.9057
nscaf1270	1	1.61215	4.2215	6.46262	2.49182	5.98235
nscaf1270	102766	NA	NA	NA	2.49182	5.98235
nscaf1289	1	1.91039	4.8185	4.76101	3.00882	7.01724
nscaf1299	1	1.07503	3.14635	2.89411	1.47918	3.95534
nscaf1299	102766	2.3424	5.68326	4.49197	1.47918	3.95534
nscaf1299	205531	0.873563	2.74307	4.17266	1.47918	3.95534
nscaf1299	308296	1.73594	4.46929	4.02959	1.47918	3.95534
nscaf1306	1	1.79843	4.59438	4.27655	1.54724	4.09158
nscaf1323	1	1.39	3.77682	4.85448	1.86271	4.72304
nscaf1336	1	1.25874	3.51408	2.6046	1.65439	4.30606
nscaf1371	1	0.45539	1.90601	4.076	1.25423	3.50505
nscaf1375	1	2.04883	5.09561	4.71825	1.85074	4.69909
nscaf1384	1	0.546166	2.08772	2.14354	0.573395	2.14222
nscaf1417	1	0.513699	2.02273	2.16704	0.581359	2.15816
nscaf1485	1	0.612319	2.22013	2.57261	2.49009	5.97889
nscaf1495	1	1.28524	3.56713	9.01696	2.58811	6.17509
nscaf1513	1	1.11592	3.2282	3.47905	1.2355	3.46757
nscaf1516	1	1.21294	3.42241	2.67355	0.965066	2.92623
nscaf1525	1	2.16667	5.33148	46.349	6.43527	13.876
nscaf1531	1	2.42727	5.85314	3.54111	1.7022	4.40176
nscaf1533	1	1.44073	3.87836	4.66043	1.79577	4.58905
nscaf1542	1	2.58228	6.16342	6.7389	2.79026	6.57974
nscaf1566	1	0.765455	2.52667	2.47274	0.736215	2.46814
nscaf1610	1	1.24559	3.48775	3.72775	1.09407	3.18445
nscaf1619	1	1.21046	3.41744	3.35189	1.16983	3.33611
nscaf1632	1	1.14684	3.29008	3.19316	1.09733	3.19099
nscaf1649	1	0.740369	2.47645	2.73308	0.862203	2.72033
nscaf1654	1	0.789733	2.57527	2.55409	0.972453	2.94102
nscaf1658	1	0.837017	2.66991	2.5775	0.789494	2.57479
nscaf1681	1	0.856842	2.7096	2.98746	0.977725	2.95157
nscaf1681	102766	1.3368	3.67032	3.04565	0.977725	2.95157
nscaf1681	205531	0.90249	2.80097	3.06144	0.977725	2.95157
nscaf1681	308296	0.677282	2.35017	2.98111	0.902688	2.80137
nscaf1681	411061	1.13062	3.25763	2.86161	0.902688	2.80137
nscaf1681	513826	0.400285	1.7957	2.58988	0.902688	2.80137
nscaf1681	616591	1.51701	4.03105	2.51443	0.902688	2.80137
nscaf1681	719356	1.08853	3.17338	2.85679	0.903064	2.80212
nscaf1681	822121	1.2007	3.3979	2.97673	0.903064	2.80212
nscaf1681	924886	0.980263	2.95665	2.83214	0.903064	2.80212
nscaf1681	1027651	0.789779	2.57536	2.79257	0.903064	2.80212
nscaf1681	1130416	1.08036	3.15702	2.90859	0.903064	2.80212
nscaf1681	1233181	1.03596	3.06813	2.77653	0.903064	2.80212
nscaf1681	1335946	0.837209	2.6703	2.71419	0.903064	2.80212
nscaf1681	1438711	1.16877	3.33399	2.8143	0.903064	2.80212
nscaf1681	1541476	1.02665	3.0495	2.79698	0.903064	2.80212
nscaf1681	1644241	1.0113	3.01878	2.85954	0.903064	2.80212
nscaf1681	1747006	0.821012	2.63788	2.92289	0.903064	2.80212
nscaf1681	1849771	0.946927	2.88992	2.88187	0.903064	2.80212
nscaf1681	1952536	0.860145	2.71621	2.76004	0.903064	2.80212
nscaf1681	2055301	0.840694	2.67727	2.66081	0.903064	2.80212
nscaf1681	2158066	1.02479	3.04579	2.66674	0.903064	2.80212
nscaf1681	2260831	0.877953	2.75186	2.77101	0.903064	2.80212
nscaf1681	2363596	1.06154	3.11934	2.76386	0.903064	2.80212
nscaf1681	2466361	0.835706	2.66729	2.56294	0.903064	2.80212
nscaf1681	2569126	2.29455	5.58746	2.62321	1.49402	3.98504
nscaf1681	2671891	1.14376	3.28392	2.83707	0.885399	2.76676
nscaf1681	2774656	0.855505	2.70692	2.79575	0.885399	2.76676
nscaf1681	2877421	0.862027	2.71998	2.75538	0.885399	2.76676
nscaf1681	2980186	1.08217	3.16063	2.88447	0.885399	2.76676
nscaf1681	3082951	0.77661	2.549	2.85649	0.885399	2.76676
nscaf1681	3185716	1.14634	3.28909	2.69714	0.885399	2.76676
nscaf1681	3288481	0.920746	2.83752	2.6232	0.885399	2.76676
nscaf1681	3391246	0.864119	2.72416	2.66164	0.885399	2.76676
nscaf1681	3494011	0.716578	2.42883	2.80231	0.885399	2.76676
nscaf1681	3596776	0.984456	2.96504	2.91028	0.885399	2.76676
nscaf1681	3699541	0.94052	2.8771	2.92387	0.885399	2.76676
nscaf1681	3802306	0.877522	2.75099	2.87137	0.885399	2.76676
nscaf1681	3905071	0.811209	2.61826	2.73083	0.885399	2.76676
nscaf1681	4007836	1.00733	3.01082	2.61241	0.885399	2.76676
nscaf1681	4110601	0.649351	2.29426	2.50893	0.98719	2.97052
nscaf1681	4213366	0.994194	2.98454	2.80029	0.98719	2.97052
nscaf1681	4316131	2.54895	6.09671	2.95744	0.98719	2.97052
nscaf1681	4418896	0.883471	2.7629	2.92868	0.98719	2.97052
nscaf1681	4521661	1.21053	3.41757	3.09996	1.70291	4.40317
nscaf1681	4624426	1.23352	3.4636	3.11288	1.70291	4.40317
nscaf1681	4727191	1.09771	3.19174	2.90659	1.70291	4.40317
nscaf1681	4829956	0.944018	2.8841	3.0409	1.70291	4.40317
nscaf1681	4932721	1.0763	3.14888	3.85495	1.70291	4.40317
nscaf1681	5035486	1.51194	4.02091	4.70509	1.70291	4.40317
nscaf1681	5138251	2.92419	6.84782	4.42834	1.70291	4.40317
nscaf1681	5241016	1.71795	4.43328	3.28288	1.70291	4.40317
nscaf1681	5343781	0.931319	2.85868	2.67846	1.70291	4.40317
nscaf1681	5446546	1.68124	4.3598	3.4704	1.70291	4.40317
nscaf1681	5549311	0.932288	2.86062	4.83746	1.70291	4.40317
nscaf1681	5652076	3.55298	8.10648	5.55292	1.70291	4.40317
nscaf1681	5754841	0.918367	2.83275	5.5678	1.70291	4.40317
nscaf1681	5857606	2.33249	5.66341	5.39658	1.70291	4.40317
nscaf1690	1	1.38122	3.75924	2.85706	1.14282	3.28205
nscaf1690	102766	0.587438	2.17033	2.79349	1.14282	3.28205
nscaf1690	205531	1.15056	3.29753	2.99652	1.14282	3.28205
nscaf1690	308296	0.950717	2.89751	2.93073	1.14282	3.28205
nscaf1690	411061	0.918559	2.83314	2.70686	1.14282	3.28205
nscaf1690	513826	0.884525	2.76501	2.85346	1.14282	3.28205
nscaf1690	616591	2.51834	6.03543	2.99737	1.14282	3.28205
nscaf1690	719356	2.59878	6.19646	2.87221	1.14282	3.28205
nscaf1690	822121	0.783388	2.56256	2.80196	1.14282	3.28205
nscaf1690	924886	1.00089	2.99794	2.71008	1.14282	3.28205
nscaf1690	1027651	0.844697	2.68529	2.77873	1.14282	3.28205
nscaf1690	1130416	1.81341	4.62436	3.04824	1.14282	3.28205
nscaf1690	1233181	1.14083	3.27807	3.02499	1.14282	3.28205
nscaf1690	1335946	0.879939	2.75583	3.09262	1.14282	3.28205
nscaf1690	1438711	0.985678	2.96749	3.43819	1.14282	3.28205
nscaf1690	1541476	1.46685	3.93066	3.53464	1.14282	3.28205
nscaf1690	1644241	1.07614	3.14857	3.25223	1.14282	3.28205
nscaf1690	1747006	1.05899	3.11423	3.38643	1.14282	3.28205
nscaf1690	1849771	1.34174	3.68022	3.59783	1.14282	3.28205
nscaf1690	1952536	1.14018	3.27675	3.39701	1.14282	3.28205
nscaf1690	2055301	1.04677	3.08977	3.34838	1.14282	3.28205
nscaf1690	2158066	1.26548	3.52756	3.42554	1.14282	3.28205
nscaf1690	2260831	1.19258	3.38165	3.22205	1.14282	3.28205
nscaf1690	2363596	0.964154	2.92441	3.26374	1.14282	3.28205
nscaf1690	2466361	1.80639	4.61031	3.6391	1.14282	3.28205
nscaf1690	2569126	0.959091	2.91427	3.57037	1.14282	3.28205
nscaf1690	2671891	1.82155	4.64066	3.28411	1.14282	3.28205
nscaf1690	2774656	1.22193	3.44039	3.19366	1.14282	3.28205
nscaf1690	2877421	1.13031	3.257	3.19972	1.14282	3.28205
nscaf1690	2980186	1.08178	3.15986	3.24735	1.14282	3.28205
nscaf1690	3082951	1.42759	3.85208	3.2707	1.14282	3.28205
nscaf1690	3185716	1.01571	3.02761	3.25798	1.14282	3.28205
nscaf1690	3288481	1.43091	3.85871	3.54155	1.14282	3.28205
nscaf1690	3391246	1.12607	3.24852	3.62016	1.14282	3.28205
nscaf1690	3494011	1.65204	4.30135	3.77196	1.14282	3.28205
nscaf1690	3596776	1.3292	3.65513	3.54984	1.14282	3.28205
nscaf1690	3699541	1.13658	3.26955	3.3483	1.14282	3.28205
nscaf1690	3802306	1.34898	3.69472	3.16678	1.14282	3.28205
nscaf1690	3905071	0.902098	2.80019	3.17298	1.14282	3.28205
nscaf1690	4007836	1.3404	3.67754	3.42364	1.14282	3.28205
nscaf1690	4110601	1.38462	3.76605	3.38833	1.14282	3.28205
nscaf1690	4213366	1.17261	3.34168	3.15046	1.14282	3.28205
nscaf1690	4316131	1.12849	3.25336	3.13332	1.14282	3.28205
nscaf1690	4418896	0.994307	2.98476	3.33945	1.14282	3.28205
nscaf1690	4521661	1.96636	4.93052	3.54618	1.14282	3.28205
nscaf1690	4624426	1.234	3.46456	3.40614	1.14282	3.28205
nscaf1690	4727191	1.07663	3.14955	3.37973	1.14282	3.28205
nscaf1690	4829956	1.00169	2.99954	3.35731	1.14282	3.28205
nscaf1690	4932721	0.955166	2.90641	3.46339	1.14282	3.28205
nscaf1690	5035486	1.57307	4.14327	3.52985	1.14282	3.28205
nscaf1690	5138251	1.13922	3.27483	3.30504	1.14282	3.28205
nscaf1690	5241016	1.16845	3.33334	3.023	1.14282	3.28205
nscaf1690	5343781	0.895539	2.78706	2.90189	1.14282	3.28205
nscaf1690	5446546	1.02168	3.03956	2.96172	1.14282	3.28205
nscaf1690	5549311	0.881818	2.75959	3.00562	1.14282	3.28205
nscaf1690	5652076	1.26116	3.51893	3.11136	1.14282	3.28205
nscaf1690	5754841	1.0964	3.18912	3.15855	1.14282	3.28205
nscaf1690	5857606	1.51308	4.02319	3.28058	1.14282	3.28205
nscaf1690	5960371	1.01173	3.01965	3.30223	1.14282	3.28205
nscaf1690	6063136	0.862222	2.72037	3.19624	1.14282	3.28205
nscaf1690	6165901	1.14896	3.29433	3.26807	1.14282	3.28205
nscaf1690	6268666	1.02555	3.0473	3.10596	1.14282	3.28205
nscaf1690	6371431	0.685654	2.36693	2.86067	1.14282	3.28205
nscaf1690	6474196	0.63482	2.26517	2.8949	1.14282	3.28205
nscaf1690	6576961	1.2343	3.46515	3.2974	1.14282	3.28205
nscaf1690	6679726	1.83253	4.66264	3.32312	1.14282	3.28205
nscaf1690	6782491	0.941725	2.87951	3.48923	1.14282	3.28205
nscaf1690	6885256	0.802832	2.60149	3.78184	1.14282	3.28205
nscaf1690	6988021	1.30702	3.61072	3.88617	1.14282	3.28205
nscaf1690	7090786	1.54632	4.08973	4.0759	1.14282	3.28205
nscaf1690	7193551	1.6195	4.23621	4.11895	1.14282	3.28205
nscaf1690	7296316	1.42811	3.85311	3.60449	1.14282	3.28205
nscaf1690	7399081	1.41322	3.82331	3.15514	1.14282	3.28205
nscaf1690	7501846	3.31667	7.63345	3.36829	1.14282	3.28205
nscaf1690	7604611	1.51622	4.02949	3.50912	1.14282	3.28205
nscaf1690	7707376	1.0068	3.00978	3.09634	1.14282	3.28205
nscaf1690	7810141	0.818819	2.63349	2.80188	1.14282	3.28205
nscaf1690	7912906	0.844961	2.68582	2.88621	1.14282	3.28205
nscaf1705	1	1.12085	3.23806	3.44421	1.38367	3.76415
nscaf1705	102766	1.52719	4.05143	4.52855	1.9316	4.86096
nscaf1705	205531	3.03636	7.07236	5.02159	1.9316	4.86096
nscaf1705	308296	3.43448	7.86928	4.60235	1.9316	4.86096
nscaf1705	411061	5.0199	11.0428	4.1062	1.9316	4.86096
nscaf1705	513826	2.48547	5.96963	3.79141	1.9316	4.86096
nscaf1705	616591	3.00585	7.01128	4.46514	1.9316	4.86096
nscaf1705	719356	1.96159	4.92098	5.60115	1.9316	4.86096
nscaf1705	822121	2.5656	6.13004	5.65337	1.9316	4.86096
nscaf1705	924886	2.22796	5.45417	4.54388	1.9316	4.86096
nscaf1705	1027651	3.38206	7.76435	5.24339	3.14313	7.28607
nscaf1705	1130416	2.32712	5.65266	6.02203	3.14313	7.28607
nscaf1705	1233181	3.58088	8.16233	5.29102	3.14313	7.28607
nscaf1705	1335946	0.722798	2.44128	3.27757	1.08132	3.15895
nscaf1705	1438711	0.728346	2.45239	2.88499	1.08132	3.15895
nscaf1713	1	1.76656	4.53059	5.0614	2.01433	5.02655
nscaf1721	1	0.91	2.816	2.83194	0.917958	2.83193
nscaf1732	1	1.30786	3.6124	3.58103	1.29208	3.58083
nscaf1743	1	2.67456	6.34813	5.84471	2.39031	5.77916
nscaf1767	1	1.37876	3.75432	4.46532	1.71392	4.42522
nscaf1777	1	0.693656	2.38295	2.27643	0.931224	2.85849
nscaf1786	1	1.81157	4.62068	5.08861	2.03792	5.07378
nscaf1806	1	2.37292	5.74435	7.41879	1.6696	4.3365
nscaf1810	1	1.03516	3.06653	2.96706	0.984184	2.9645
nscaf1814	1	0.989648	2.97544	4.18821	1.47601	3.94899
nscaf1830	1	1.62405	4.24532	3.76768	1.37211	3.74102
nscaf1843	1	2.90202	6.80344	7.18596	3.0872	7.17413
nscaf1869	1	1.06377	3.12381	5.94876	2.01531	5.02851
nscaf1886	1	1.56906	4.13525	1.63636	1.41529	3.82745
nscaf1898	1	0.845048	2.68599	2.87271	0.950725	2.89752
nscaf1898	102766	1.10878	3.21391	2.93714	0.950725	2.89752
nscaf1898	205531	1.02047	3.03714	2.98863	0.950725	2.89752
nscaf1898	308296	0.81079	2.61742	2.8899	0.950725	2.89752
nscaf1898	411061	1.93214	4.86204	3.11015	0.950725	2.89752
nscaf1898	513826	1.9405	4.87876	4.18902	2.22407	5.44638
nscaf1898	616591	2.01227	5.02243	4.72121	2.22407	5.44638
nscaf1898	719356	0.823017	2.64189	3.97778	1.33237	3.66148
nscaf1898	822121	0.795612	2.58703	3.05589	1.33237	3.66148
nscaf1898	924886	NA	NA	NA	1.33237	3.66148
nscaf1898	1027651	0.826307	2.64848	3.22865	1.33237	3.66148
nscaf1898	1130416	0.768811	2.53339	3.68949	1.33237	3.66148
nscaf1898	1233181	0.620061	2.23563	3.78754	1.33237	3.66148
nscaf1898	1335946	0.841748	2.67938	3.58165	1.33237	3.66148
nscaf1898	1438711	1.27193	3.54048	3.2536	1.33237	3.66148
nscaf1898	1541476	0.790976	2.57775	2.86732	0.948093	2.89226
nscaf1898	1644241	1.01706	3.03032	2.85547	0.948093	2.89226
nscaf1898	1747006	0.836998	2.66988	3.13818	0.948093	2.89226
nscaf1898	1849771	0.588517	2.17249	3.09272	1.5756	4.14834
nscaf1898	1952536	0.62969	2.25491	2.7232	0.759594	2.51494
nscaf1898	2055301	0.871595	2.73913	3.08178	0.759594	2.51494
nscaf1898	2158066	3.16609	7.33204	3.58784	1.51729	4.03163
nscaf1898	2260831	1.20411	3.40472	3.61775	1.51729	4.03163
nscaf1898	2363596	1.31343	3.62356	3.81576	1.51729	4.03163
nscaf1898	2466361	0.891016	2.778	4.10349	1.51729	4.03163
nscaf1898	2569126	2.08302	5.16405	4.34206	3.07439	7.14848
nscaf1898	2671891	2.01721	5.03231	3.91086	0.945009	2.88608
nscaf1898	2774656	0.72498	2.44565	2.86708	0.945009	2.88608
nscaf1898	2877421	0.82578	2.64742	2.52122	0.945009	2.88608
nscaf1898	2980186	0.842593	2.68107	2.55421	0.945009	2.88608
nscaf1898	3082951	0.955862	2.90781	2.75035	0.945009	2.88608
nscaf1898	3185716	0.711963	2.41959	3.0856	0.945009	2.88608
nscaf1898	3288481	2.21573	5.4297	3.33248	2.32527	5.64897
nscaf1898	3391246	1.86355	4.72474	3.01168	2.32527	5.64897
nscaf1898	3533536	0.852783	2.70147	2.45136	1.10236	3.20106
nscaf1898	3636301	0.893233	2.78244	2.73984	1.10236	3.20106
nscaf1898	3739066	1.77524	4.54796	2.91146	1.10236	3.20106
nscaf1898	3841831	0.934378	2.8648	2.95672	1.10236	3.20106
nscaf1898	3944596	2.55809	6.11499	3.41087	1.79129	4.58009
nscaf1898	4047361	2.02643	5.05077	3.94088	1.79129	4.58009
nscaf1898	4150126	1.03054	3.0573	4.2936	1.79129	4.58009
nscaf1898	4252891	0.950802	2.89768	4.81095	1.79129	4.58009
nscaf1898	4355656	2.16047	5.31908	4.97594	1.79129	4.58009
nscaf1898	4458421	2.53118	6.06113	4.60853	1.79129	4.58009
nscaf1898	4561186	3.01116	7.02191	4.29333	1.79129	4.58009
nscaf1898	4663951	1.0426	3.08143	3.83689	1.08013	3.15655
nscaf1898	4766716	2.04843	5.0948	3.55844	1.08013	3.15655
nscaf1898	4869481	1.41806	3.83299	3.33839	1.08013	3.15655
nscaf1898	4972246	1.25549	3.50758	3.01477	1.08013	3.15655
nscaf1898	5075011	1.41527	3.82742	3.30693	1.08013	3.15655
nscaf1898	5177776	1.55958	4.11627	3.1552	1.08013	3.15655
nscaf1898	5280541	0.826446	2.64875	2.9477	1.08013	3.15655
nscaf1898	5383306	1.48325	3.96349	3.15452	1.08013	3.15655
nscaf1898	5486071	1.8867	4.77107	3.06279	1.08013	3.15655
nscaf1898	5588836	1.20745	3.41141	2.98029	1.08013	3.15655
nscaf1898	5691601	1.32609	3.64889	2.75315	1.08013	3.15655
nscaf1898	5794366	0.636045	2.26763	2.80311	1.08013	3.15655
nscaf1898	5897131	0.960443	2.91698	3.3344	1.08013	3.15655
nscaf1898	5999896	1.83281	4.66321	3.88009	1.60637	4.20992
nscaf1898	6102661	2.1546	5.30733	4.17724	1.60637	4.20992
nscaf1898	6205426	1.39153	3.77988	4.19203	1.60637	4.20992
nscaf1898	6308191	1.32708	3.65088	3.82339	1.60637	4.20992
nscaf1898	6410956	2.30603	5.61044	3.46966	1.60637	4.20992
nscaf1898	6513721	1.1979	3.39229	3.24188	0.992886	2.98192
nscaf1898	6616486	0.393359	1.78184	3.11	0.992886	2.98192
nscaf1898	6719251	1.21101	3.41854	3.16827	0.992886	2.98192
nscaf1898	6822016	1.36347	3.72371	2.83235	0.992886	2.98192
nscaf1898	6924781	0.792642	2.58109	2.57313	0.992886	2.98192
nscaf1898	7027546	0.793701	2.58321	2.73146	0.992886	2.98192
nscaf1898	7130311	1.053	3.10224	3.22012	0.992886	2.98192
nscaf1898	7233076	1.01011	3.0164	3.30814	0.992886	2.98192
nscaf1898	7335841	0.996499	2.98915	3.22058	0.992886	2.98192
nscaf1898	7438606	1.19841	3.39332	3.18745	0.992886	2.98192
nscaf1898	7541371	0.978434	2.95299	2.82924	0.992886	2.98192
nscaf1898	7644136	0.794057	2.58392	2.58698	0.992886	2.98192
nscaf1898	7746901	1	2.99616	2.55744	0.992886	2.98192
nscaf1898	7849666	0.99705	2.99025	2.74301	0.992886	2.98192
nscaf1898	7952431	0.764795	2.52535	2.8061	0.992886	2.98192
nscaf1898	8055196	1.3375	3.67173	2.98572	0.992886	2.98192
nscaf1898	8157961	1.27197	3.54056	3.13902	0.992886	2.98192
nscaf1898	8260726	1.72146	4.44031	3.00853	0.992886	2.98192
nscaf1898	8363491	0.931062	2.85817	2.91328	0.992886	2.98192
nscaf1898	8466256	1.345	3.68675	3.05022	0.992886	2.98192
nscaf1898	8569021	1.25038	3.49734	3.16789	0.992886	2.98192
nscaf1898	8671786	1.88928	4.77624	2.9432	0.992886	2.98192
nscaf1898	8774551	0.742574	2.48087	2.77853	0.992886	2.98192
nscaf1898	8877316	1.1913	3.37909	3.30007	0.992886	2.98192
nscaf1898	8980081	1.69739	4.39214	3.87636	1.43256	3.86203
nscaf1898	9082846	2.03286	5.06365	3.9384	1.43256	3.86203
nscaf1898	9185611	1.06858	3.13343	3.65444	1.43256	3.86203
nscaf1898	9288376	0.943027	2.88212	3.2579	1.43256	3.86203
nscaf1898	9391141	1.67254	4.3424	3.37217	1.43256	3.86203
nscaf1898	9493906	2.40476	5.80808	3.20116	1.43256	3.86203
nscaf1898	9596671	NA	NA	NA	0.819832	2.63551
nscaf1898	9699436	1.07672	3.14973	3.04351	0.819832	2.63551
nscaf1898	9802201	2.1299	5.25788	3.82795	2.17724	5.35265
nscaf1898	9904966	1.3676	3.73199	3.59931	1.25136	3.49931
nscaf1898	10007731	1.10037	3.19707	2.7462	0.803907	2.60364
nscaf1898	10110496	0.93211	2.86026	2.56652	0.970634	2.93738
nscaf1898	10213261	0.849624	2.69515	2.77468	0.970634	2.93738
nscaf1898	10316026	0.779089	2.55396	2.89544	0.970634	2.93738
nscaf1898	10418791	1.20988	3.41627	3.37109	1.92292	4.84358
nscaf1898	10521556	1.18442	3.36531	3.593	1.40708	3.81101
nscaf1898	10624321	1.06813	3.13254	3.30897	0.965869	2.92784
nscaf1898	10727086	0.903527	2.80305	3.48108	1.19094	3.37836
nscaf1898	10829851	1.38585	3.76852	3.46442	1.19094	3.37836
nscaf1898	10932616	1.12385	3.24406	3.29733	1.19094	3.37836
nscaf1898	11035381	1.33262	3.66196	3.31708	1.19094	3.37836
nscaf1898	11138146	1.88267	4.76301	3.36702	1.19094	3.37836
nscaf1898	11240911	0.905588	2.80717	3.0451	1.19094	3.37836
nscaf1898	11343676	0.610863	2.21722	2.7233	0.899503	2.79499
nscaf1898	11446441	1.26037	3.51734	2.95933	0.899503	2.79499
nscaf1898	11549206	NA	NA	NA	0.899503	2.79499
nscaf1898	11651971	2.16206	5.32227	4.09313	1.74485	4.48712
nscaf1898	11754736	1.20867	3.41386	4.21324	1.74485	4.48712
nscaf1898	11857501	1.29455	3.58575	4.06746	1.74485	4.48712
nscaf1898	11960266	2.93953	6.87854	4.50007	1.74485	4.48712
nscaf1898	12063031	2.00395	5.00578	5.1324	1.74485	4.48712
nscaf1898	12165796	2.88889	6.77716	5.12223	1.74485	4.48712
nscaf1898	12268561	1.42116	3.8392	4.7844	1.74485	4.48712
nscaf1898	12371326	0.90604	2.80808	4.08317	1.74485	4.48712
nscaf1898	12474091	1.58291	4.16298	3.73507	1.74485	4.48712
nscaf1898	12576856	1.5848	4.16675	3.54509	1.74485	4.48712
nscaf1898	12679621	1.50932	4.01566	3.71591	1.74485	4.48712
nscaf1898	12782386	2.13514	5.26837	4.58311	1.74485	4.48712
nscaf1898	12885151	3.67048	8.34168	5.34591	1.74485	4.48712
nscaf1898	12987916	1.23503	3.46662	5.16186	1.74485	4.48712
nscaf1898	13090681	0.854478	2.70487	4.41269	1.74485	4.48712
nscaf1898	13193446	4.2	9.40162	3.58676	1.74485	4.48712
nscaf1898	13296211	0.918862	2.83374	3.05085	0.938481	2.87302
nscaf1898	13398976	2.27681	5.55195	2.90882	2.30346	5.6053
nscaf1898	13501741	0.703013	2.40168	2.72067	0.7803	2.55638
nscaf1898	13604506	1.82595	4.64947	3.4497	2.3408	5.68004
nscaf1898	13707271	2.1134	5.22486	4.84453	2.3408	5.68004
nscaf1898	13810036	2.83333	6.66596	5.43563	2.3408	5.68004
nscaf1898	13912801	1.80714	4.61182	5.58273	2.3408	5.68004
nscaf1898	14015566	2.6608	6.3206	5.48476	2.3408	5.68004
nscaf1898	14118331	1.86482	4.72728	5.64956	2.3408	5.68004
nscaf1898	14221096	2.71915	6.43739	5.46782	2.3408	5.68004
nscaf1898	14323861	0.473684	1.94263	4.30934	1.12093	3.23823
nscaf1898	14426626	1.19398	3.38445	3.20281	1.12093	3.23823
nscaf1898	14529391	0.73224	2.46018	3.42905	1.12093	3.23823
nscaf1898	14632156	2	4.99787	4.53424	2.05651	5.11099
nscaf1898	14734921	1.81501	4.62757	5.07057	2.05651	5.11099
nscaf1898	14837686	2.81481	6.62889	5.09102	2.05651	5.11099
nscaf1898	14940451	1.83978	4.67715	4.77785	2.05651	5.11099
nscaf1898	15043216	1.93134	4.86044	4.4234	2.05651	5.11099
nscaf1898	15145981	1.09177	3.17986	4.02074	2.05651	5.11099
nscaf1898	15248746	1.6581	4.31349	4.31663	2.05651	5.11099
nscaf1898	15351511	3.48309	7.96658	4.9687	2.05651	5.11099
nscaf1898	15454276	3.46863	7.93764	5.26101	2.05651	5.11099
nscaf1898	15557041	1.14805	3.29252	5.09994	2.05651	5.11099
nscaf1898	15659806	NA	NA	NA	2.05651	5.11099
nscaf1898	15762571	1.23642	3.46941	4.74629	2.05651	5.11099
nscaf1898	15865336	1.80325	4.60403	4.03157	2.05651	5.11099
nscaf1898	15968101	1.51589	4.02882	3.16071	1.05826	3.11279
nscaf1898	16070866	1.55752	4.11215	2.90508	1.05826	3.11279
nscaf1916	1	0.406176	1.8075	2.98978	0.884173	2.76431
nscaf1962	1	0.464387	1.92402	4.91338	1.11985	3.23605
nscaf1962	102766	1.2619	3.52042	3.10554	1.11985	3.23605
nscaf1962	205531	2.32117	5.64075	3.78493	1.11985	3.23605
nscaf1962	308296	1.28289	3.56243	3.63269	1.11985	3.23605
nscaf1962	411061	0.530885	2.05713	2.60005	1.11985	3.23605
nscaf1962	513826	1.46545	3.92786	3.23115	1.11985	3.23605
nscaf1973	1	0.954233	2.90455	2.62836	0.80452	2.60486
nscaf1986	1	1.97426	4.94635	5.43083	1.88766	4.773
nscaf1987	1	2.1768	5.35176	5.35531	1.65451	4.30629
nscaf2014	1	2.46947	5.93762	5.85684	1.96564	4.92909
nscaf2021	1	2.50824	6.0152	4.86554	1.84664	4.69088
nscaf2030	1	3.50305	8.00653	6.34417	2.5403	6.07939
nscaf2053	1	0.992431	2.98101	2.55721	1.86632	4.73029
nscaf2053	102766	2.18834	5.37487	4.88247	1.86632	4.73029
nscaf2053	205531	1.44195	3.88081	5.5831	1.86632	4.73029
nscaf2053	308296	1.53349	4.06406	4.85898	1.86632	4.73029
nscaf2053	411061	3.40761	7.81549	3.82189	1.86632	4.73029
nscaf2053	513826	1.1457	3.2878	5.1045	1.86632	4.73029
nscaf2053	616591	1.39153	3.7799	5.3171	1.86632	4.73029
nscaf2074	1	2.16978	5.33771	4.90549	1.91441	4.82654
nscaf2093	1	0.949153	2.89438	3.29485	0.928774	2.85359
nscaf2097	1	2.34416	5.68677	5.68955	2.34551	5.68947
nscaf2108	1	0.831536	2.65894	2.29785	0.886873	2.76971
nscaf2110	1	0.935943	2.86794	2.846	0.805189	2.6062
nscaf2114	1	1.25926	3.51512	5.25122	1.95938	4.91656
nscaf2136	79051	0.570943	2.13731	2.22696	0.912692	2.82139
nscaf2136	181816	0.866573	2.72908	2.83169	0.912692	2.82139
nscaf2136	284581	1.11299	3.22234	3.00553	0.912692	2.82139
nscaf2136	387346	0.886792	2.76955	2.83549	0.912692	2.82139
nscaf2136	490111	0.978758	2.95364	2.78818	0.912692	2.82139
nscaf2136	592876	0.958852	2.91379	2.90855	0.912692	2.82139
nscaf2136	695641	0.949204	2.89448	2.93957	0.912692	2.82139
nscaf2136	798406	0.888193	2.77235	2.51939	0.912692	2.82139
nscaf2136	901171	1.97391	4.94565	2.20076	0.798575	2.59296
nscaf2136	1003936	0.916236	2.82849	2.62332	0.798575	2.59296
nscaf2136	1106701	0.773736	2.54324	2.63066	0.798575	2.59296
nscaf2136	1209466	0.805385	2.6066	2.55155	0.798575	2.59296
nscaf2136	1312231	1.05128	3.09881	3.01001	0.798575	2.59296
nscaf2136	1414996	1.18968	3.37583	3.70421	1.80163	4.60078
nscaf2136	1517761	0.545378	2.08614	3.25628	0.559457	2.11432
nscaf2136	1620526	0.522046	2.03943	3.33218	0.810453	2.61674
nscaf2136	1723291	2.1343	5.26669	4.76526	1.84612	4.68985
nscaf2136	1826056	3.79231	8.58554	5.18985	1.84612	4.68985
nscaf2136	1928821	3.16838	7.33663	4.7864	1.84612	4.68985
nscaf2136	2031586	0.972684	2.94148	4.51206	1.84612	4.68985
nscaf2136	2134351	2.18182	5.36181	4.85936	1.84612	4.68985
nscaf2136	2237116	1.53567	4.06841	4.62816	1.84612	4.68985
nscaf2136	2339881	2.13867	5.27544	4.3173	1.84612	4.68985
nscaf2136	2442646	2.08494	5.1679	4.38282	1.84612	4.68985
nscaf2136	2545411	2.51187	6.02249	4.63	1.84612	4.68985
nscaf2136	2648176	1.04018	3.07658	4.64228	1.84612	4.68985
nscaf2136	2750941	1.75571	4.50886	4.39717	1.84612	4.68985
nscaf2136	2853706	1.19906	3.39462	3.97781	1.84612	4.68985
nscaf2136	2956471	0.877253	2.75046	4.73534	1.84612	4.68985
nscaf2136	3059236	2.57173	6.14229	4.45764	1.84612	4.68985
nscaf2136	3162001	NA	NA	NA	0.986233	2.9686
nscaf2136	3264766	0.724068	2.44382	3.1622	0.986233	2.9686
nscaf2136	3367531	3.32432	7.64878	4.03735	1.94302	4.88381
nscaf2136	3470296	2.0689	5.13579	5.06645	1.94302	4.88381
nscaf2136	3573061	3.65665	8.314	5.08023	1.94302	4.88381
nscaf2136	3675826	1.48444	3.96586	4.61452	1.94302	4.88381
nscaf2136	3778591	0.795812	2.58743	4.56381	1.94302	4.88381
nscaf2136	3881356	4.15686	9.31527	4.14311	1.94302	4.88381
nscaf2136	3984121	0.866359	2.72865	3.50058	0.879405	2.75476
nscaf2136	4086886	1.24394	3.48445	3.66481	1.68098	4.35928
nscaf2136	4189651	0.817932	2.63171	3.52086	0.893104	2.78218
nscaf2136	4292416	1.99793	4.99372	4.14095	1.72023	4.43784
nscaf2136	4395181	1.14616	3.28873	4.4131	1.72023	4.43784
nscaf2136	4497946	1.6988	4.39494	3.8133	1.72023	4.43784
nscaf2136	4600711	0.870166	2.73627	2.73476	0.960728	2.91755
nscaf2136	4703476	0.349908	1.69486	2.89027	0.960728	2.91755
nscaf2136	4806241	1.24224	3.48104	3.06924	0.960728	2.91755
nscaf2136	4909006	0.860279	2.71648	3.11577	0.960728	2.91755
nscaf2136	5011771	0.606576	2.20864	3.24399	0.960728	2.91755
nscaf2136	5114536	1.37072	3.73823	3.58242	1.82109	4.63973
nscaf2136	5217301	1.1	3.19633	3.98047	1.82109	4.63973
nscaf2136	5320066	3.01232	7.02424	4.40652	1.82109	4.63973
nscaf2136	5422831	2.27837	5.55509	4.07138	1.82109	4.63973
nscaf2136	5525596	0.665474	2.32654	3.11996	0.785564	2.56692
nscaf2136	5628361	1.64121	4.27967	3.13435	1.77806	4.5536
nscaf2136	5731126	0.858054	2.71202	2.87246	0.770091	2.53595
nscaf2136	5833891	0.89596	2.7879	2.60914	0.770091	2.53595
nscaf2136	5936656	0.567939	2.1313	2.20235	0.770091	2.53595
nscaf2136	6039421	0.846405	2.68871	3.17096	0.770091	2.53595
nscaf2136	6142186	3.73616	8.47314	4.7778	1.78918	4.57587
nscaf2136	6244951	3.08861	7.17694	4.09931	1.78918	4.57587
nscaf2136	6347716	1.27785	3.55233	3.35963	1.78918	4.57587
nscaf2136	6450481	NA	NA	NA	1.78918	4.57587
nscaf2136	6553246	2.57027	6.13938	5.51213	1.78918	4.57587
nscaf2136	6656011	1.73188	4.46118	4.71285	1.78918	4.57587
nscaf2136	6758776	2.59229	6.18345	3.619	1.78918	4.57587
nscaf2136	6861541	1.72282	4.44303	3.69313	1.78918	4.57587
nscaf2136	6964306	2.16327	5.32468	3.52114	1.78918	4.57587
nscaf2136	7067071	0.897157	2.7903	3.23985	1.78918	4.57587
nscaf2136	7169836	1.30256	3.6018	3.96127	1.78918	4.57587
nscaf2136	7272601	2.29257	5.5835	4.95688	1.78918	4.57587
nscaf2136	7375366	1.84663	4.69086	5.31462	1.78918	4.57587
nscaf2136	7478131	0.897959	2.7919	5.44342	1.78918	4.57587
nscaf2136	7580896	2.40806	5.81468	5.47021	1.78918	4.57587
nscaf2136	7683661	4.66977	10.342	4.46268	1.78918	4.57587
nscaf2136	7786426	0.726562	2.44882	3.70944	1.78918	4.57587
nscaf2136	7889191	3.51839	8.03725	5.13612	1.78918	4.57587
nscaf2136	7991956	0.701476	2.3986	6.13393	1.78918	4.57587
nscaf2136	8094721	2.12544	5.24896	5.62023	1.78918	4.57587
nscaf2136	8197486	0.898907	2.7938	3.49478	0.716034	2.42774
nscaf2142	1	0.462462	1.92017	2.08284	0.537635	2.07064
nscaf2176	1	1.41667	3.8302	4.82453	2.04883	5.09561
nscaf2176	102766	0.526627	2.0486	3.91893	0.841771	2.67943
nscaf2176	205531	1.98434	4.96653	4.83472	2.53151	6.0618
nscaf2176	308296	1	2.99616	3.74278	0.908967	2.81394
nscaf2176	411061	3.71186	8.42452	4.1676	3.2362	7.47237
nscaf2176	513826	NA	NA	NA	3.2362	7.47237
nscaf2176	616591	13.5542	28.126	6.00007	3.2362	7.47237
nscaf2176	719356	1.31818	3.63307	4.52356	0.987806	2.97175
nscaf2176	822121	1.80982	4.61717	4.90921	1.8202	4.63797
nscaf2176	924886	2.5061	6.01093	4.9523	3.76461	8.5301
nscaf2176	1027651	1.6014	4.19998	4.14015	1.56331	4.12373
nscaf2176	1130416	1.92105	4.83984	4.46724	1.56331	4.12373
nscaf2176	1233181	3.47	7.94038	5.3874	3.03248	7.0646
nscaf2176	1335946	1.17666	3.34977	3.36075	0.682547	2.36071
nscaf2176	1438711	0.6621	2.31978	2.47303	0.682547	2.36071
nscaf2176	1541476	2.56429	6.1274	3.75729	1.7565	4.51044
nscaf2176	1644241	1.77403	4.54554	3.98958	1.7565	4.51044
nscaf2176	1747006	1.79224	4.58199	3.41252	0.977521	2.95116
nscaf2176	1849771	0.89313	2.78224	3.05723	0.977521	2.95116
nscaf2176	1952536	0.389734	1.77458	2.87174	0.977521	2.95116
nscaf2176	2055301	0.973592	2.9433	2.80496	0.977521	2.95116
nscaf2176	2165971	1.09859	3.19351	2.95392	0.901563	2.79912
nscaf2176	2268736	1.03516	3.06653	3.75478	0.901563	2.79912
nscaf2176	2371501	2.97319	6.94591	4.81417	2.30601	5.61041
nscaf2176	2474266	0.514071	2.02347	4.18118	1.1452	3.28681
nscaf2176	2577031	3.33766	7.67547	5.24875	2.52976	6.05829
nscaf2176	2679796	1.30899	3.61466	4.41876	2.52976	6.05829
nscaf2176	2782561	1.09788	3.19208	3.80601	1.0041	3.00436
nscaf2176	2885326	3.63265	8.26596	5.00539	2.39131	5.78115
nscaf2176	2988091	0.740809	2.47733	3.87754	0.961927	2.91995
nscaf2176	3090856	0.465473	1.92619	3.05754	0.961927	2.91995
nscaf2176	3193621	0.838235	2.67235	2.62752	0.961927	2.91995
nscaf2176	3296386	8.33333	17.6753	3.04552	0.961927	2.91995
nscaf2176	3399151	4.74597	10.4945	4.54276	2.3256	5.64961
nscaf2176	3501916	1.36449	3.72575	4.82131	2.3256	5.64961
nscaf2176	3604681	NA	NA	NA	2.3256	5.64961
nscaf2176	3707446	0.536965	2.0693	3.09575	0.700569	2.39679
nscaf2176	3810211	2.29675	5.59187	5.03561	2.44054	5.8797
nscaf2176	3912976	3.24503	7.49006	4.58064	2.44054	5.8797
nscaf2176	4015741	1.0995	3.19533	3.83888	1.05702	3.11029
nscaf2176	4118506	1.41133	3.81951	4.49769	1.67122	4.33974
nscaf2176	4221271	2.97041	6.94035	3.6593	2.7027	6.40446
nscaf2176	4324036	0.994097	2.98434	2.75918	1.05453	3.10531
nscaf2202	1	1.03458	3.06538	2.93978	0.969827	2.93576
nscaf2204	1	0.695286	2.38621	1.97897	0.77491	2.54559
nscaf2204	118576	1.18088	3.35822	2.34761	2.27758	5.55349
nscaf2204	221341	NA	NA	NA	0.922103	2.84023
nscaf2204	324106	1.20025	3.39699	4.14621	1.79117	4.57984
nscaf2204	426871	2.41242	5.8234	5.25906	1.79117	4.57984
nscaf2204	529636	1.63585	4.26894	4.25579	1.79117	4.57984
nscaf2204	632401	0.68	2.35561	2.87271	0.84892	2.69374
nscaf2204	735166	1.15261	3.30164	2.76102	0.84892	2.69374
nscaf2204	837931	0.308949	1.61288	3.59297	0.84892	2.69374
nscaf2204	940696	3.02965	7.05892	3.90825	2.55797	6.11476
nscaf2204	1043461	0.373602	1.74229	2.73037	0.91067	2.81735
nscaf2204	1146226	0.0119048	1.01828	2.30596	1.29513	3.58693
nscaf2204	1248991	0.783542	2.56287	2.68027	1.29513	3.58693
nscaf2204	1351756	1.16935	3.33516	2.86969	1.29513	3.58693
nscaf2204	1454521	1.32543	3.64758	3.73695	1.29513	3.58693
nscaf2204	1557286	1.31007	3.61683	4.55202	1.29513	3.58693
nscaf2204	1660051	1.3094	3.61549	3.97238	1.29513	3.58693
nscaf2204	1762816	1.54635	4.08979	4.18971	1.29513	3.58693
nscaf2204	1865581	2.18536	5.3689	4.1955	1.29513	3.58693
nscaf2204	1968346	0.906608	2.80921	3.58733	1.29513	3.58693
nscaf2204	2071111	1.16801	3.33247	3.87773	1.29513	3.58693
nscaf2204	2173876	2.12475	5.24758	4.59542	1.29513	3.58693
nscaf2204	2276641	NA	NA	NA	1.29513	3.58693
nscaf2204	2379406	0.886102	2.76817	3.07284	1.29513	3.58693
nscaf2204	2482171	1.0515	3.09924	3.06577	1.29513	3.58693
nscaf2204	2584936	2.70755	6.41417	3.2815	1.29513	3.58693
nscaf2204	2687701	0.898588	2.79316	3.20358	1.29513	3.58693
nscaf2204	2790466	2.38617	5.77086	3.59825	1.29513	3.58693
nscaf2204	2893231	2.51079	6.02032	4.3482	1.29513	3.58693
nscaf2204	2995996	2.3299	5.65822	3.88391	1.29513	3.58693
nscaf2204	3098761	0.378995	1.75309	2.47839	1.29513	3.58693
nscaf2204	3201526	0.65826	2.31209	2.23755	1.29513	3.58693
nscaf2204	3304291	0.89697	2.78992	3.00076	1.29513	3.58693
nscaf2204	3407056	0.277778	1.55048	3.38077	1.29513	3.58693
nscaf2204	3509821	1.19553	3.38754	3.3112	1.29513	3.58693
nscaf2204	3612586	4.3681	9.73811	3.87801	1.29513	3.58693
nscaf2204	3715351	1.96741	4.93263	4.50739	1.29513	3.58693
nscaf2204	3818116	2.5473	6.0934	4.75507	1.29513	3.58693
nscaf2204	3920881	2.72414	6.44738	4.72182	1.29513	3.58693
nscaf2204	4023646	0.918293	2.8326	4.14644	1.29513	3.58693
nscaf2204	4126411	2.65796	6.31492	4.40008	1.29513	3.58693
nscaf2204	4229176	2.95753	6.91456	4.44483	1.29513	3.58693
nscaf2204	4331941	0.80888	2.61359	3.22495	1.29513	3.58693
nscaf2204	4434706	0.463957	1.92316	2.28254	1.29513	3.58693
nscaf2204	4537471	0.336852	1.66873	2.99014	1.29513	3.58693
nscaf2204	4640236	2.8062	6.61165	3.69016	1.29513	3.58693
nscaf2210	15811	0.813472	2.62278	2.59656	1.06799	3.13226
nscaf2210	118576	0.964746	2.92559	2.94535	1.06799	3.13226
nscaf2210	221341	1.29648	3.58963	3.08192	1.06799	3.13226
nscaf2210	324106	1.52283	4.04271	3.12966	1.06799	3.13226
nscaf2210	426871	0.955872	2.90783	3.14632	1.06799	3.13226
nscaf2210	529636	1.22395	3.44445	3.26014	1.06799	3.13226
nscaf2210	632401	0.603325	2.20213	3.0493	0.944551	2.88517
nscaf2210	735166	1.4	3.79684	3.58181	0.944551	2.88517
nscaf2210	837931	1.0819	3.1601	4.14621	1.41353	3.82392
nscaf2210	940696	1.43945	3.87581	4.25686	1.41353	3.82392
nscaf2210	1043461	0.758681	2.51311	4.4937	1.41353	3.82392
nscaf2210	1146226	3.05449	7.10864	4.7817	1.41353	3.82392
nscaf2210	1248991	1.48679	3.97057	4.3181	1.41353	3.82392
nscaf2210	1351756	2.10131	5.20067	3.64387	1.41353	3.82392
nscaf2210	1454521	2.20354	5.40529	3.31628	1.41353	3.82392
nscaf2210	1557286	2.84804	6.69539	3.31678	1.41353	3.82392
nscaf2210	1660051	0.933121	2.86229	3.40423	1.41353	3.82392
nscaf2210	1762816	1.56659	4.1303	3.42614	1.41353	3.82392
nscaf2210	1865581	1.13599	3.26837	3.26855	1.41353	3.82392
nscaf2210	1968346	0.996596	2.98934	3.63585	1.41353	3.82392
nscaf2210	2071111	1.17631	3.34908	3.58988	1.41353	3.82392
nscaf2210	2173876	0.983929	2.96399	3.70036	1.41353	3.82392
nscaf2210	2276641	1.61039	4.21798	3.91366	1.41353	3.82392
nscaf2210	2379406	1.61775	4.23272	3.81968	1.41353	3.82392
nscaf2210	2482171	1.31823	3.63316	4.13455	1.41353	3.82392
nscaf2210	2584936	1.71406	4.42549	4.82242	1.41353	3.82392
nscaf2210	2687701	0.778976	2.55373	4.52884	1.41353	3.82392
nscaf2210	2790466	1.28518	3.56701	3.73622	1.41353	3.82392
nscaf2210	2893231	1.26341	3.52344	3.39304	1.41353	3.82392
nscaf2210	2995996	NA	NA	NA	1.41353	3.82392
nscaf2210	3098761	1.05685	3.10996	3.20002	1.41353	3.82392
nscaf2210	3201526	1.08868	3.17367	3.25645	1.41353	3.82392
nscaf2210	3304291	1.53058	4.05823	3.68781	1.41353	3.82392
nscaf2210	3407056	2.05479	5.10755	4.58072	1.41353	3.82392
nscaf2210	3509821	1.68615	4.36964	4.33217	1.41353	3.82392
nscaf2210	3612586	1.12485	3.24607	3.57405	1.41353	3.82392
nscaf2210	3715351	1.88012	4.7579	3.74935	1.41353	3.82392
nscaf2210	3818116	1.32621	3.64913	3.63483	1.41353	3.82392
nscaf2210	3920881	1.69865	4.39466	3.50243	1.41353	3.82392
nscaf2210	4023646	1.54922	4.09553	3.48649	1.41353	3.82392
nscaf2210	4126411	1.5098	4.01664	3.23817	1.41353	3.82392
nscaf2210	4229176	1.09215	3.18061	3.39657	1.41353	3.82392
nscaf2210	4331941	1.55691	4.11093	3.67946	1.41353	3.82392
nscaf2210	4434706	1.38978	3.77639	3.37198	1.41353	3.82392
nscaf2210	4537471	0.737546	2.4708	2.71769	0.985959	2.96805
nscaf2210	4640236	1.25036	3.4973	3.04513	0.985959	2.96805
nscaf2210	4743001	1.93325	4.86424	3.32788	0.985959	2.96805
nscaf2210	4845766	1.13033	3.25704	3.31587	0.985959	2.96805
nscaf2210	4948531	1.24184	3.48024	3.28189	0.985959	2.96805
nscaf2210	5051296	0.978177	2.95248	2.99234	0.985959	2.96805
nscaf2216	1	1.8369	4.67138	3.35052	0.82542	2.6467
nscaf2216	102766	0.853007	2.70192	2.69376	0.82542	2.6467
nscaf2216	205531	2.268	5.53432	3.77832	2.54594	6.09068
nscaf2216	308296	2.77431	6.5478	5.4219	2.54594	6.09068
nscaf2216	411061	1.80788	4.6133	5.69367	2.54594	6.09068
nscaf2216	513826	2.72589	6.45088	5.70602	2.54594	6.09068
nscaf2216	616591	2.97484	6.94922	6.33997	2.54594	6.09068
nscaf2216	719356	2.46635	5.93135	6.18083	2.54594	6.09068
nscaf2216	822121	2.82817	6.65562	6.52703	2.54594	6.09068
nscaf2216	924886	3.46486	7.9301	5.90868	2.54594	6.09068
nscaf2216	1027651	0.504105	2.00352	2.66439	0.609543	2.21458
nscaf2216	1130416	0.700205	2.39606	3.91831	0.609543	2.21458
nscaf2216	1233181	2.34452	5.68749	6.13953	2.47684	5.95236
nscaf2216	1335946	2.86321	6.72576	6.09031	2.47684	5.95236
nscaf2216	1438711	2.68623	6.37151	5.4542	2.47684	5.95236
nscaf2216	1541476	0.873656	2.74325	4.7019	1.01833	3.03284
nscaf2216	1644241	4.28571	9.5732	5.72477	2.61679	6.23251
nscaf2216	1747006	2.1675	5.33315	4.94543	2.61679	6.23251
nscaf2216	1849771	6.77515	14.5563	3.62649	1.38166	3.76013
nscaf2216	1952536	1.26475	3.52611	3.70784	1.38166	3.76013
nscaf2216	2055301	1.69531	4.38797	3.87965	1.38166	3.76013
nscaf2216	2158066	1.21707	3.43066	3.41848	1.38166	3.76013
nscaf2234	1	2.70741	6.41389	5.69288	2.31948	5.63737
nscaf2253	1	3.31104	7.62218	5.6954	2.14221	5.28253
nscaf2273	1	1.64634	4.28995	3.02241	0.957139	2.91036
nscaf2279	1	0.991289	2.97872	3.40689	1.42969	3.85627
nscaf2279	102766	2.52347	6.04569	4.19896	1.42969	3.85627
nscaf2279	205531	3.5576	8.11573	3.79087	1.42969	3.85627
nscaf2279	308296	0.936782	2.86961	3.46728	1.42969	3.85627
nscaf2279	411061	1.86319	4.72402	4.21887	1.42969	3.85627
nscaf2279	513826	1.42478	3.84644	4.38362	1.42969	3.85627
nscaf2279	616591	1.17448	3.34542	3.42832	1.42969	3.85627
nscaf2280	1	0.707447	2.41055	3.32092	1.08794	3.17219
nscaf2283	1	1.20843	3.41337	3.61376	1.25397	3.50453
nscaf2301	1	3.8447	8.69041	6.62533	2.71754	6.43417
nscaf2309	1	1.33333	3.66339	3.66186	1.39368	3.78419
nscaf2330	1	2.23077	5.4598	4.50791	2.10307	5.20419
nscaf2330	102766	3.21104	7.42201	5.62025	2.10307	5.20419
nscaf2330	205531	2.07075	5.13948	5.03929	2.10307	5.20419
nscaf2330	308296	1.87879	4.75523	5.64877	2.10307	5.20419
nscaf2330	411061	5.0625	11.1281	6.23027	2.81103	6.62132
nscaf2330	513826	2.93855	6.87656	5.94604	2.81103	6.62132
nscaf2330	616591	1.88985	4.77738	6.05922	2.81103	6.62132
nscaf2330	719356	2.43457	5.86774	5.87958	2.81103	6.62132
nscaf2330	822121	5.72263	12.4495	4.50061	2.81103	6.62132
nscaf2330	924886	0.930723	2.85749	4.33401	1.44103	3.87897
nscaf2330	1027651	1.48247	3.96192	5.42125	2.19908	5.39637
nscaf2330	1130416	1.91964	4.83701	4.88012	2.19908	5.39637
nscaf2330	1233181	1.07414	3.14457	2.60956	0.602862	2.2012
nscaf2330	1335946	0.334771	1.66457	2.12723	0.602862	2.2012
nscaf2330	1438711	2.14126	5.28064	4.70219	2.25558	5.50947
nscaf2330	1541476	1.95506	4.9079	5.87987	2.25558	5.50947
nscaf2330	1644241	2.4596	5.91784	5.51798	2.25558	5.50947
nscaf2330	1747006	2.19512	5.38844	5.10337	2.25558	5.50947
nscaf2330	1849771	1.4057	3.80825	3.91291	2.25558	5.50947
nscaf2330	1952536	1.05659	3.10943	3.38495	0.785836	2.56746
nscaf2330	2055301	1.87761	4.75288	4.88183	2.77868	6.55656
nscaf2330	2158066	3.16923	7.33832	4.83265	2.77868	6.55656
nscaf2330	2260831	0.370753	1.73659	3.00933	0.766151	2.52806
nscaf2330	2363596	1.71094	4.41925	4.16017	1.69103	4.37939
nscaf2330	2466361	1.85246	4.70253	4.19921	1.69103	4.37939
nscaf2330	2569126	1.99631	4.99048	4.36384	1.69103	4.37939
nscaf2330	2671891	2.05357	5.1051	4.6217	1.69103	4.37939
nscaf2330	2774656	0.307407	1.60979	4.19682	1.69103	4.37939
nscaf2330	2877421	0.37037	1.73582	3.70349	1.69103	4.37939
nscaf2330	2980186	1.98521	4.96825	4.53031	1.69103	4.37939
nscaf2330	3082951	1.08565	3.1676	5.34833	1.69103	4.37939
nscaf2330	3185716	2.25745	5.5132	5.40016	4.87229	10.7474
nscaf2330	3288481	1.28155	3.55975	4.20239	1.73544	4.46829
nscaf2330	3391246	0.623574	2.24266	3.00861	0.814338	2.62452
nscaf2330	3494011	1.91798	4.83369	3.10679	1.77215	4.54178
nscaf2330	3596776	1.00824	3.01266	3.3594	1.73243	4.46228
nscaf2330	3699541	1.35022	3.6972	3.64854	1.73243	4.46228
nscaf2330	3802306	1.28532	3.56728	4.15089	1.73243	4.46228
nscaf2330	3905071	2.00913	5.01615	4.81971	1.73243	4.46228
nscaf2330	4007836	1.63846	4.27417	4.60842	1.73243	4.46228
nscaf2330	4110601	2.59664	6.19216	4.34311	1.73243	4.46228
nscaf2330	4213366	1.45491	3.90675	4.20453	1.73243	4.46228
nscaf2330	4316131	1.04274	3.0817	4.28332	1.73243	4.46228
nscaf2330	4418896	1.87025	4.73815	4.71608	1.73243	4.46228
nscaf2334	1	4.78571	10.5741	10.542	3.14683	7.29349
nscaf2342	1	0.76507	2.5259	2.58955	0.699841	2.39533
nscaf2359	1	1.8142	4.62595	4.4157	1.70598	4.40932
nscaf2360	1	1.5947	4.18658	4.25326	1.41147	3.8198
nscaf2366	1	1.85507	4.70776	6.83895	2.96761	6.93473
nscaf2371	1	1.09884	3.194	3.26972	1.13603	3.26845
nscaf2398	1	0.36162	1.71831	2.18075	0.82978	2.65543
nscaf2398	142291	0.98995	2.97604	2.07157	0.652342	2.30025
nscaf2398	245056	0.818874	2.6336	2.70878	1.04587	3.08797
nscaf2398	347821	0.770053	2.53587	3.08262	1.04587	3.08797
nscaf2398	521731	0.956274	2.90863	2.0653	1.06629	3.12885
nscaf2398	624496	0.722892	2.44147	2.7081	1.06629	3.12885
nscaf2398	727261	0.778816	2.55341	3.06894	1.06629	3.12885
nscaf2408	1	1.2611	3.51881	2.55332	1.45973	3.9164
nscaf2439	1	1.19041	3.3773	3.44865	1.71309	4.42355
nscaf2443	1	2.86228	6.72389	13.4128	5.22706	11.4575
nscaf2457	1	1.59677	4.19073	4.15024	1.46673	3.93041
nscaf2511	1	0.652597	2.30076	2.38619	1.02498	3.04617
nscaf2511	102766	1.04292	3.08207	2.97254	1.02498	3.04617
nscaf2511	205531	1.12821	3.25279	2.84138	1.02498	3.04617
nscaf2511	308296	0.90411	2.80421	2.81945	1.02498	3.04617
nscaf2511	411061	1.4673	3.93157	3.15194	1.02498	3.04617
nscaf2511	513826	0.926259	2.84855	3.76868	1.02498	3.04617
nscaf2511	616591	1.5	3.99701	4.42566	2.62989	6.25871
nscaf2511	719356	2.0189	5.03571	5.40572	2.62989	6.25871
nscaf2511	822121	2.42548	5.84955	7.18457	2.62989	6.25871
nscaf2511	924886	NA	NA	NA	2.62989	6.25871
nscaf2511	1027651	123.889	248.984	7.43899	2.62989	6.25871
nscaf2511	1130416	12	25.0149	6.94558	28.9482	58.9402
nscaf2511	1233181	1.60932	4.21585	5.65111	2.08204	5.16209
nscaf2511	1335946	3.09659	7.19292	5.37415	2.08204	5.16209
nscaf2511	1438711	2.49576	5.99022	4.91329	2.08204	5.16209
nscaf2511	1541476	0.689655	2.37494	4.06966	0.841538	2.67896
nscaf2511	1644241	NA	NA	NA	2.02736	5.05263
nscaf2511	1747006	1.90141	4.80051	3.9974	2.02736	5.05263
nscaf2511	1849771	0.908847	2.8137	3.16873	1.03498	3.06617
nscaf2511	1952536	0.785185	2.56616	3.70082	1.03498	3.06617
nscaf2511	2055301	2.64793	6.29483	5.02946	2.01489	5.02767
nscaf2511	2158066	1.62052	4.23826	4.95781	2.01489	5.02767
nscaf2511	2260831	2.2512	5.50069	4.68144	2.01489	5.02767
nscaf2511	2363596	2.22482	5.44789	4.2783	2.01489	5.02767
nscaf2511	2466361	0.616379	2.22826	3.4453	0.862981	2.72189
nscaf2511	2569126	2.90761	6.81463	4.07822	2.20947	5.41716
nscaf2511	2671891	1.69538	4.3881	4.71016	2.20947	5.41716
nscaf2511	2774656	2.062	5.12197	5.64751	2.20947	5.41716
nscaf2511	2877421	1.36607	3.72893	5.26052	2.20947	5.41716
nscaf2511	2980186	0.550781	2.09695	3.06432	0.691404	2.37844
nscaf2511	3082951	0.396175	1.78748	2.75295	0.691404	2.37844
nscaf2511	3185716	1.81818	4.63392	4.53336	2.43328	5.86516
nscaf2511	3288481	3.55729	8.11511	5.25854	2.43328	5.86516
nscaf2511	3391246	1.41793	3.83273	5.64992	2.43328	5.86516
nscaf2511	3494011	2.27397	5.54628	5.99671	2.43328	5.86516
nscaf2511	3596776	2.91919	6.83782	6.31186	2.43328	5.86516
nscaf2511	3699541	5.17561	11.3545	6.25078	2.43328	5.86516
nscaf2511	3802306	2.90667	6.81275	5.99543	2.43328	5.86516
nscaf2511	3905071	2.39103	5.78058	5.61132	2.43328	5.86516
nscaf2511	4007836	2.15011	5.29833	5.53198	2.43328	5.86516
nscaf2511	4110601	3.20652	7.41297	5.48122	2.43328	5.86516
nscaf2511	4213366	2.19882	5.39584	5.5922	2.43328	5.86516
nscaf2511	4316131	4.60733	10.217	4.74111	2.43328	5.86516
nscaf2511	4418896	1.40351	3.80387	3.56462	1.66879	4.33487
nscaf2511	4521661	2.78221	6.56362	4.13816	2.34697	5.6924
nscaf2511	4624426	2.42857	5.85574	5.18471	2.42536	5.84932
nscaf2511	4727191	1.61002	4.21724	5.93727	2.42536	5.84932
nscaf2511	4829956	2.94242	6.88432	6.02365	2.42536	5.84932
nscaf2511	4932721	4.14388	9.2893	5.52881	2.42536	5.84932
nscaf2511	5035486	4.09048	9.18239	5.63539	2.42536	5.84932
nscaf2511	5138251	1.21678	3.4301	4.32991	1.38655	3.76992
nscaf2511	5241016	2.1547	5.30752	3.43323	1.38655	3.76992
nscaf2511	5343781	1.30161	3.59989	3.57805	1.38655	3.76992
nscaf2511	5446546	1.46786	3.93268	3.41387	1.38655	3.76992
nscaf2511	5549311	0.736025	2.46776	3.00638	0.759383	2.51451
nscaf2511	5652076	1.76806	4.53359	3.9504	1.70161	4.40058
nscaf2511	5754841	1.72346	4.44431	3.83314	1.70161	4.40058
nscaf2511	5857606	1.70332	4.404	2.82638	0.876606	2.74916
nscaf2511	5960371	1	2.99616	2.91309	0.876606	2.74916
nscaf2511	6063136	1.59845	4.19407	4.02175	1.45276	3.90246
nscaf2511	6165901	1.02516	3.04652	5.03101	1.45276	3.90246
nscaf2511	6268666	1.74874	4.49492	5.14835	2.38171	5.76195
nscaf2511	6371431	1.70408	4.40552	4.29844	1.34071	3.67817
nscaf2511	6474196	1.89922	4.79614	3.86883	1.34071	3.67817
nscaf2511	6576961	1.35315	3.70306	3.67748	1.34071	3.67817
nscaf2511	6679726	1.06739	3.13105	3.4032	1.34071	3.67817
nscaf2527	1	2.98921	6.97797	5.20107	1.98178	4.9614
nscaf2529	1	0.782164	2.56011	3.73505	1.62924	4.25571
nscaf2529	102766	1.16301	3.32245	4.00656	1.62924	4.25571
nscaf2529	205531	1.64539	4.28804	4.16568	1.62924	4.25571
nscaf2529	308296	1.46724	3.93144	3.88413	1.62924	4.25571
nscaf2529	411061	2.08714	5.17229	3.94389	1.62924	4.25571
nscaf2529	513826	1.73884	4.47511	4.0374	1.62924	4.25571
nscaf2529	616591	1.57983	4.15681	4.34473	1.62924	4.25571
nscaf2529	719356	2.21164	5.42151	4.34067	1.62924	4.25571
nscaf2529	822121	2.32784	5.6541	4.29592	1.62924	4.25571
nscaf2529	924886	1.62112	4.23946	4.31592	1.62924	4.25571
nscaf2529	1027651	1.22184	3.44021	4.29045	1.62924	4.25571
nscaf2529	1130416	0.983539	2.96321	4.22897	1.62924	4.25571
nscaf2529	1233181	0.967381	2.93087	3.95556	1.62924	4.25571
nscaf2529	1335946	2.72289	6.44488	4.21215	1.62924	4.25571
nscaf2529	1438711	0.779661	2.5551	4.23694	1.62924	4.25571
nscaf2529	1541476	1.73558	4.46857	4.57938	1.62924	4.25571
nscaf2529	1644241	1.85942	4.71648	5.2027	1.62924	4.25571
nscaf2529	1747006	1.91484	4.8274	5.47968	1.62924	4.25571
nscaf2529	1849771	1.61257	4.22234	4.2021	1.62924	4.25571
nscaf2529	1952536	1.14779	3.292	3.24892	1.62924	4.25571
nscaf2529	2055301	1	2.99616	3.543	1.62924	4.25571
nscaf2529	2158066	1.74739	4.49222	3.80327	1.62924	4.25571
nscaf2529	2260831	1.77283	4.54315	3.91622	1.62924	4.25571
nscaf2529	2363596	1.0542	3.10465	3.20595	0.923318	2.84266
nscaf2529	2466361	1.08453	3.16536	2.75856	0.923318	2.84266
nscaf2529	2569126	0.987952	2.97204	2.92998	0.923318	2.84266
nscaf2529	2671891	1.19016	3.37681	2.99828	0.923318	2.84266
nscaf2529	2774656	0.935065	2.86618	3.4961	0.923318	2.84266
nscaf2529	2877421	1.36437	3.72551	3.94425	1.5088	4.01462
nscaf2529	2980186	1.63531	4.26787	3.76091	1.5088	4.01462
nscaf2529	3082951	0.34375	1.68254	3.35106	0.923126	2.84228
nscaf2529	3185716	1.60721	4.21162	4.05743	2.07369	5.14537
nscaf2529	3288481	1.81152	4.62058	4.16631	2.07369	5.14537
nscaf2529	3391246	2.22449	5.44723	4.15188	1.94194	4.88165
nscaf2529	3494011	1.25301	3.50261	6.28552	1.94194	4.88165
nscaf2529	3596776	3.41985	7.83999	7.80175	3.36895	7.73811
nscaf2529	3699541	NA	NA	NA	3.36895	7.73811
nscaf2529	3802306	1.91463	4.82699	6.02867	3.36895	7.73811
nscaf2529	3905071	3.24649	7.49298	3.74902	1.69056	4.37845
nscaf2529	4007836	2.35404	5.70655	3.82293	1.69056	4.37845
nscaf2529	4110601	5.59559	12.1952	4.73989	1.69056	4.37845
nscaf2529	4213366	1.62879	4.25481	4.92928	1.69056	4.37845
nscaf2529	4316131	1.34979	3.69633	4.45057	1.69056	4.37845
nscaf2529	4418896	0.710682	2.41703	3.39426	0.914528	2.82507
nscaf2529	4521661	1.25455	3.50568	2.9518	0.914528	2.82507
nscaf2529	4624426	1.08835	3.17302	4.05428	2.01252	5.02292
nscaf2529	4727191	3.26214	7.52429	5.15095	2.01252	5.02292
nscaf2529	4829956	2.76308	6.52532	5.02473	2.35398	5.70642
nscaf2529	4932721	0.821705	2.63926	4.38613	0.8307	2.65727
nscaf2529	5035486	2.11538	5.22883	4.61434	2.3129	5.62419
nscaf2529	5138251	0.955823	2.90773	4.56024	2.3129	5.62419
nscaf2529	5241016	4.42149	9.84498	4.9446	2.3129	5.62419
nscaf2529	5343781	5.02797	11.059	5.88983	2.3129	5.62419
nscaf2529	5446546	1.33232	3.66137	6.55872	2.3129	5.62419
nscaf2529	5549311	1.26542	3.52746	6.82429	2.3129	5.62419
nscaf2529	5652076	1.56403	4.12518	6.14298	2.3129	5.62419
nscaf2529	5754841	4.53158	10.0653	3.86828	2.3129	5.62419
nscaf2552	1	1.82479	4.64715	5.58781	2.15651	5.31116
nscaf2556	1	0.765419	2.52659	2.49836	1.13776	3.27192
nscaf2556	102766	1.08367	3.16364	3.419	1.13776	3.27192
nscaf2556	205531	0.918868	2.83376	2.86562	1.13776	3.27192
nscaf2556	308296	1.26074	3.51809	3.39052	1.13776	3.27192
nscaf2556	411061	1.79385	4.58521	4.50269	1.13776	3.27192
nscaf2556	513826	0	0.994451	4.27649	1.13776	3.27192
nscaf2556	616591	0.541667	2.07871	4.23687	1.13776	3.27192
nscaf2556	719356	2.63087	6.26069	3.96117	1.13776	3.27192
nscaf2560	1	1.88868	4.77503	4.59245	1.79514	4.58781
nscaf2564	1	1.54717	4.09143	4.43441	2.24062	5.47952
nscaf2564	102766	NA	NA	NA	2.24062	5.47952
nscaf2564	205531	1.99779	4.99345	5.06351	2.24062	5.47952
nscaf2564	308296	1.77076	4.53899	5.47378	2.24062	5.47952
nscaf2571	1	11.9	24.8148	10.5715	3.08699	7.1737
nscaf2575	1	1.18876	3.374	3.04627	1.13328	3.26294
nscaf2575	102766	NA	NA	NA	1.13328	3.26294
nscaf2575	205531	1.01754	3.03128	3.11418	1.13328	3.26294
nscaf2575	308296	0.857988	2.71189	3.20969	1.13328	3.26294
nscaf2575	411061	0.817204	2.63025	3.00737	1.13328	3.26294
nscaf2575	513826	1.03415	3.06451	2.96933	1.13328	3.26294
nscaf2575	616591	1.33164	3.66	3.21976	1.13328	3.26294
nscaf2575	719356	1.17402	3.34449	3.49306	1.13328	3.26294
nscaf2575	822121	2.38783	5.77419	3.62984	1.13328	3.26294
nscaf2575	924886	2.60147	6.20183	4.10115	1.36623	3.72924
nscaf2575	1027651	3.27119	7.54241	4.49875	1.36623	3.72924
nscaf2575	1130416	1.73171	4.46082	4.28104	1.36623	3.72924
nscaf2575	1233181	2.03563	5.06919	4.6459	2.56028	6.11938
nscaf2575	1335946	2.86769	6.73473	5.21974	2.56028	6.11938
nscaf2575	1438711	2.8267	6.65269	6.24098	2.56028	6.11938
nscaf2575	1541476	3.11549	7.23076	6.32544	2.56028	6.11938
nscaf2575	1644241	2.25	5.49829	4.89045	2.56028	6.11938
nscaf2575	1747006	1.01948	3.03515	3.31641	1.02108	3.03836
nscaf2575	1849771	0.751731	2.4992	3.07531	0.969021	2.93415
nscaf2575	1952536	1.00426	3.00469	2.88176	0.969021	2.93415
nscaf2575	2055301	3.2149	7.42974	2.80008	0.969021	2.93415
nscaf2575	2158066	0.758442	2.51263	2.80831	0.969021	2.93415
nscaf2575	2260831	0.752066	2.49987	3.34818	0.969021	2.93415
nscaf2575	2363596	2.22246	5.44317	5.40977	2.63737	6.27369
nscaf2575	2466361	1.70778	4.41293	5.92795	2.63737	6.27369
nscaf2575	2569126	0.667442	2.33047	4.14869	1.0677	3.13166
nscaf2575	2671891	0.972318	2.94075	2.85958	1.0677	3.13166
nscaf2575	2774656	1.12903	3.25444	2.95455	1.0677	3.13166
nscaf2575	2877421	0.83871	2.6733	3.00297	1.0677	3.13166
nscaf2575	2980186	1.35873	3.71423	3.47658	1.0677	3.13166
nscaf2575	3082951	1.18872	3.37391	3.41343	1.0677	3.13166
nscaf2575	3185716	1.23394	3.46443	3.15906	1.0677	3.13166
nscaf2575	3288481	0.7393	2.47431	3.24437	1.0677	3.13166
nscaf2575	3391246	1.02657	3.04935	3.45337	1.0677	3.13166
nscaf2575	3494011	1.20606	3.40863	3.34974	1.0677	3.13166
nscaf2575	3596776	0.385427	1.76596	2.92066	1.0677	3.13166
nscaf2575	3699541	0.827327	2.65052	2.70207	1.0677	3.13166
nscaf2575	3802306	2.46226	5.92318	3.19801	1.0677	3.13166
nscaf2575	3905071	0.865132	2.72619	3.78	1.0677	3.13166
nscaf2575	4007836	2.48014	5.95897	5.15737	2.22854	5.45534
nscaf2575	4110601	1.50754	4.0121	4.87786	2.22854	5.45534
nscaf2575	4213366	1.14588	3.28817	3.89327	1.12896	3.25431
nscaf2575	4316131	2.58589	6.17065	4.15371	2.58095	6.16075
nscaf2575	4418896	0.964706	2.92551	4.02241	1.22544	3.44742
nscaf2589	1	2.75227	6.5037	4.88309	2.04741	5.09277
nscaf2589	102766	2.65924	6.31746	5.44499	2.04741	5.09277
nscaf2589	205531	2.25676	5.51182	5.33012	2.04741	5.09277
nscaf2589	308296	1.63689	4.27103	4.49636	2.04741	5.09277
nscaf2589	411061	0.848485	2.69287	4.44561	1.0743	3.14489
nscaf2589	513826	1.66727	4.33184	5.33994	2.09159	5.1812
nscaf2589	616591	1.38095	3.75871	5.25475	2.09159	5.1812
nscaf2589	719356	2.40161	5.80176	4.77252	2.09159	5.1812
nscaf2589	822121	0.997093	2.99034	3.81837	0.911301	2.81861
nscaf2589	924886	1.11722	3.23079	4.02829	2.07772	5.15344
nscaf2589	1027651	3.33981	7.67977	4.38003	2.07772	5.15344
nscaf2589	1130416	1.50877	4.01457	4.7786	2.07772	5.15344
nscaf2589	1233181	1.484	3.96498	5.10274	2.07772	5.15344
nscaf2589	1335946	2.45573	5.9101	5.308	2.07772	5.15344
nscaf2589	1438711	3.44625	7.89284	5.43774	2.07772	5.15344
nscaf2589	1541476	1.70161	4.40058	5.26507	2.07772	5.15344
nscaf2589	1644241	2.07692	5.15184	5.16577	2.07772	5.15344
nscaf2589	1747006	2.89722	6.79384	5.23169	2.07772	5.15344
nscaf2589	1849771	1.01948	3.03515	3.84426	0.746596	2.48892
nscaf2589	1952536	0.668412	2.33242	3.65219	0.746596	2.48892
nscaf2589	2055301	4.23228	9.46624	5.16269	2.03115	5.06023
nscaf2589	2158066	1.09545	3.18721	5.52543	2.03115	5.06023
nscaf2589	2260831	NA	NA	NA	2.03115	5.06023
nscaf2589	2363596	3.16802	7.3359	5.48217	2.03115	5.06023
nscaf2589	2466361	2.54897	6.09675	6.12356	2.03115	5.06023
nscaf2589	2569126	2.82102	6.64131	5.76161	2.03115	5.06023
nscaf2589	2671891	1.40264	3.80212	4.23785	2.03115	5.06023
nscaf2589	2774656	1.29482	3.5863	3.89081	2.03115	5.06023
nscaf2589	2877421	2.51834	6.03543	5.11631	2.03115	5.06023
nscaf2589	2980186	2.27231	5.54296	5.2127	2.03115	5.06023
nscaf2589	3082951	1.78704	4.57158	4.4821	2.03115	5.06023
nscaf2589	3185716	1.43653	3.86996	4.78049	2.03115	5.06023
nscaf2589	3288481	2.44348	5.88558	4.46171	2.03115	5.06023
nscaf2589	3391246	0.688525	2.37268	3.1829	0.86796	2.73185
nscaf2589	3494011	1.11684	3.23004	3.14377	1.38492	3.76665
nscaf2589	3596776	1.01598	3.02815	2.99517	0.88093	2.75782
nscaf2589	3699541	0.303665	1.6023	2.7456	0.88093	2.75782
nscaf2589	3802306	0.898927	2.79384	3.17221	0.88093	2.75782
nscaf2589	3905071	3.88276	8.7666	3.57091	1.94329	4.88435
nscaf2589	4007836	1.56403	4.12519	3.34718	0.922679	2.84138
nscaf2589	4110601	2.13596	5.27003	4.15485	1.67365	4.34461
nscaf2589	4213366	1.62587	4.24896	3.94354	1.67365	4.34461
nscaf2589	4316131	1.41363	3.82412	3.49753	1.67365	4.34461
nscaf2589	4418896	0.832031	2.65993	3.88515	1.78869	4.57488
nscaf2589	4521661	3.1732	7.34627	4.77438	1.78869	4.57488
nscaf2589	4624426	1.81633	4.63021	4.10362	1.78869	4.57488
nscaf2589	4727191	2.13425	5.2666	3.56879	1.92385	4.84545
nscaf2589	4829956	1.27724	3.55112	3.80106	1.60236	4.20191
nscaf2589	4932721	2.69639	6.39184	4.51702	1.60236	4.20191
nscaf2589	5035486	1.09674	3.1898	4.162	1.60236	4.20191
nscaf2589	5138251	0.846416	2.68873	3.78174	1.60236	4.20191
nscaf2589	5241016	1.02368	3.04357	3.15877	0.934716	2.86548
nscaf2589	5343781	1.30259	3.60185	2.93573	0.934716	2.86548
nscaf2589	5446546	NA	NA	NA	1.46561	3.92817
nscaf2589	5549311	1.55362	4.10434	4.06626	1.46561	3.92817
nscaf2589	5652076	1.33911	3.67496	3.86914	1.46561	3.92817
nscaf2589	5754841	1.10733	3.211	3.99017	1.46561	3.92817
nscaf2589	5857606	1.85648	4.71058	3.99395	1.46561	3.92817
nscaf2589	5960371	1.91271	4.82314	3.97121	1.46561	3.92817
nscaf2589	6063136	1.78824	4.57398	4.17567	1.46561	3.92817
nscaf2589	6165901	1.58705	4.17127	3.7505	1.46561	3.92817
nscaf2589	6268666	1.2327	3.46196	3.38038	1.46561	3.92817
nscaf2589	6371431	1.84512	4.68785	3.90424	1.46561	3.92817
nscaf2589	6474196	0.712012	2.41969	3.42278	0.919805	2.83563
nscaf2589	6576961	0.771552	2.53887	2.81973	0.919805	2.83563
nscaf2589	6679726	0.920592	2.83721	2.8406	0.919805	2.83563
nscaf2613	1	1.76596	4.52938	4.06127	1.51414	4.02532
nscaf2614	1	1.39667	3.79019	3.88956	1.44543	3.88778
nscaf2620	1	2.21647	5.43118	4.37835	1.60659	4.21037
nscaf2623	1	3.30769	7.61548	6.64887	1.90224	4.80218
nscaf2623	102766	2.25263	5.50356	4.38708	1.90224	4.80218
nscaf2623	205531	4.59649	10.1953	5.13794	1.90224	4.80218
nscaf2623	308296	1.4119	3.82067	6.76669	3.36872	7.73764
nscaf2623	411061	3.0884	7.17652	7.49055	3.36872	7.73764
nscaf2623	513826	2.50743	6.01359	7.15843	3.36872	7.73764
nscaf2623	616591	2.25773	5.51377	6.38859	3.36872	7.73764
nscaf2623	719356	3.85593	8.7129	8.21927	3.36872	7.73764
nscaf2623	822121	1.96353	4.92487	8.09193	3.36872	7.73764
nscaf2623	924886	0.677507	2.35062	6.05222	2.36362	5.72573
nscaf2623	1027651	3.04983	7.09933	6.58945	2.36362	5.72573
nscaf2623	1130416	1.0033	3.00276	4.17759	0.93491	2.86587
nscaf2623	1233181	0.655738	2.30705	3.09822	0.93491	2.86587
nscaf2623	1335946	1.92071	4.83915	4.72627	2.68421	6.36746
nscaf2623	1438711	3.9005	8.80211	5.86056	2.48062	5.95992
nscaf2623	1541476	4.48696	9.97603	6.35072	2.48062	5.95992
nscaf2623	1644241	2.2357	5.46966	6.35421	2.48062	5.95992
nscaf2623	1747006	2.90808	6.81557	5.18054	2.48062	5.95992
nscaf2623	1849771	1.67769	4.35269	3.94965	2.48062	5.95992
nscaf2641	1	0.972727	2.94157	3.09215	0.949145	2.89436
nscaf2644	1	0.891608	2.77919	2.7796	0.891805	2.77958
nscaf2652	1	3.60784	8.2163	14.9718	4.69166	10.3858
nscaf2655	1	1.54244	4.08196	3.32359	2.18995	5.3781
nscaf2655	102766	4.56569	10.1336	6.02362	2.18995	5.3781
nscaf2655	205531	2.0082	5.01427	6.11258	2.18995	5.3781
nscaf2655	308296	2.00899	5.01587	5.3181	2.18995	5.3781
nscaf2655	411061	1.25388	3.50435	4.97818	2.18995	5.3781
nscaf2655	513826	1.86043	4.71849	4.68781	2.18995	5.3781
nscaf2655	616591	1.16971	3.33586	3.99878	2.18995	5.3781
nscaf2655	719356	0.80622	2.60827	5.31102	2.18995	5.3781
nscaf2655	822121	2.34716	5.69278	6.32403	2.18995	5.3781
nscaf2655	924886	3.00285	7.00528	5.85714	2.18995	5.3781
nscaf2655	1027651	0.662562	2.32071	3.45016	1.04529	3.08681
nscaf2655	1130416	3.12183	7.24344	3.44881	1.04529	3.08681
nscaf2655	1233181	1.6	4.19718	3.23622	1.04529	3.08681
nscaf2655	1335946	1.34513	3.68701	3.05814	1.04529	3.08681
nscaf2655	1438711	3.34915	7.69847	3.74023	2.25012	5.49853
nscaf2655	1541476	1.88502	4.7677	4.68514	2.25012	5.49853
nscaf2655	1644241	0.876289	2.74852	4.75221	0.913198	2.82241
nscaf2655	1747006	5.29741	11.5983	5.98818	2.6594	6.31779
nscaf2655	1849771	2.86375	6.72683	6.32273	2.6594	6.31779
nscaf2655	1952536	2.73028	6.45967	6.88876	2.6594	6.31779
nscaf2655	2055301	3.42321	7.84671	6.88342	2.6594	6.31779
nscaf2655	2158066	2.06072	5.11941	6.11508	2.6594	6.31779
nscaf2655	2260831	2.48325	5.9652	5.9346	2.6594	6.31779
nscaf2655	2363596	14.7273	30.4741	5.77181	2.6594	6.31779
nscaf2655	2466361	3.07317	7.14604	4.68702	2.6594	6.31779
nscaf2655	2569126	0.887701	2.77137	3.44781	1.1098	3.21595
nscaf2655	2671891	1.17664	3.34974	3.28882	1.1098	3.21595
nscaf2655	2774656	1.65147	4.3002	3.04883	1.1098	3.21595
nscaf2655	2877421	0.864238	2.7244	2.78524	1.1098	3.21595
nscaf2655	2980186	5.46429	11.9324	2.79718	1.1098	3.21595
nscaf2655	3082951	0.932862	2.86177	3.10234	1.1098	3.21595
nscaf2655	3185716	5.09388	11.1909	4.92678	3.85786	8.71675
nscaf2655	3288481	2.61194	6.22279	4.95038	2.0327	5.06333
nscaf2655	3391246	1.14532	3.28704	4.6913	2.0327	5.06333
nscaf2655	3494011	2.63788	6.27472	5.41896	2.0327	5.06333
nscaf2655	3596776	2.13759	5.27329	6.12169	2.0327	5.06333
nscaf2655	3699541	2.20384	5.40589	7.66885	4.30377	9.60933
nscaf2655	3802306	2.36129	5.72106	9.85705	4.30377	9.60933
nscaf2674	1	2	4.99787	4.10892	1.6696	4.3365
nscaf2674	102766	1.54902	4.09514	4.16011	1.6696	4.3365
nscaf2674	205531	2.26923	5.53679	4.7206	1.6696	4.3365
nscaf2674	308296	1.94828	4.89433	4.71485	1.6696	4.3365
nscaf2674	411061	1.43216	3.86122	4.02241	1.6696	4.3365
nscaf2674	513826	0.729008	2.45371	3.81206	1.6696	4.3365
nscaf2674	616591	1.246	3.48858	4.1887	1.6696	4.3365
nscaf2674	719356	1.20909	3.4147	4.10394	1.6696	4.3365
nscaf2674	822121	1.03808	3.07238	3.66258	1.6696	4.3365
nscaf2674	924886	0.562923	2.12126	3.32082	0.774265	2.5443
nscaf2674	1027651	1.05089	3.09803	3.02931	0.881053	2.75806
nscaf2674	1130416	1.25776	3.51211	3.10651	0.881053	2.75806
nscaf2674	1233181	0.821501	2.63886	3.69183	1.57418	4.1455
nscaf2674	1335946	1.76957	4.5366	4.0489	1.57418	4.1455
nscaf2674	1438711	1.59463	4.18644	4.13211	1.57418	4.1455
nscaf2674	1541476	1.58163	4.16042	3.90634	1.57418	4.1455
nscaf2674	1644241	1.60145	4.20008	4.36817	1.57418	4.1455
nscaf2674	1747006	2.33038	5.65918	4.28421	1.41088	3.81863
nscaf2674	1849771	1.0018	2.99977	3.82985	1.41088	3.81863
nscaf2674	1952536	2.59811	6.19511	3.91715	1.41088	3.81863
nscaf2674	2055301	1.75941	4.51628	3.94175	1.41088	3.81863
nscaf2674	2158066	3.87109	8.74325	3.97979	1.41088	3.81863
nscaf2674	2260831	1.63047	4.25817	4.34902	1.41088	3.81863
nscaf2674	2363596	1.16758	3.3316	4.0125	1.41088	3.81863
nscaf2674	2466361	1.79292	4.58334	3.64556	1.41088	3.81863
nscaf2674	2569126	NA	NA	NA	1.41088	3.81863
nscaf2674	2671891	1.36835	3.7335	4.33505	1.41088	3.81863
nscaf2674	2774656	1.02915	3.05452	4.0899	1.41088	3.81863
nscaf2674	2877421	0.947434	2.89094	3.37328	1.41088	3.81863
nscaf2674	2980186	1.1567	3.30982	3.24399	1.41088	3.81863
nscaf2674	3082951	0.734649	2.465	4.12191	1.41088	3.81863
nscaf2674	3185716	2.7104	6.41987	5.48704	2.53362	6.06602
nscaf2674	3288481	2.35294	5.70435	5.36718	2.53362	6.06602
nscaf2674	3391246	3.0411	7.08184	3.9848	1.61989	4.23701
nscaf2674	3494011	0.386323	1.76776	3.10506	1.17854	3.35354
nscaf2674	3596776	1.08557	3.16745	3.78641	1.17854	3.35354
nscaf2674	3699541	1.4252	3.84728	3.57814	1.17854	3.35354
nscaf2674	3802306	0.878365	2.75268	2.87204	1.17854	3.35354
nscaf2674	3905071	0.366714	1.7285	3.43616	1.17854	3.35354
nscaf2674	4007836	1.69757	4.3925	3.84549	1.17854	3.35354
nscaf2674	4110601	0.734127	2.46396	3.26026	1.17854	3.35354
nscaf2674	4213366	1.68101	4.35934	3.04725	1.17854	3.35354
nscaf2674	4316131	1.56413	4.12539	3.25382	1.17854	3.35354
nscaf2674	4418896	1.28546	3.56757	3.89046	1.17854	3.35354
nscaf2674	4521661	1.69553	4.38841	4.58995	1.89303	4.78375
nscaf2674	4624426	1.57785	4.15284	4.90515	1.89303	4.78375
nscaf2674	4727191	1.03297	3.06215	4.74035	1.89303	4.78375
nscaf2674	4829956	1.75478	4.507	4.88239	1.89303	4.78375
nscaf2674	4932721	1.7619	4.52127	5.25482	1.97835	4.95454
nscaf2674	5035486	1.97347	4.94477	4.91661	1.97835	4.95454
nscaf2674	5138251	1.16958	3.3356	4.69339	1.97835	4.95454
nscaf2674	5241016	1.77937	4.55622	4.45893	1.97835	4.95454
nscaf2674	5343781	1.90753	4.81278	4.06692	1.5322	4.06146
nscaf2674	5446546	1.3277	3.65211	3.62414	1.5322	4.06146
nscaf2674	5549311	1.35076	3.69828	3.3742	1.5322	4.06146
nscaf2674	5652076	1.36268	3.72213	3.80815	1.5322	4.06146
nscaf2674	5754841	2.0608	5.11956	4.49408	1.5322	4.06146
nscaf2674	5857606	1.16623	3.32891	4.69555	1.5322	4.06146
nscaf2674	5960371	1.15992	3.31627	4.18289	1.5322	4.06146
nscaf2674	6063136	8.32836	17.6654	3.85096	1.5322	4.06146
nscaf2674	6165901	1.45263	3.90219	3.66782	1.5322	4.06146
nscaf2674	6268666	1.02268	3.04156	3.50757	1.5322	4.06146
nscaf2674	6371431	1.71274	4.42286	3.97918	1.5322	4.06146
nscaf2674	6474196	1.05392	3.10409	3.99869	1.5322	4.06146
nscaf2674	6576961	1.34149	3.67973	3.91364	1.5322	4.06146
nscaf2674	6679726	1.18105	3.35856	3.88108	1.5322	4.06146
nscaf2674	6782491	2.20561	5.40943	4.00101	1.5322	4.06146
nscaf2674	6885256	1.08992	3.17616	4.08046	1.5322	4.06146
nscaf2674	6988021	1.50602	4.00907	4.15853	1.98069	4.9592
nscaf2674	7090786	1.71803	4.43345	4.22111	1.98069	4.9592
nscaf2674	7193551	1.59686	4.1909	4.54648	1.98069	4.9592
nscaf2674	7296316	2.09786	5.19376	4.96171	1.98069	4.9592
nscaf2674	7399081	3.51812	8.03669	4.60159	1.98069	4.9592
nscaf2674	7501846	1.48498	3.96694	4.57588	1.98069	4.9592
nscaf2674	7604611	1.16722	3.33089	4.7747	1.98069	4.9592
nscaf2674	7707376	1.9983	4.99446	4.97681	1.98069	4.9592
nscaf2674	7810141	1.62907	4.25537	5.04439	1.98069	4.9592
nscaf2674	7912906	3.43793	7.87618	5.05507	1.98069	4.9592
nscaf2674	8015671	1.55366	4.10443	4.45528	1.98069	4.9592
nscaf2681	1	2.44	5.87862	4.55347	1.7509	4.49925
nscaf2681	102766	1.19652	3.38953	4.2923	1.7509	4.49925
nscaf2681	205531	1.07953	3.15535	5.47677	1.7509	4.49925
nscaf2681	308296	3.85489	8.71081	6.03746	1.7509	4.49925
nscaf2681	411061	1.95463	4.90704	5.40022	1.7509	4.49925
nscaf2681	513826	14.625	30.2694	4.74115	1.7509	4.49925
nscaf2681	616591	1.67467	4.34666	4.46477	1.7509	4.49925
nscaf2681	719356	1.66203	4.32134	4.91157	1.7509	4.49925
nscaf2681	822121	1.57519	4.14752	4.47902	1.7509	4.49925
nscaf2681	924886	3.02367	7.04695	4.67535	1.7509	4.49925
nscaf2681	1027651	3.9397	8.88058	4.75498	1.7509	4.49925
nscaf2681	1130416	2.07561	5.14921	4.21773	1.7509	4.49925
nscaf2681	1233181	0.925926	2.84788	3.72561	1.7509	4.49925
nscaf2681	1335946	2.22727	5.4528	4.36332	1.7509	4.49925
nscaf2681	1438711	0.976359	2.94884	3.48964	1.7509	4.49925
nscaf2681	1541476	1.25641	3.50942	3.04277	1.7509	4.49925
nscaf2686	1	1.15209	3.3006	3.28341	2.24825	5.49478
nscaf2686	102766	2.15544	5.30901	4.95828	2.24825	5.49478
nscaf2686	205531	3.79412	8.58916	5.42895	2.24825	5.49478
nscaf2686	308296	0.310705	1.61639	3.05085	0.859339	2.7146
nscaf2686	411061	0.775362	2.5465	3.37592	0.859339	2.7146
nscaf2686	513826	3.91928	8.83971	5.3678	3.47256	7.9455
nscaf2686	616591	1.33615	3.66904	3.92958	1.99308	4.98402
nscaf2686	719356	5.63402	12.2721	4.84425	1.99308	4.98402
nscaf2686	822121	NA	NA	NA	1.99308	4.98402
nscaf2686	924886	1.47741	3.95179	4.9453	1.99308	4.98402
nscaf2686	1027651	1.28274	3.56212	5.05676	1.99308	4.98402
nscaf2686	1130416	3.43624	7.8728	5.3292	7.84678	16.7014
nscaf2690	1	0.910653	2.81731	2.69452	0.80653	2.60889
nscaf2713	1	0.871401	2.73874	3.30289	1.11829	3.23295
nscaf2734	1	0.878479	2.75291	2.56524	0.888227	2.77242
nscaf2734	102766	1.00874	3.01365	2.82966	0.888227	2.77242
nscaf2734	205531	0.812886	2.62161	2.73832	0.888227	2.77242
nscaf2734	308296	0.723909	2.4435	2.61749	0.888227	2.77242
nscaf2734	411061	1.2416	3.47978	2.46438	0.74924	2.49421
nscaf2734	513826	0.702391	2.40043	2.47482	0.74924	2.49421
nscaf2734	616591	1.14222	3.28085	2.82004	0.945206	2.88648
nscaf2734	719356	0.794714	2.58524	2.90648	0.945206	2.88648
nscaf2734	822121	0.947524	2.89112	2.95657	0.945206	2.88648
nscaf2734	924886	0.795141	2.58609	3.07629	1.35032	3.69739
nscaf2734	1027651	1.59167	4.1805	3.39849	1.35032	3.69739
nscaf2734	1130416	1.71861	4.43461	3.96513	1.35032	3.69739
nscaf2734	1233181	1.86765	4.73293	3.54441	1.35032	3.69739
nscaf2734	1335946	5.17343	11.3501	3.35166	1.35032	3.69739
nscaf2734	1438711	1.04801	3.09227	3.21777	1.35032	3.69739
nscaf2734	1541476	1.31915	3.635	3.12358	1.35032	3.69739
nscaf2734	1644241	0.903198	2.80239	2.95713	0.790644	2.57709
nscaf2734	1747006	2.79641	6.59204	4.24264	2.04273	5.0834
nscaf2734	1849771	0.970732	2.93757	4.14415	1.11705	3.23047
nscaf2734	1952536	1.51014	4.0173	3.7139	1.11705	3.23047
nscaf2758	1	1.55459	4.10628	3.81173	1.29128	3.57921
nscaf2758	102766	NA	NA	NA	1.29128	3.57921
nscaf2758	205531	1.31908	3.63487	3.79695	1.29128	3.57921
nscaf2759	1	1.52703	4.05111	3.81258	1.55509	4.10729
nscaf2759	102766	0.935108	2.86626	3.40444	1.55509	4.10729
nscaf2759	205531	1.95436	4.9065	4.34912	1.55509	4.10729
nscaf2759	308296	1.52569	4.04844	3.86156	1.55509	4.10729
nscaf2759	411061	2.27434	5.54701	4.76708	1.55509	4.10729
nscaf2759	513826	0.880259	2.75647	3.45438	1.55509	4.10729
nscaf2759	616591	NA	NA	NA	1.55509	4.10729
nscaf2759	719356	2.71293	6.42495	4.67312	1.55509	4.10729
nscaf2759	822121	1.38559	3.76799	4.26541	1.55509	4.10729
nscaf2759	924886	2.03396	5.06585	4.91371	1.55509	4.10729
nscaf2761	1	0.807453	2.61074	2.55863	1.90053	4.79875
nscaf2763	1	2.76846	6.5361	6.31098	1.59052	4.17821
nscaf2765	1	0.658201	2.31198	2.73694	0.828687	2.65324
nscaf2766	1	0.848485	2.69287	2.42699	0.812985	2.62181
nscaf2766	102766	1.54118	4.07944	3.75388	1.75954	4.51654
nscaf2766	205531	2.83333	6.66596	4.18833	1.75954	4.51654
nscaf2766	308296	0.84585	2.68759	3.04633	1.24937	3.49532
nscaf2766	411061	1.44068	3.87827	2.61908	0.662504	2.32059
nscaf2766	513826	1.09456	3.18545	2.71237	0.662504	2.32059
nscaf2766	616591	0.453195	1.90161	2.30244	0.662504	2.32059
nscaf2766	719356	1.44951	3.89595	2.63916	0.662504	2.32059
nscaf2766	822121	2.77941	6.55802	4.34513	1.92839	4.85453
nscaf2766	924886	1.75871	4.51487	4.0323	1.10895	3.21425
nscaf2766	1027651	1.01523	3.02664	3.26274	1.10895	3.21425
nscaf2766	1130416	0.963615	2.92333	3.01298	1.10895	3.21425
nscaf2767	1	0.849284	2.69447	2.90469	0.950198	2.89647
nscaf2767	102766	0.362946	1.72096	2.6695	0.950198	2.89647
nscaf2767	205531	0.55	2.09539	2.73936	0.950198	2.89647
nscaf2767	308296	0.565113	2.12564	2.55271	0.950198	2.89647
nscaf2767	411061	1.19078	3.37804	2.66418	0.950198	2.89647
nscaf2767	513826	1.91626	4.83024	3.38235	0.950198	2.89647
nscaf2767	616591	1.8986	4.7949	3.9197	0.950198	2.89647
nscaf2767	719356	0.606403	2.20829	2.7504	0.950198	2.89647
nscaf2767	822121	1.03696	3.07014	2.40632	0.950198	2.89647
nscaf2767	924886	3.72832	8.45746	2.55957	0.950198	2.89647
nscaf2767	1027651	0.765957	2.52767	2.67866	0.950198	2.89647
nscaf2767	1130416	1.0037	3.00356	3.10979	0.950198	2.89647
nscaf2767	1233181	0.807808	2.61145	2.83112	0.950198	2.89647
nscaf2767	1335946	1.01089	3.01795	2.95647	0.950198	2.89647
nscaf2767	1438711	1.56679	4.13071	2.87991	0.950198	2.89647
nscaf2767	1541476	0.24375	1.48237	2.53184	0.950198	2.89647
nscaf2767	1644241	0.789474	2.57475	2.76199	0.950198	2.89647
nscaf2767	1747006	0.920413	2.83685	2.78149	0.950198	2.89647
nscaf2767	1849771	0.93921	2.87447	2.94551	0.950198	2.89647
nscaf2767	1952536	0.549275	2.09394	3.30334	0.950198	2.89647
nscaf2767	2055301	0.981928	2.95998	3.55884	1.48669	3.97036
nscaf2767	2158066	1.64657	4.29039	4.3363	1.48669	3.97036
nscaf2767	2260831	1.99018	4.9782	4.85824	1.48669	3.97036
nscaf2767	2363596	5.72414	12.4525	4.07087	3.89683	8.79476
nscaf2767	2466361	0.739726	2.47517	2.83696	0.808993	2.61382
nscaf2767	2569126	0.624067	2.24365	2.75047	0.808993	2.61382
nscaf2767	2671891	2.15842	5.31497	3.95843	1.75723	4.5119
nscaf2767	2774656	2.67265	6.34431	4.37383	1.75723	4.5119
nscaf2767	2877421	3.11523	7.23022	4.21179	1.75723	4.5119
nscaf2767	2980186	1.29705	3.59076	3.7114	1.75723	4.5119
nscaf2767	3082951	1.47147	3.93991	3.38322	1.07975	3.1558
nscaf2767	3185716	NA	NA	NA	1.07975	3.1558
nscaf2767	3288481	1.32919	3.65511	3.29653	1.07975	3.1558
nscaf2767	3391246	0.599034	2.19354	2.84565	1.07975	3.1558
nscaf2767	3494011	1.01465	3.02549	3.24385	1.07975	3.1558
nscaf2767	3596776	1.82549	4.64855	4.17843	1.83643	4.67044
nscaf2767	3699541	1.34725	3.69125	4.12148	1.83643	4.67044
nscaf2767	3802306	1.06911	3.13449	4.15094	1.83643	4.67044
nscaf2767	3905071	0.941764	2.87959	4.25437	1.83643	4.67044
nscaf2767	4007836	2.2321	5.46246	3.9708	1.83643	4.67044
nscaf2767	4110601	4.97814	10.9592	3.29746	2.58506	6.16899
nscaf2767	4213366	1.07483	3.14595	3.6494	1.95586	4.9095
nscaf2767	4316131	2.25	5.49829	4.81635	1.95586	4.9095
nscaf2769	1	386.333	774.321	773.978	4.36022	9.72233
nscaf2769	102766	NA	NA	NA	4.36022	9.72233
nscaf2770	1	1.65784	4.31296	4.2066	2.59962	6.19813
nscaf2770	102766	2.5561	6.11101	5.95058	2.59962	6.19813
nscaf2770	205531	3.01425	7.02809	6.84559	2.59962	6.19813
nscaf2770	308296	1.13469	3.26578	4.9433	1.51288	4.0228
nscaf2770	411061	NA	NA	NA	1.51288	4.0228
nscaf2770	513826	0.946281	2.88863	3.24845	1.51288	4.0228
nscaf2770	616591	0.830435	2.65674	3.29668	1.51288	4.0228
nscaf2770	719356	3.51014	8.02071	4.1443	1.51288	4.0228
nscaf2770	822121	1.01746	3.0311	3.24018	1.51288	4.0228
nscaf2770	924886	2.32874	5.65591	3.40133	1.51288	4.0228
nscaf2770	1027651	1.62439	4.246	3.93873	1.6341	4.26545
nscaf2770	1130416	1.45082	3.89857	5.42014	1.6341	4.26545
nscaf2770	1233181	1.71698	4.43135	4.45002	1.6341	4.26545
nscaf2770	1335946	1.81086	4.61925	4.21153	1.6341	4.26545
nscaf2770	1438711	2.37153	5.74156	4.29652	1.6341	4.26545
nscaf2770	1541476	0.80303	2.60188	3.68897	1.6341	4.26545
nscaf2770	1644241	0.422807	1.84079	4.0224	1.6341	4.26545
nscaf2770	1747006	NA	NA	NA	1.6341	4.26545
nscaf2770	1849771	1.36166	3.7201	4.06661	1.6341	4.26545
nscaf2770	1952536	4.60377	10.2099	5.12538	2.45581	5.91027
nscaf2770	2055301	2.91304	6.82551	6.62977	2.45581	5.91027
nscaf2770	2158066	2.35356	5.70559	6.30686	2.45581	5.91027
nscaf2770	2260831	2.39628	5.7911	5.64638	2.45581	5.91027
nscaf2770	2363596	5.13198	11.2672	4.71195	2.45581	5.91027
nscaf2771	1	0.996591	2.98933	2.79746	0.895646	2.78727
nscaf2773	1	0.896124	2.78823	2.73421	1.7225	4.44238
nscaf2779	1	1.29295	3.58257	3.11805	1.46145	3.91985
nscaf2779	102766	NA	NA	NA	1.46145	3.91985
nscaf2780	1	2.08013	5.15827	4.3908	3.15098	7.30179
nscaf2780	102766	4.23588	9.47344	8.03358	3.15098	7.30179
nscaf2780	205531	5.63399	12.272	4.48594	3.15098	7.30179
nscaf2780	308296	4.43293	9.86787	5.88837	2.87109	6.74154
nscaf2781	1	4.10667	9.2148	8.65625	2.19041	5.37901
nscaf2781	102766	3.97571	8.95266	4.96643	2.19041	5.37901
nscaf2781	205531	1.26242	3.52145	4.40675	2.19041	5.37901
nscaf2781	308296	24.5556	50.1475	3.97907	2.19041	5.37901
nscaf2782	1	0.87561	2.74717	2.74193	1.18945	3.37539
nscaf2782	102766	0.852514	2.70093	3.36626	1.18945	3.37539
nscaf2783	1	1.58385	4.16486	4.44885	1.77559	4.54867
nscaf2783	102766	1.33333	3.66339	3.88386	1.77559	4.54867
nscaf2788	1	2.05184	5.10163	6.32696	2.59278	6.18444
nscaf2789	1	2.49884	5.9964	9.03662	2.72319	6.44549
nscaf2789	102766	3.71756	8.43591	6.46664	2.72319	6.44549
nscaf2789	205531	1.49802	3.99305	4.9167	2.72319	6.44549
nscaf2789	308296	2.72271	6.44451	4.30108	1.26804	3.5327
nscaf2789	411061	2.88095	6.76128	3.23887	1.26804	3.5327
nscaf2789	513826	1.03792	3.07207	4.02619	1.26804	3.5327
nscaf2789	616591	3.20755	7.41502	5.23577	3.34661	7.69338
nscaf2789	719356	2.5493	6.0974	2.32153	0.723969	2.44363
nscaf2789	822121	0.621253	2.23802	2.63739	1.01558	3.02734
nscaf2789	924886	2.68508	6.3692	5.54436	2.58041	6.15968
nscaf2789	1027651	5.82609	12.6566	6.39579	2.58041	6.15968
nscaf2789	1130416	2.66798	6.33497	5.50288	2.58041	6.15968
nscaf2789	1233181	4.84545	10.6936	6.02383	2.58041	6.15968
nscaf2789	1335946	2.68766	6.37437	5.35437	2.58041	6.15968
nscaf2789	1438711	0.646226	2.28801	2.61818	0.8682	2.73233
nscaf2789	1541476	2.35644	5.71135	4.03014	2.37413	5.74677
nscaf2792	1	2.43008	5.85877	6.32729	1.93885	4.87546
nscaf2793	1	2.27294	5.5442	4.7848	1.63671	4.27067
nscaf2794	1	4.0566	9.11459	6.58434	2.49009	5.97889
nscaf2795	1	0.537445	2.07026	2.53287	1.29531	3.58729
nscaf2795	102766	1.63972	4.2767	3.84474	1.29531	3.58729
nscaf2795	205531	2.64667	6.2923	4.88755	2.81591	6.63107
nscaf2795	308296	4.83412	10.671	5.98987	2.81591	6.63107
nscaf2795	411061	5.71134	12.4269	6.37405	2.81591	6.63107
nscaf2795	513826	3.70312	8.40702	6.65322	2.81591	6.63107
nscaf2795	616591	2.00873	5.01535	6.61958	2.81591	6.63107
nscaf2795	719356	3.38802	7.77628	7.08159	2.81591	6.63107
nscaf2795	822121	0.759582	2.51491	7.47997	2.81591	6.63107
nscaf2795	924886	2.37476	5.74803	6.44364	2.81591	6.63107
nscaf2795	1027651	1.91875	4.83523	5.67812	2.81591	6.63107
nscaf2795	1130416	2.66761	6.33423	4.61824	2.81591	6.63107
nscaf2795	1233181	0.691358	2.37835	3.45936	1.80901	4.61556
nscaf2795	1335946	2.89514	6.78968	4.86283	1.80901	4.61556
nscaf2795	1438711	2.40741	5.81338	6.01754	1.80901	4.61556
nscaf2795	1541476	0.865031	2.72599	3.87734	0.93187	2.85978
nscaf2795	1644241	1.3012	3.59908	3.04539	0.93187	2.85978
nscaf2795	1747006	2.44022	5.87905	4.7576	2.82412	6.64751
nscaf2795	1849771	2.00373	5.00534	6.6866	2.82412	6.64751
nscaf2795	1952536	NA	NA	NA	2.82412	6.64751
nscaf2795	2055301	2.92667	6.85278	6.42597	2.82412	6.64751
nscaf2795	2158066	1.42292	3.84271	5.05839	1.33293	3.66259
nscaf2795	2260831	3.0549	7.10947	4.95209	2.55195	6.10271
nscaf2795	2363596	1.33333	3.66339	5.23334	2.55195	6.10271
nscaf2795	2466361	3.28571	7.57149	6.33999	2.55195	6.10271
nscaf2795	2569126	3.66667	8.33405	6.5321	2.55195	6.10271
nscaf2795	2671891	2.69497	6.38899	6.05112	2.55195	6.10271
nscaf2795	2774656	1.65286	4.30299	5.73574	2.55195	6.10271
nscaf2795	2877421	3.66154	8.32378	5.93127	2.55195	6.10271
nscaf2795	2980186	0.40393	1.803	5.11905	1.04268	3.0816
nscaf2795	3082951	NA	NA	NA	2.59656	6.192
nscaf2795	3185716	2.02879	5.0555	5.99944	2.59656	6.192
nscaf2795	3288481	3.96624	8.93371	5.83173	2.59656	6.192
nscaf2795	3391246	3.04362	7.0869	6.02202	2.59656	6.192
nscaf2795	3494011	2.50532	6.00937	6.11883	2.59656	6.192
nscaf2795	3596776	1.43827	3.87345	6.11918	2.59656	6.192
nscaf2795	3699541	2.69383	6.38672	6.62179	2.59656	6.192
nscaf2795	3802306	2.00187	5.00161	7.03117	2.59656	6.192
nscaf2795	3905071	2.66184	6.32267	5.95723	2.59656	6.192
nscaf2795	4007836	1.65375	4.30477	4.97219	2.59656	6.192
nscaf2795	4110601	2.85876	6.71685	5.96567	2.59656	6.192
nscaf2796	1	1.34873	3.69422	3.45515	2.09333	5.18469
nscaf2796	102766	1.93636	4.87048	5.64362	2.09333	5.18469
nscaf2797	1	1.68664	4.3706	3.3281	1.32648	3.64967
nscaf2797	102766	2.46502	5.9287	3.4493	1.32648	3.64967
nscaf2797	205531	0.940984	2.87802	4.2446	1.32648	3.64967
nscaf2797	308296	1.24138	3.47933	3.467	1.32648	3.64967
nscaf2797	411061	1.6576	4.31248	3.41078	1.32648	3.64967
nscaf2797	513826	1.84062	4.67884	5.14633	2.47993	5.95855
nscaf2797	616591	1.883	4.76367	3.93119	2.47993	5.95855
nscaf2797	719356	0.660465	2.31651	2.74142	0.809162	2.61416
nscaf2797	822121	1.85877	4.71516	4.08878	1.94302	4.88381
nscaf2797	924886	1.78307	4.56363	4.55405	1.94302	4.88381
nscaf2797	1027651	0.968586	2.93328	4.28989	1.94302	4.88381
nscaf2797	1130416	1.52412	4.0453	4.65465	1.94302	4.88381
nscaf2797	1233181	1.84339	4.68438	4.95323	1.37316	3.74312
nscaf2797	1335946	0.553043	2.10148	3.28693	1.37316	3.74312
nscaf2800	1	1.44769	3.8923	5.33351	2.40627	5.8111
nscaf2800	102766	2.05761	5.11319	5.22551	2.40627	5.8111
nscaf2800	205531	0.938312	2.87268	4.27094	1.13745	3.27129
nscaf2800	308296	2.96757	6.93465	4.13426	1.13745	3.27129
nscaf2800	411061	1.18412	3.3647	2.71382	1.13745	3.27129
nscaf2800	513826	1.42802	3.85292	2.68379	1.13745	3.27129
nscaf2800	616591	2.89051	6.78041	3.83521	1.13745	3.27129
nscaf2800	719356	0.855491	2.70689	4.14709	1.13745	3.27129
nscaf2800	822121	3.26944	7.53892	5.30769	2.46127	5.92118
nscaf2800	924886	4.47761	9.95732	4.37945	2.46127	5.92118
nscaf2800	1027651	1.19886	3.39423	2.52576	1.0167	3.0296
nscaf2800	1130416	1.14873	3.29388	2.9595	1.0167	3.0296
nscaf2800	1233181	1.17044	3.33732	4.42569	1.0167	3.0296
nscaf2800	1335946	7.35593	15.7189	5.92783	2.15278	5.30368
nscaf2800	1438711	1.53419	4.06545	5.56383	2.15278	5.30368
nscaf2800	1541476	1.12299	3.24236	4.9719	2.15278	5.30368
nscaf2800	1644241	3.02667	7.05295	5.36112	2.15278	5.30368
nscaf2800	1747006	2.24341	5.4851	5.10696	2.15278	5.30368
nscaf2800	1849771	4.86175	10.7263	5.53712	2.15278	5.30368
nscaf2800	1952536	2.02715	5.05221	5.27377	2.15278	5.30368
nscaf2800	2055301	2.62565	6.25024	5.82611	2.15278	5.30368
nscaf2800	2158066	2.51422	6.02718	6.01402	2.15278	5.30368
nscaf2800	2260831	0.813333	2.62251	6.11607	2.15278	5.30368
nscaf2800	2363596	2.56818	6.1352	5.55153	2.15278	5.30368
nscaf2800	2466361	2.06977	5.13752	5.16732	2.15278	5.30368
nscaf2800	2569126	4.09756	9.19657	5.88236	2.15278	5.30368
nscaf2800	2671891	1.63874	4.27472	6.30762	2.15278	5.30368
nscaf2800	2774656	3.10553	7.21081	6.04525	2.15278	5.30368
nscaf2800	2877421	3.10027	7.20029	4.55834	2.15278	5.30368
nscaf2801	1	2.84411	6.68752	3.1488	0.89695	2.78988
nscaf2801	102766	1.84082	4.67924	4.73331	2.69073	6.38051
nscaf2801	205531	0.885757	2.76748	2.54366	0.755708	2.50716
nscaf2801	308296	1.0977	3.19173	2.58738	0.755708	2.50716
nscaf2801	411061	0.644144	2.28384	4.21949	0.755708	2.50716
nscaf2801	513826	3.5819	8.16436	5.77526	2.40127	5.8011
nscaf2803	1	2.22084	5.43993	5.39299	2.22792	5.4541
nscaf2804	1	1.98337	4.96458	4.85371	2.00472	5.00731
nscaf2804	102766	3.36918	7.73856	5.6923	2.00472	5.00731
nscaf2805	1	3.44574	7.89181	8.23685	3.38018	7.76058
nscaf2808	1	3.20472	7.40937	5.51959	2.25918	5.51667
nscaf2809	1	2.19048	5.37914	2.79407	1.62766	4.25255
nscaf2809	102766	0.935341	2.86673	4.51664	1.62766	4.25255
nscaf2809	205531	1.95833	4.91446	5.021	1.62766	4.25255
nscaf2810	1	0.641884	2.27931	4.31554	2.22669	5.45163
nscaf2810	102766	5.56471	12.1334	5.6482	2.22669	5.45163
nscaf2810	205531	2.64192	6.2828	5.91117	2.22669	5.45163
nscaf2810	308296	2.62162	6.24217	4.971	2.22669	5.45163
nscaf2810	411061	0.672481	2.34056	3.80613	0.792454	2.58071
nscaf2810	513826	1.37449	3.74577	3.9253	1.70468	4.40672
nscaf2811	1	0.615101	2.2257	2.13079	0.782629	2.56104
nscaf2811	102766	NA	NA	NA	0.782629	2.56104
nscaf2811	205531	1.32051	3.63773	4.77671	1.77756	4.55261
nscaf2811	308296	2.37906	5.75664	4.59119	1.77756	4.55261
nscaf2811	411061	0.954248	2.90458	4.38191	1.77756	4.55261
nscaf2811	513826	NA	NA	NA	1.77756	4.55261
nscaf2813	1	0.552308	2.10001	2.27207	1.09528	3.18688
nscaf2813	102766	3.33594	7.67202	3.49931	1.09528	3.18688
nscaf2813	205531	0.871336	2.73861	2.82023	1.09528	3.18688
nscaf2813	308296	0.911065	2.81814	2.83193	1.09528	3.18688
nscaf2813	411061	2.03276	5.06343	4.62224	1.09528	3.18688
nscaf2813	513826	1.93395	4.86565	4.00546	1.09528	3.18688
nscaf2813	616591	0.235294	1.46544	2.10485	1.09528	3.18688
nscaf2813	719356	0.488	1.97128	2.13889	1.09528	3.18688
nscaf2813	822121	1.71212	4.42162	3.45959	1.09528	3.18688
nscaf2813	924886	0.786596	2.56899	2.61265	1.09528	3.18688
nscaf2814	1	0.918719	2.83346	2.46233	0.800848	2.59751
nscaf2814	102766	0.880682	2.75732	2.67824	0.800848	2.59751
nscaf2814	205531	0.851944	2.69979	3.02115	1.31759	3.63188
nscaf2814	308296	3.10072	7.20118	3.3352	1.31759	3.63188
nscaf2814	411061	0.971576	2.93926	2.67293	0.572799	2.14103
nscaf2814	513826	0.409187	1.81352	2.00784	0.572799	2.14103
nscaf2814	616591	NA	NA	NA	0.572799	2.14103
nscaf2814	719356	NA	NA	NA	3.63965	8.27997
nscaf2815	1	2.25505	5.5084	3.52436	1.87423	4.74612
nscaf2815	102766	2.21474	5.42771	4.50061	1.87423	4.74612
nscaf2815	205531	2.27114	5.54062	5.30599	1.87423	4.74612
nscaf2815	308296	NA	NA	NA	1.87423	4.74612
nscaf2815	411061	1.92982	4.8574	4.99695	1.87423	4.74612
nscaf2815	513826	2.18713	5.37245	4.96628	1.87423	4.74612
nscaf2815	616591	2.37037	5.73924	4.8044	1.87423	4.74612
nscaf2815	719356	3.61538	8.23139	3.72631	1.87423	4.74612
nscaf2815	822121	1.43662	3.87014	2.75243	0.787745	2.57129
nscaf2815	924886	1.19304	3.38257	4.25155	1.90237	4.80244
nscaf2815	1027651	2.3524	5.70327	5.47293	1.90237	4.80244
nscaf2815	1130416	2.5	5.99872	5.28975	1.90237	4.80244
nscaf2815	1233181	3.11613	7.23203	4.84816	1.90237	4.80244
nscaf2815	1335946	2.0531	5.10415	4.52473	1.90237	4.80244
nscaf2815	1438711	1.61329	4.22379	5.30282	1.90237	4.80244
nscaf2815	1541476	1.85956	4.71675	5.24139	1.90237	4.80244
nscaf2815	1644241	1.28571	3.56807	3.79073	1.90237	4.80244
nscaf2815	1747006	0.94717	2.89041	2.63949	0.950132	2.89634
nscaf2815	1849771	0.860374	2.71667	2.82112	0.950132	2.89634
nscaf2815	1952536	2.02893	5.05577	4.60837	2.4326	5.86381
nscaf2815	2055301	2.47867	5.95603	5.93012	2.4326	5.86381
nscaf2815	2158066	2.15756	5.31326	5.6731	2.4326	5.86381
nscaf2815	2260831	5.67606	12.3563	5.97934	2.4326	5.86381
nscaf2815	2363596	3.97951	8.96026	4.1836	2.4326	5.86381
nscaf2815	2466361	1.24768	3.49194	2.6024	0.769877	2.53552
nscaf2818	1	2.95642	6.91233	6.83127	2.2428	5.48388
nscaf2818	102766	2.70667	6.41241	6.79932	2.86195	6.72324
nscaf2818	205531	2.76087	6.5209	6.43416	2.86195	6.72324
nscaf2818	308296	3.44675	7.89383	6.59588	2.86195	6.72324
nscaf2818	411061	3.25	7.5	6.67349	2.86195	6.72324
nscaf2818	513826	4.62143	10.2452	5.07058	2.86195	6.72324
nscaf2818	616591	2.85616	6.71166	5.41147	2.75204	6.50322
nscaf2818	719356	4.65957	10.3216	7.03363	2.75204	6.50322
nscaf2818	822121	8.73881	18.487	6.64869	2.75204	6.50322
nscaf2818	924886	4.27813	9.55801	4.86902	2.75204	6.50322
nscaf2818	1027651	0.761092	2.51793	3.38425	1.13304	3.26247
nscaf2818	1130416	0.641129	2.2778	3.00631	1.13304	3.26247
nscaf2818	1233181	2.27138	5.54109	2.85716	1.13304	3.26247
nscaf2818	1335946	1.09074	3.17779	3.50097	1.13304	3.26247
nscaf2818	1438711	3.73799	8.47682	4.19747	1.13304	3.26247
nscaf2818	1541476	1.48364	3.96426	2.91664	1.13304	3.26247
nscaf2818	1644241	0.775701	2.54718	2.65743	1.13304	3.26247
nscaf2818	1747006	1.02065	3.03749	2.7492	1.13304	3.26247
nscaf2818	1849771	0.543928	2.08324	2.87699	1.13304	3.26247
nscaf2818	1952536	1.53299	4.06304	3.63397	1.13304	3.26247
nscaf2818	2055301	0.621622	2.23876	3.60073	1.13304	3.26247
nscaf2818	2158066	0.914729	2.82547	2.95372	1.13304	3.26247
nscaf2818	2260831	0.906699	2.8094	2.69038	1.13304	3.26247
nscaf2818	2363596	1.65686	4.31101	3.42906	1.13304	3.26247
nscaf2818	2466361	2.57346	6.14576	5.38908	1.13304	3.26247
nscaf2818	2569126	2.3432	5.68484	4.88832	1.13304	3.26247
nscaf2818	2671891	0.949541	2.89515	2.95277	1.13304	3.26247
nscaf2818	2774656	1.58854	4.17423	4.04617	1.13304	3.26247
nscaf2818	2877421	1.70108	4.39951	5.61765	2.44376	5.88613
nscaf2818	2980186	1.61072	4.21864	6.12371	2.44376	5.88613
nscaf2818	3082951	1.5105	4.01803	5.07529	2.44376	5.88613
nscaf2818	3185716	1.92121	4.84016	4.81647	2.44376	5.88613
nscaf2819	1	1.96939	4.93659	4.07996	1.37183	3.74045
nscaf2819	102766	1.01609	3.02836	3.961	1.37183	3.74045
nscaf2819	205531	2.31646	5.63132	6.85229	2.53749	6.07376
nscaf2819	308296	2.97118	6.94189	6.24831	2.53749	6.07376
nscaf2822	1	1.23364	3.46385	3.69584	1.68319	4.36371
nscaf2822	102766	1.73656	4.47053	3.85183	1.68319	4.36371
nscaf2822	205531	0.551053	2.0975	2.81293	0.913515	2.82304
nscaf2822	355726	0.68038	2.35637	2.55727	1.05504	3.10634
nscaf2822	458491	0.994242	2.98463	2.79945	1.05504	3.10634
nscaf2822	561256	0.797468	2.59075	3.23958	1.05504	3.10634
nscaf2822	664021	1.13636	3.26912	3.60714	1.05504	3.10634
nscaf2822	766786	1.00189	2.99994	3.24627	1.05504	3.10634
nscaf2822	869551	2.13272	5.26352	3.25934	1.05504	3.10634
nscaf2822	972316	0.667442	2.33047	2.94423	1.05504	3.10634
nscaf2822	1075081	1.15495	3.30633	3.50153	1.57888	4.1549
nscaf2822	1177846	0.969059	2.93422	3.51486	1.57888	4.1549
nscaf2822	1280611	1.46875	3.93446	3.64136	1.57888	4.1549
nscaf2822	1383376	1.4657	3.92835	4.00286	1.57888	4.1549
nscaf2822	1486141	1.32143	3.63956	3.67489	1.57888	4.1549
nscaf2822	1588906	NA	NA	NA	1.57888	4.1549
nscaf2822	1691671	0.747532	2.49079	2.94176	1.57888	4.1549
nscaf2822	1794436	0.986276	2.96869	3.90484	1.57888	4.1549
nscaf2822	1897201	2.20068	5.39957	4.88878	1.57888	4.1549
nscaf2822	1999966	1.67467	4.34664	4.54884	1.57888	4.1549
nscaf2822	2102731	5.44737	11.8985	4.60191	1.57888	4.1549
nscaf2823	1	1.70826	4.41388	4.84696	1.93147	4.86069
nscaf2823	102766	1.19367	3.38383	4.29443	1.93147	4.86069
nscaf2823	205531	1.59384	4.18485	3.03359	0.832718	2.66131
nscaf2823	308296	0.94697	2.89001	2.62879	0.832718	2.66131
nscaf2823	411061	2.81024	6.61973	2.9133	2.71829	6.43567
nscaf2823	513826	0.781116	2.55802	2.83807	0.883866	2.76369
nscaf2823	616591	2.47414	5.94695	4.37054	2.36019	5.71885
nscaf2823	719356	2.83019	6.65966	5.21097	2.36019	5.71885
nscaf2823	822121	3.11667	7.23311	5.2169	2.36019	5.71885
nscaf2823	924886	1.89945	4.7966	5.47166	2.36019	5.71885
nscaf2823	1027651	0.633708	2.26295	5.8165	2.36019	5.71885
nscaf2823	1130416	2.54194	6.08266	5.88954	2.36019	5.71885
nscaf2823	1233181	0.850123	2.69615	4.64436	1.03684	3.06991
nscaf2823	1335946	1.402	3.80084	4.45249	2.10921	5.21646
nscaf2823	1438711	2.01264	5.02316	4.92593	2.43311	5.86482
nscaf2823	1541476	1.65333	4.30394	5.34556	2.43311	5.86482
nscaf2823	1644241	NA	NA	NA	2.43311	5.86482
nscaf2823	1747006	1.71165	4.42066	4.86838	1.81328	4.6241
nscaf2823	1849771	0.915039	2.82609	4.05229	1.81328	4.6241
nscaf2823	1952536	1.07952	3.15534	4.74869	1.81328	4.6241
nscaf2823	2055301	1.53109	4.05925	4.62845	1.81328	4.6241
nscaf2823	2158066	0.799189	2.59419	3.89074	0.834509	2.66489
nscaf2823	2260831	1.99854	4.99495	4.11226	1.75528	4.50801
nscaf2823	2363596	0.924436	2.8449	3.85902	1.75528	4.50801
nscaf2823	2466361	2.26559	5.52951	4.79385	1.75528	4.50801
nscaf2823	2569126	0.862637	2.7212	4.97619	1.75528	4.50801
nscaf2823	2671891	1.44396	3.88483	4.57523	1.75528	4.50801
nscaf2823	2774656	1.42836	3.85362	4.32384	1.75528	4.50801
nscaf2823	2877421	1.44867	3.89426	4.08903	1.75528	4.50801
nscaf2823	2980186	1.4002	3.79724	4.12772	1.75528	4.50801
nscaf2823	3082951	1.35652	3.70981	4.55088	1.75528	4.50801
nscaf2823	3185716	4.27083	9.54341	5.11746	2.1646	5.32735
nscaf2823	3288481	1.94667	4.89111	5.33914	2.1646	5.32735
nscaf2823	3391246	2.19751	5.39321	5.45981	2.1646	5.32735
nscaf2823	3494011	2.34607	5.6906	4.91835	2.1646	5.32735
nscaf2823	3596776	0.815789	2.62742	4.11516	2.1646	5.32735
nscaf2823	3699541	NA	NA	NA	1.19259	3.38167
nscaf2823	3802306	4.94118	10.8852	3.09013	1.19259	3.38167
nscaf2823	3905071	0.650696	2.29695	3.06542	1.19259	3.38167
nscaf2823	4007836	1.42098	3.83884	3.93265	1.19259	3.38167
nscaf2823	4110601	0.972912	2.94194	3.22173	1.19259	3.38167
nscaf2823	4213366	0.741007	2.47773	2.95411	1.19259	3.38167
nscaf2823	4316131	1.11085	3.21805	3.38978	1.19259	3.38167
nscaf2824	1	1.03478	3.06578	2.83784	0.798464	2.59274
nscaf2825	1	1.36667	3.73012	4.21319	1.81152	4.62058
nscaf2825	102766	2.0735	5.14498	4.73281	1.81152	4.62058
nscaf2825	205531	2.08414	5.16629	4.25768	1.81152	4.62058
nscaf2825	316201	1.28723	3.57112	2.93697	1.58524	4.16764
nscaf2825	418966	1.14004	3.27647	4.09805	1.58524	4.16764
nscaf2825	521731	1.24571	3.48801	3.73922	1.58524	4.16764
nscaf2825	624496	0.644518	2.28459	2.89665	0.938481	2.87302
nscaf2826	1	0.699588	2.39482	3.25475	1.12062	3.23761
nscaf2826	102766	1.40381	3.80447	3.22406	1.12062	3.23761
nscaf2826	205531	0.959641	2.91537	2.85286	1.12062	3.23761
nscaf2826	308296	2.0028	5.00347	3.50308	1.12062	3.23761
nscaf2826	411061	2.34928	5.69703	3.64325	1.12062	3.23761
nscaf2826	513826	0.20339	1.40158	2.6977	1.12062	3.23761
nscaf2826	616591	2.24832	5.49493	4.29195	1.12062	3.23761
nscaf2826	719356	0.678451	2.35251	4.30742	1.18173	3.35993
nscaf2826	822121	0.805147	2.60612	3.25016	1.18173	3.35993
nscaf2826	924886	0.702703	2.40106	2.95019	1.18173	3.35993
nscaf2827	1	1.476	3.94897	5.13979	2.03003	5.05797
nscaf2827	102766	0.683516	2.36265	2.94103	0.755132	2.506
nscaf2827	205531	0.656836	2.30925	2.2125	0.755132	2.506
nscaf2827	308296	0.813462	2.62276	2.72724	0.755132	2.506
nscaf2827	411061	0.857988	2.71189	3.0943	1.49071	3.97842
nscaf2827	513826	1.49756	3.99212	4.12985	1.49071	3.97842
nscaf2827	616591	1.23742	3.47141	4.15188	1.49071	3.97842
nscaf2827	719356	0.824645	2.64515	3.72071	1.49071	3.97842
nscaf2827	822121	0.596491	2.18845	3.75973	1.49071	3.97842
nscaf2827	924886	0.496788	1.98888	3.30029	0.835377	2.66663
nscaf2827	1027651	0.651119	2.2978	2.89928	0.835377	2.66663
nscaf2827	1130416	1.46341	3.92378	3.61379	1.39378	3.78439
nscaf2827	1233181	1.86339	4.72441	4.59617	1.39378	3.78439
nscaf2827	1335946	2.05535	5.10866	4.6566	2.17573	5.34963
nscaf2827	1462426	1.96063	4.91906	3.46322	1.68109	4.35951
nscaf2827	1565191	1.34375	3.68425	3.89089	1.68109	4.35951
nscaf2827	1667956	2.18381	5.36579	3.58976	1.68109	4.35951
nscaf2827	1770721	2.13348	5.26505	4.63618	1.68109	4.35951
nscaf2827	1873486	1.71795	4.43328	4.16057	1.68109	4.35951
nscaf2827	1976251	0.675676	2.34696	2.88056	0.862622	2.72117
nscaf2827	2079016	1.2582	3.51299	2.75386	0.862981	2.72189
nscaf2827	2181781	0.586207	2.16787	2.97552	0.862981	2.72189
nscaf2827	2284546	2.88164	6.76266	3.71596	2.04613	5.09021
nscaf2828	1	0.668539	2.33267	2.98901	1.02562	3.04745
nscaf2828	102766	NA	NA	NA	1.02562	3.04745
nscaf2828	213436	2.08108	5.16017	3.81782	1.59881	4.1948
nscaf2828	316201	1.89189	4.78147	4.62092	1.59881	4.1948
nscaf2828	418966	1.9	4.7977	4.63495	1.59881	4.1948
nscaf2828	521731	2.77189	6.54296	4.10254	1.59881	4.1948
nscaf2828	624496	NA	NA	NA	1.59881	4.1948
nscaf2828	727261	1.38679	3.7704	3.69265	1.59881	4.1948
nscaf2828	830026	1.38603	3.76887	3.99493	1.59881	4.1948
nscaf2828	932791	1.83101	4.65961	4.42188	1.59881	4.1948
nscaf2828	1035556	2.41414	5.82686	4.0587	1.59881	4.1948
nscaf2828	1138321	1.2729	3.54243	3.72939	1.59881	4.1948
nscaf2828	1241086	2.60938	6.21766	3.64555	1.59881	4.1948
nscaf2828	1343851	1.05788	3.11201	3.60737	1.59881	4.1948
nscaf2828	1446616	2.05993	5.11782	3.47138	1.59881	4.1948
nscaf2828	1549381	0.4	1.79513	3.66187	1.52119	4.03943
nscaf2828	1652146	1.87192	4.74149	3.79885	1.52119	4.03943
nscaf2828	1754911	0.885362	2.76669	3.11035	0.834162	2.6642
nscaf2828	1857676	0.890323	2.77662	2.70277	0.834162	2.6642
nscaf2828	1960441	0.826577	2.64902	2.58438	0.834162	2.6642
nscaf2828	2063206	0.566766	2.12895	2.61549	0.834162	2.6642
nscaf2828	2165971	2.01956	5.03702	3.04997	1.45357	3.90407
nscaf2828	2268736	2.74148	6.4821	3.70386	1.45357	3.90407
nscaf2828	2371501	2.73923	6.4776	4.28426	1.45357	3.90407
nscaf2828	2474266	1.59091	4.17899	4.475	1.45357	3.90407
nscaf2828	2577031	1.37217	3.74113	3.69909	1.45357	3.90407
nscaf2828	2679796	NA	NA	NA	1.45357	3.90407
nscaf2828	2782561	2.0241	5.0461	3.59951	1.45357	3.90407
nscaf2828	2885326	1.43377	3.86443	4.31539	1.45357	3.90407
nscaf2828	2988091	2.13091	5.25991	4.29147	1.45357	3.90407
nscaf2828	3090856	1.15172	3.29987	3.64274	1.45357	3.90407
nscaf2828	3193621	1.39286	3.78254	3.52523	1.45357	3.90407
nscaf2828	3296386	0.917864	2.83175	3.51038	1.45357	3.90407
nscaf2828	3399151	2.79494	6.5891	3.44022	1.45357	3.90407
nscaf2828	3501916	1.33333	3.66339	3.5415	1.45357	3.90407
nscaf2828	3604681	NA	NA	NA	1.45357	3.90407
nscaf2828	3707446	2.20542	5.40905	4.25531	1.45357	3.90407
nscaf2828	3810211	2.33916	5.67677	4.11083	1.45357	3.90407
nscaf2828	3912976	1.56923	4.13559	4.0367	1.45357	3.90407
nscaf2828	4015741	2.02339	5.04469	3.79411	1.45357	3.90407
nscaf2828	4118506	1.57473	4.1466	3.53666	1.45357	3.90407
nscaf2828	4221271	1.54334	4.08377	3.74835	1.45357	3.90407
nscaf2828	4324036	1.57958	4.1563	3.89427	1.45357	3.90407
nscaf2828	4426801	1.28431	3.56527	3.95061	1.45357	3.90407
nscaf2828	4529566	1.23868	3.47393	3.71481	1.45357	3.90407
nscaf2828	4632331	1.08783	3.17197	3.20205	1.45357	3.90407
nscaf2828	4735096	2.09164	5.1813	3.46697	1.45357	3.90407
nscaf2828	4837861	2.36096	5.7204	3.81832	1.45357	3.90407
nscaf2828	4940626	1.33224	3.6612	3.48687	1.23842	3.4734
nscaf2828	5043391	0.503378	2.00207	3.24155	1.23842	3.4734
nscaf2828	5146156	2.28755	5.57346	3.13704	1.23842	3.4734
nscaf2828	5248921	0.853403	2.70271	3.06824	1.23842	3.4734
nscaf2828	5351686	1.11382	3.224	3.02693	0.881602	2.75916
nscaf2828	5454451	1.11454	3.22543	2.8878	0.881602	2.75916
nscaf2828	5557216	0.819843	2.63554	2.7624	0.881602	2.75916
nscaf2828	5659981	0.839041	2.67397	2.39069	0.881602	2.75916
nscaf2828	5762746	1.54755	4.09219	2.57205	0.854647	2.7052
nscaf2828	5865511	1.05672	3.10969	3.22342	1.47406	3.9451
nscaf2828	5968276	2.61026	6.21942	3.51371	1.47406	3.9451
nscaf2828	6071041	0.314183	1.62335	2.6068	1.47406	3.9451
nscaf2829	1	0.8125	2.62084	4.61413	2.02413	5.04616
nscaf2829	102766	1.98322	4.96428	4.47072	2.02413	5.04616
nscaf2829	205531	NA	NA	NA	2.02413	5.04616
nscaf2829	308296	2.07874	5.15548	5.05314	2.02413	5.04616
nscaf2829	411061	2.35123	5.70093	4.66239	2.02413	5.04616
nscaf2829	513826	2.03797	5.07388	5.24132	2.02413	5.04616
nscaf2829	616591	2.62887	6.25667	5.74479	2.02413	5.04616
nscaf2829	719356	2.76289	6.52494	5.09691	2.02413	5.04616
nscaf2829	822121	1.08257	3.16144	3.91923	2.02413	5.04616
nscaf2829	924886	2.28785	5.57405	4.83345	2.02413	5.04616
nscaf2829	1027651	2.13964	5.27738	5.43209	2.02413	5.04616
nscaf2829	1130416	1.29508	3.58683	3.20825	0.852103	2.70011
nscaf2829	1233181	0.773836	2.54344	2.62193	0.852103	2.70011
nscaf2829	1335946	1.29892	3.59452	2.91019	1.59494	4.18705
nscaf2829	1438711	1.14062	3.27765	3.12207	1.59494	4.18705
nscaf2829	1541476	0.616162	2.22783	3.46698	1.59494	4.18705
nscaf2829	1644241	0.934426	2.8649	3.67437	1.59494	4.18705
nscaf2829	1747006	2.70433	6.40772	3.78123	1.59494	4.18705
nscaf2829	1849771	0.319718	1.63443	2.56418	0.808657	2.61315
nscaf2829	1952536	0.604198	2.20388	2.42724	0.808657	2.61315
nscaf2829	2055301	0.565941	2.1273	3.37199	0.808657	2.61315
nscaf2829	2158066	1.46357	3.92409	4.54833	2.17905	5.35627
nscaf2829	2260831	2.45729	5.91322	5.07541	2.17905	5.35627
nscaf2829	2363596	2.93607	6.87161	6.06686	2.17905	5.35627
nscaf2829	2466361	1.6719	4.3411	5.93488	2.17905	5.35627
nscaf2829	2569126	3.72656	8.45394	5.68049	2.17905	5.35627
nscaf2829	2671891	1.42989	3.85666	5.22793	2.17905	5.35627
nscaf2829	2774656	13.86	28.7381	4.37525	2.17905	5.35627
nscaf2829	2877421	1.19509	3.38668	4.31342	2.17905	5.35627
nscaf2829	2980186	2.94483	6.88913	6.363	2.17905	5.35627
nscaf2829	3082951	NA	NA	NA	3.28388	7.56781
nscaf2829	3185716	7.76404	16.5358	6.04286	3.28388	7.56781
nscaf2829	3288481	0.674322	2.34425	4.86324	0.687771	2.37117
nscaf2829	3391246	3.38535	7.77093	5.86495	2.4996	5.99793
nscaf2829	3494011	3.76531	8.53149	5.75557	2.4996	5.99793
nscaf2829	3596776	2.36842	5.73534	5.9658	2.4996	5.99793
nscaf2829	3699541	2.24943	5.49716	5.85766	2.4996	5.99793
nscaf2829	3802306	1.85657	4.71075	5.14934	2.4996	5.99793
nscaf2829	3905071	3.84615	8.69333	5.84619	2.4996	5.99793
nscaf2829	4007836	2.68657	6.37217	6.50552	2.4996	5.99793
nscaf2829	4110601	1.16543	3.3273	6.61528	2.4996	5.99793
nscaf2829	4213366	4.72222	10.447	5.89508	2.4996	5.99793
nscaf2829	4316131	2.62782	6.25458	5.57954	2.4996	5.99793
nscaf2830	1	2.82229	6.64385	5.27648	2.15457	5.30727
nscaf2830	102766	1.53478	4.06664	4.96363	2.15457	5.30727
nscaf2830	205531	0.940439	2.87693	4.97917	2.15457	5.30727
nscaf2830	308296	2.99296	6.98548	4.77582	2.15457	5.30727
nscaf2830	411061	2.05935	5.11666	4.42709	2.15457	5.30727
nscaf2832	1	1.57792	4.15299	4.07346	1.76382	4.52509
nscaf2833	1	1.14464	3.28568	3.02011	1.06253	3.12132
nscaf2833	102766	0.715517	2.42671	3.42593	1.06253	3.12132
nscaf2833	205531	2.41159	5.82174	3.26069	1.06253	3.12132
nscaf2833	308296	2.06751	5.133	5.05404	2.08811	5.17424
nscaf2833	411061	2.30204	5.60246	4.75337	2.08811	5.17424
nscaf2833	513826	0.903108	2.80221	3.06833	0.988012	2.97216
nscaf2833	616591	1.8432	4.68399	4.23031	2.18859	5.37536
nscaf2835	1	0.535014	2.06539	4.16079	1.39765	3.79213
nscaf2836	1	2.03386	5.06564	4.00735	1.45206	3.90105
nscaf2836	102766	1.82774	4.65305	3.0154	1.45206	3.90105
nscaf2836	205531	1.54505	4.08719	4.94156	1.45206	3.90105
nscaf2836	308296	5.27451	11.5525	5.52587	1.45206	3.90105
nscaf2836	411061	1.34132	3.67938	3.6183	1.45206	3.90105
nscaf2836	513826	1.58065	4.15844	4.28068	1.45206	3.90105
nscaf2836	616591	1.92247	4.84267	3.88253	1.45206	3.90105
nscaf2837	1	1.0716	3.13947	3.42338	1.10742	3.21118
nscaf2838	1	1.12756	3.25149	3.13636	1.65829	4.31387
nscaf2838	102766	1.69753	4.39241	4.02301	1.65829	4.31387
nscaf2838	205531	1.50972	4.01647	4.39344	1.65829	4.31387
nscaf2838	308296	1.07434	3.14497	4.1837	1.65829	4.31387
nscaf2838	411061	1.46869	3.93435	4.06036	1.65829	4.31387
nscaf2838	513826	0.622312	2.24014	3.0052	1.65829	4.31387
nscaf2838	616591	1.36716	3.73111	3.66193	1.65829	4.31387
nscaf2838	719356	13.5185	28.0546	5.10424	1.65829	4.31387
nscaf2838	822121	2.68434	6.36772	6.26045	1.65829	4.31387
nscaf2838	924886	1.12	3.23636	4.18912	1.65829	4.31387
nscaf2838	1027651	2.14286	5.28382	2.92579	0.936921	2.86989
nscaf2838	1130416	1.96047	4.91875	2.91999	0.936921	2.86989
nscaf2838	1233181	2.00504	5.00795	3.06511	0.936921	2.86989
nscaf2838	1335946	1.26778	3.53218	3.69252	0.936921	2.86989
nscaf2838	1438711	1.63501	4.26726	5.61749	2.30074	5.59987
nscaf2838	1541476	2.01595	5.02978	5.30229	2.30074	5.59987
nscaf2838	1644241	1.63043	4.2581	4.49737	1.0071	3.01036
nscaf2838	1747006	2.74157	6.48228	4.98385	2.45428	5.9072
nscaf2838	1849771	1.42056	3.838	3.86539	2.45428	5.9072
nscaf2838	1952536	0.653938	2.30344	2.54814	0.838161	2.6722
nscaf2838	2055301	1.02064	3.03747	3.66431	2.2338	5.46587
nscaf2838	2158066	3.08491	7.16953	5.44702	2.2338	5.46587
nscaf2838	2260831	2.23923	5.47674	5.94046	2.2338	5.46587
nscaf2838	2363596	1.39824	3.79332	5.35947	2.2338	5.46587
nscaf2838	2466361	1.5456	4.08828	5.18656	2.2338	5.46587
nscaf2838	2569126	2.03189	5.0617	5.75182	2.2338	5.46587
nscaf2838	2671891	1.87778	4.75321	4.8976	2.2338	5.46587
nscaf2839	1	0.519674	2.03469	2.56524	1.01854	3.03327
nscaf2839	102766	1.42308	3.84303	3.23717	1.01854	3.03327
nscaf2839	205531	1.16038	3.31719	4.73223	1.916	4.82973
nscaf2839	308296	1.37321	3.74321	4.31083	1.916	4.82973
nscaf2839	411061	1.45997	3.91688	4.76694	1.916	4.82973
nscaf2839	513826	2.38814	5.77481	4.51894	1.916	4.82973
nscaf2839	616591	0.982726	2.96158	2.89308	0.900688	2.79737
nscaf2841	1	2.75	6.49915	4.08049	1.31267	3.62202
nscaf2842	1	1.10072	3.19777	3.53979	2.2414	5.48108
nscaf2842	102766	2.90361	6.80664	5.18466	2.2414	5.48108
nscaf2842	205531	2.16107	5.32029	6.21359	2.2414	5.48108
nscaf2842	308296	2.7106	6.42028	6.23386	2.2414	5.48108
nscaf2842	411061	1.99664	4.99115	5.01705	2.2414	5.48108
nscaf2842	513826	1.64979	4.29685	5.18902	2.2414	5.48108
nscaf2842	616591	3.40964	7.81955	5.50032	2.2414	5.48108
nscaf2842	719356	0.421569	1.83831	3.40823	1.34294	3.68263
nscaf2842	822121	1.41978	3.83644	3.0202	1.34294	3.68263
nscaf2842	924886	0.644231	2.28401	3.92256	1.34294	3.68263
nscaf2842	1027651	2.375	5.74851	5.65861	2.37495	5.74842
nscaf2842	1130416	2.58263	6.16413	6.12408	2.37495	5.74842
nscaf2842	1233181	5.85714	12.7187	5.19942	2.37495	5.74842
nscaf2842	1335946	2.29313	5.58463	4.60336	2.37495	5.74842
nscaf2842	1438711	2.54005	6.07889	5.72598	2.37495	5.74842
nscaf2842	1541476	2.50649	6.01172	4.56666	2.37495	5.74842
nscaf2842	1644241	0.953488	2.90306	2.47371	0.769504	2.53477
nscaf2842	1747006	0.939297	2.87465	2.95511	0.769504	2.53477
nscaf2842	1849771	3.884	8.76908	4.51659	1.51058	4.01818
nscaf2842	1952536	1.66667	4.33063	4.21812	1.51058	4.01818
nscaf2842	2055301	0.730337	2.45637	3.18173	1.51058	4.01818
nscaf2844	1	4.8617	10.7262	5.58286	1.79838	4.59429
nscaf2844	102766	3.89231	8.78571	4.3023	1.79838	4.59429
nscaf2844	205531	NA	NA	NA	1.79838	4.59429
nscaf2846	1	0.530928	2.05721	2.8665	1.26059	3.51779
nscaf2846	102766	0.37	1.73508	4.32921	1.26059	3.51779
nscaf2847	1	0.583624	2.16269	2.3699	1.62834	4.25391
nscaf2847	102766	1.30962	3.61593	3.5138	1.62834	4.25391
nscaf2847	205531	1.13333	3.26305	3.76219	1.62834	4.25391
nscaf2847	308296	1.43612	3.86913	3.83429	1.62834	4.25391
nscaf2847	411061	1.32384	3.64439	4.16704	1.62834	4.25391
nscaf2847	513826	1.90132	4.80033	4.45876	1.62834	4.25391
nscaf2847	616591	1.38087	3.75855	4.4393	1.62834	4.25391
nscaf2847	719356	3.21739	7.43473	4.74135	1.62834	4.25391
nscaf2847	822121	2.03971	5.07736	4.56318	1.62834	4.25391
nscaf2847	924886	1.01449	3.02517	3.88926	1.62834	4.25391
nscaf2847	1027651	2.11905	5.23616	3.29866	1.62834	4.25391
nscaf2847	1130416	1.09429	3.18491	3.35978	1.62834	4.25391
nscaf2847	1233181	2.10369	5.20542	3.80694	1.62834	4.25391
nscaf2847	1335946	2.30075	5.59988	3.74424	1.62834	4.25391
nscaf2847	1438711	0.851107	2.69812	3.42569	1.62834	4.25391
nscaf2847	1541476	0.627273	2.25007	3.25335	1.62834	4.25391
nscaf2847	1644241	1.31267	3.62203	3.75821	1.62834	4.25391
nscaf2847	1747006	1.7916	4.5807	4.38194	1.62834	4.25391
nscaf2847	1849771	2.44622	5.89108	4.51815	1.62834	4.25391
nscaf2847	1952536	1.22776	3.45206	4.2781	1.62834	4.25391
nscaf2847	2055301	1.3798	3.75641	4.52745	1.62834	4.25391
nscaf2847	2158066	1.45973	3.91641	4.71726	1.62834	4.25391
nscaf2847	2260831	1.573	4.14314	4.05095	1.62834	4.25391
nscaf2847	2363596	1.3211	3.63891	3.07241	1.62834	4.25391
nscaf2847	2466361	0.614555	2.22461	3.00637	1.62834	4.25391
nscaf2847	2569126	1.76012	4.51769	3.74118	1.62834	4.25391
nscaf2847	2671891	1.14905	3.29451	4.22038	1.62834	4.25391
nscaf2847	2774656	NA	NA	NA	1.62834	4.25391
nscaf2847	2877421	0.800725	2.59727	4.48756	1.62834	4.25391
nscaf2847	2980186	2.00287	5.0036	4.37591	1.62834	4.25391
nscaf2847	3082951	3.43911	7.87855	4.86593	1.62834	4.25391
nscaf2847	3185716	1	2.99616	5.06254	1.62834	4.25391
nscaf2847	3288481	1.83333	4.66425	4.93226	1.62834	4.25391
nscaf2847	3391246	0.911017	2.81804	4.58947	1.62834	4.25391
nscaf2847	3494011	3.63636	8.27339	4.8889	1.62834	4.25391
nscaf2847	3596776	8.85246	18.7145	4.71915	1.62834	4.25391
nscaf2847	3699541	1.43099	3.85887	4.00011	1.62834	4.25391
nscaf2847	3802306	1.2449	3.48637	4.02798	1.62834	4.25391
nscaf2847	3905071	1.66551	4.32831	3.70488	1.62834	4.25391
nscaf2847	4007836	1.42486	3.84661	3.72661	1.62834	4.25391
nscaf2847	4110601	2.48718	5.97306	3.88233	1.62834	4.25391
nscaf2847	4213366	1.81017	4.61788	4.30349	1.62834	4.25391
nscaf2847	4316131	1.32128	3.63927	4.34353	1.62834	4.25391
nscaf2847	4418896	3.33684	7.67383	4.27186	1.62834	4.25391
nscaf2847	4521661	NA	NA	NA	1.62834	4.25391
nscaf2847	4624426	1.92043	4.8386	4.639	1.62834	4.25391
nscaf2847	4727191	1.47816	3.95329	4.29061	1.62834	4.25391
nscaf2847	4829956	2.31739	5.63319	4.27448	1.62834	4.25391
nscaf2847	4932721	2.09511	5.18825	4.87691	1.62834	4.25391
nscaf2847	5035486	1.85359	4.7048	5.25594	1.62834	4.25391
nscaf2847	5138251	1.88584	4.76936	4.65141	1.62834	4.25391
nscaf2847	5241016	1.59385	4.18488	4.17835	1.62834	4.25391
nscaf2847	5343781	1.64286	4.28297	4.2736	1.62834	4.25391
nscaf2847	5446546	2.46757	5.9338	4.77877	1.62834	4.25391
nscaf2847	5549311	1.26754	3.5317	4.33322	1.62834	4.25391
nscaf2847	5652076	1.05405	3.10436	3.89451	1.62834	4.25391
nscaf2847	5754841	1.00543	3.00704	3.89915	1.62834	4.25391
nscaf2847	5857606	1.27563	3.5479	4.28361	1.62834	4.25391
nscaf2847	5960371	2.31898	5.63638	4.82907	1.62834	4.25391
nscaf2847	6063136	1.50707	4.01116	4.56402	1.62834	4.25391
nscaf2847	6165901	4.17949	9.36056	4.8032	1.62834	4.25391
nscaf2847	6268666	1.80073	4.59899	5.13162	1.62834	4.25391
nscaf2847	6371431	4	9.00128	4.91746	1.62834	4.25391
nscaf2847	6474196	6.86957	14.7453	4.27684	1.62834	4.25391
nscaf2847	6576961	1.2552	3.50699	3.49725	1.62834	4.25391
nscaf2847	6679726	1.09771	3.19175	3.63008	1.62834	4.25391
nscaf2847	6782491	1.69885	4.39506	4.24513	1.62834	4.25391
nscaf2847	6885256	1.68139	4.36011	4.5314	1.62834	4.25391
nscaf2847	6988021	1.8429	4.6834	4.45872	1.62834	4.25391
nscaf2847	7090786	2.13752	5.27315	4.25833	1.62834	4.25391
nscaf2847	7193551	2.04644	5.09082	4.1775	1.62834	4.25391
nscaf2847	7296316	1.68234	4.362	4.1978	1.62834	4.25391
nscaf2847	7399081	4.52941	10.061	4.31687	1.62834	4.25391
nscaf2847	7501846	2.0917	5.18141	4.4854	1.62834	4.25391
nscaf2847	7604611	2.04726	5.09246	4.84391	1.62834	4.25391
nscaf2847	7707376	1.69256	4.38245	5.04414	1.62834	4.25391
nscaf2847	7810141	1.66089	4.31908	4.97149	1.62834	4.25391
nscaf2847	7912906	1.37007	3.73693	4.42071	1.62834	4.25391
nscaf2847	8015671	1.56265	4.12242	3.914	1.62834	4.25391
nscaf2847	8118436	1.27674	3.5501	3.90584	1.62834	4.25391
[truncated: 2,676 more rows]

## Sheet: N4
scaffold	start position	Ratio Test/Normal for each window after GC correction	Ratio Test/Normal or ploidy for each window after normalisation	Smoothed and normalised ratio Test/Normal or ploidy for each window	Mean of the segment this window belongs to	SegMean.n: Normalised mean ratio Test/Normal or ploidy of the segment this window belongs to.
scaffold900	1	0.37037	1.84412	3.12894	0.872	2.84276
scaffold898	1	1.93445	4.95789	4.8542	1.75869	4.60798
scaffold898	1	3.3598	4.23991	8.17245	5.88605	7.09768
scaffold896	1	0.845577	2.79016	2.54065	0.715042	2.53029
scaffold896	1	3.53056	4.43309	4.98141	3.98588	4.94816
scaffold895	1	5.8	12.6534	5.84693	1.36179	3.81783
scaffold894	1	2.47727	6.03853	3.56858	0.865557	2.82993
scaffold893	1	1.15102	3.39824	11.5653	2.14132	5.36972
scaffold892	1	1.59055	4.27325	5.30882	2.06652	5.2208
scaffold891	1	0.457143	2.01687	4.1886	1.12016	3.33679
scaffold890	1	0.917591	2.93353	3.69857	1.26462	3.62438
scaffold890	1	25.4359	29.213	15.9573	7.13246	8.50765
scaffold889	1	0.774086	2.64784	2.67875	0.669196	2.43902
scaffold888	1	0.788095	2.67573	2.67066	0.785346	2.67025
scaffold888	1	4.21348	5.20562	4.80207	3.84025	4.78341
scaffold887	1	0.702381	2.50509	2.46003	0.679196	2.45893
scaffold886	1	0.655172	2.4111	2.99757	0.896577	2.89169
scaffold885	1	2.09722	5.28193	5.47158	2.05509	5.19805
scaffold884	1	0.937313	2.97279	4.45225	1.44353	3.98056
scaffold884	1	3.90393	4.85545	12.2062	8.12237	9.62746
scaffold883	1	1.4876	4.0683	4.54557	1.5436	4.17978
scaffold882	1	1.01679	3.131	4.56575	1.64456	4.38077
scaffold881	1	1.43224	3.95809	3.08612	0.908337	2.9151
scaffold880	1	0.855083	2.80908	2.34712	0.575704	2.2529
scaffold879	1	0.706806	2.5139	2.7552	0.823249	2.74571
scaffold878	1	0.321637	1.7471	2.18232	0.49404	2.09032
scaffold877	1	0.8929	2.88437	2.59658	0.741182	2.58233
scaffold877	1	3.91176	4.86431	7.17667	5.59408	6.76739
scaffold876	1	1.12696	3.35033	3.21685	0.96607	3.03004
scaffold876	1	2.67192	3.46177	9.86908	6.11605	7.35786
scaffold875	1	0.288136	1.68041	2.41812	0.58976	2.28088
scaffold874	1	6.90323	14.8497	8.70742	3.2297	7.53646
scaffold873	1	1.0438	3.18477	3.24041	0.965468	3.02884
scaffold873	1	1.16838	1.76093	2.53835	1.72369	2.3891
scaffold872	1	0.713235	2.52669	2.81183	0.850097	2.79916
scaffold872	1	2.91946	3.74179	9.44348	6.16072	7.4084
scaffold871	1	0.87218	2.84312	2.57407	0.691068	2.48256
scaffold871	1	1.89796	2.58624	2.20704	1.52637	2.16588
scaffold870	1	2	5.08838	4.1736	1.47182	4.03688
scaffold870	1	4.26571	5.26471	9.22454	6.93262	8.28158
scaffold869	1	0.762148	2.62407	232.733	2.49009	6.06406
scaffold869	1	5.85813	7.06609	5.00761	3.60525	4.51758
scaffold868	1	0.940226	2.97859	3.06146	0.977657	3.0531
scaffold868	1	1.83751	2.51786	2.47779	1.80175	2.47741
scaffold867	1	0.767857	2.63544	2.89378	0.863639	2.82612
scaffold867	1	2.37543	3.12637	5.12505	3.74665	4.67753
scaffold866	1	0.640244	2.38138	2.73482	0.797303	2.69406
scaffold865	6419	1.22875	3.55297	3.66716	1.28485	3.66466
scaffold865	1	2.35491	3.10315	3.11568	2.36592	3.11561
scaffold864	1	0.0263158	1.15918	6.33648	2.20015	5.48683
scaffold863	1	1.73878	4.56834	4.40209	1.63966	4.37102
scaffold862	1	6.03	13.1113	8.56081	3.44738	7.96982
scaffold861	1	1.85714	4.80398	3.72602	1.19906	3.49387
scaffold860	1	0.721939	2.54402	5.63209	1.88413	4.85771
scaffold859	1	0.718447	2.53707	3.85707	1.24651	3.58834
scaffold858	1	0.583643	2.2687	2.39806	0.646042	2.39293
scaffold857	1	6.35897	13.7662	30.6718	11.3396	23.6817
scaffold856	1	1.05556	3.20818	3.44833	0.903127	2.90473
scaffold854	1	1.30962	3.71398	10.0829	3.13421	7.34635
scaffold853	1	1.21724	3.53007	44.3661	1.628	4.3478
scaffold852	1	1.32753	3.74962	3.07968	0.929998	2.95823
scaffold851	1	1.54369	4.17996	3.78647	1.33506	3.76461
scaffold850	1	2.26606	5.61804	7.22898	2.49372	6.07128
scaffold849	1	0.341463	1.78657	11.9583	2.68719	6.45644
scaffold848	1	3.31535	7.70698	7.99585	3.31636	7.70898
scaffold847	1	0.910714	2.91983	7.60136	2.61679	6.31629
scaffold846	1	1.79762	4.68548	4.8963	1.90198	4.89324
scaffold845	1	0.982993	3.06373	7.59695	1.31576	3.7262
scaffold844	1	0.752714	2.60529	3.06983	0.974274	3.04637
scaffold843	1	0.790698	2.68091	2.51042	0.702515	2.50535
scaffold842	1	6.77273	14.5899	12.431	5.35616	11.7698
scaffold841	1	6.93939	14.9217	13.658	5.5512	12.1581
scaffold840	1	1.75273	4.59611	474.088	79.9319	160.235
scaffold839	1	2.03226	5.1526	3.0429	0.47837	2.05913
scaffold838	1	0.841121	2.78129	3.26468	1.05944	3.21591
scaffold837	1	1.54832	4.18918	3.3996	1.12717	3.35075
scaffold836	1	0.991354	3.08037	5.02748	1.8005	4.69122
scaffold835	1	0.744557	2.58905	2.53471	0.713953	2.52812
scaffold834	1	0.684211	2.46891	2.65876	0.762918	2.6256
scaffold832	1	0	1.10679	2.57974	0.698049	2.49646
scaffold831	1	1.0082	3.1139	3.61236	1.13871	3.37373
scaffold829	1	1.32704	3.74866	28.9253	4.46327	9.99224
scaffold828	1	1.16667	3.42938	4.3952	1.46175	4.01684
scaffold827	6419	9.46	19.9397	8.23618	1.56222	4.21685
scaffold826	1	0.406627	1.9163	2.90797	0.83979	2.77864
scaffold825	1	0.592466	2.28627	2.27968	0.562256	2.22613
scaffold824	1	1.80589	4.70195	3.56105	1.18921	3.47426
scaffold823	1	0.978182	3.05415	2.51051	0.674364	2.44931
scaffold822	1	0.681818	2.46415	2.77286	0.506102	2.11433
scaffold821	1	6.3125	13.6737	8.85209	2.92614	6.93214
scaffold820	1	3.87919	8.82947	4.22458	1.17552	3.44701
scaffold818	1	0.638298	2.37751	5.31745	1.68039	4.45211
scaffold817	1	12.4286	25.8495	11.0029	3.47593	8.02666
scaffold816	1	1.09534	3.28738	2.59457	0.598242	2.29777
scaffold815	1	0.888761	2.87613	2.76453	0.831046	2.76123
scaffold814	1	0.519187	2.14038	3.98478	1.27156	3.63821
scaffold813	1	0.867347	2.8335	2.70565	0.802237	2.70388
scaffold812	1	1.99275	5.07395	4.49094	1.64479	4.38122
scaffold811	1	2.5177	6.11901	18.9895	4.67705	10.4178
scaffold810	1	55.7857	112.165	43.032	5.31511	11.6881
scaffold809	6419	4.7027	10.4689	6.0217	1.99778	5.08397
scaffold808	1	0.909449	2.91732	2.4477	0.590619	2.28259
scaffold807	1	0.642008	2.3849	3.52455	1.06319	3.22338
scaffold804	1	0.530451	2.16281	2.07222	0.480531	2.06343
scaffold803	1	0.72141	2.54297	2.87805	0.847509	2.79401
scaffold802	1	2.75769	6.59679	3.96149	1.24117	3.5777
scaffold801	1	0.563107	2.22782	2.72807	0.792674	2.68484
scaffold800	1	0.659148	2.41902	3.20681	1.02413	3.14562
scaffold799	1	3.09479	7.26788	8.18804	3.26526	7.60726
scaffold798	1	1.81191	4.71394	42.8772	7.33451	15.7083
scaffold797	1	2.49405	6.07193	5.51788	1.98839	5.06526
scaffold794	1	1.21893	3.53344	3.68596	1.08854	3.27386
scaffold793	1	3.93033	8.93127	5.34466	1.92266	4.9344
scaffold792	1	2.54307	6.16952	3.51024	1.02911	3.15554
scaffold791	1	1.14554	3.38732	3.17162	1.00758	3.11268
scaffold790	1	1.05181	3.20073	5.86093	1.84587	4.78154
scaffold789	1	1.01282	3.12311	3.40563	1.14148	3.37923
scaffold788	1	0.8125	2.72431	2.40515	0.716779	2.53375
scaffold786	1	0.488426	2.07914	2.10433	0.496581	2.09538
scaffold785	1	2.06044	5.2087	3.36887	0.974882	3.04758
scaffold784	1	1.71429	4.51958	4.81019	1.84945	4.78868
scaffold783	1	3.86034	8.79193	8.82901	3.48269	8.0401
scaffold782	1	0.740465	2.5809	2.60829	0.753511	2.60687
scaffold781	1	1.06748	3.23192	3.2501	0.965066	3.02804
scaffold780	1	1.02009	3.13758	3.38832	1.13037	3.35713
scaffold779	1	0.904724	2.90791	2.88528	0.913578	2.92554
scaffold778	1	0.784636	2.66884	2.27773	0.485923	2.07416
scaffold777	1	1.64835	4.38832	3.86282	1.36831	3.83082
scaffold776	1	0.411905	1.92681	2.60483	1.05001	3.19714
scaffold775	1	2.23438	5.55497	7.47003	2.48096	6.04588
scaffold774	1	0.82	2.73924	2.7531	0.461659	2.02586
scaffold773	1	6.29474	13.6383	2.92101	0.913072	2.92453
scaffold772	1	0.744627	2.58919	2.59741	0.781111	2.66182
scaffold771	1	0.862805	2.82446	2.41216	0.867599	2.834
scaffold770	1	1.2549	3.60504	3.43819	1.84101	4.77187
scaffold769	1	0.470284	2.04303	2.58293	0.664757	2.43018
scaffold768	1	0.729302	2.55868	2.8851	1.6096	4.31117
scaffold767	1	0.899225	2.89696	2.46602	1.02983	3.15696
scaffold766	12837	1.19048	3.47678	3.40745	1.14758	3.39139
scaffold765	1	0.98374	3.06521	3.0678	0.922231	2.94276
scaffold763	1	0.883469	2.86559	2.85413	1.18912	3.47409
scaffold761	1	0.871622	2.84201	2.89916	0.808657	2.71666
scaffold760	1	1.09759	3.29187	2.48081	1.18978	3.47541
scaffold759	1	0.15625	1.41785	4.23823	0.693708	2.48782
scaffold758	1	0.946401	2.99088	2.95575	1.28601	3.66697
scaffold757	1	1.48466	4.06245	3.44093	2.16355	5.41397
scaffold756	1	0.893891	2.88634	2.85227	0.723668	2.54746
scaffold755	1	3.87349	8.81812	9.02759	4.76871	10.6003
scaffold753	1	0.704036	2.50838	2.39235	0.793499	2.68648
scaffold752	1	0.800239	2.6999	2.60217	0.757648	2.61511
scaffold751	1	1.38824	3.87048	4.40438	2.87827	6.83683
scaffold750	1	0.652268	2.40532	4.69819	1.32712	3.74882
scaffold749	1	25.2857	51.4455	8.97188	2.4294	5.94323
scaffold748	1	7.44776	15.9338	15.9225	3.10093	7.2801
scaffold743	1	1.73485	4.56052	4.19166	1.53847	4.16958
scaffold741	1	2.875	6.83033	6.95475	2.93691	6.95358
scaffold740	1	1.875	4.83953	55.3974	9.93762	20.8906
scaffold735	1	0.770208	2.64012	2.5513	0.939783	2.97771
scaffold734	1	1.06887	3.23468	3.15626	0.780786	2.66117
scaffold732	1	0.823529	2.74627	2.45042	0.658338	2.4174
scaffold731	1	1.10053	3.29772	8.06153	2.54524	6.17384
scaffold730	1	6.75	14.5447	105.126	5.61505	12.2852
scaffold729	32091	1.50968	4.11225	5.31131	2.02427	5.13669
scaffold726	12837	0.932961	2.96412	2.96236	0.79935	2.69813
scaffold720	1	108.5	217.108	6.40549	5.15546	11.3702
scaffold718	1	0.5	2.10219	3.25248	1.09786	3.29241
scaffold716	1	0.863248	2.82534	2.02115	2.98783	7.05496
scaffold715	1	1.00223	3.10203	3.12482	0.895832	2.89021
scaffold713	1	1.02957	3.15645	5.97163	2.1382	5.36352
scaffold711	1	0.843939	2.7869	2.94993	0.767426	2.63458
scaffold710	1	12.225	25.4443	23.1772	6.00765	13.0668
scaffold707	1	1.17082	3.43765	3.42242	1.60726	4.30651
scaffold706	1	0.961743	3.02142	2.92594	0.891002	2.88059
scaffold705	1	2.52047	6.12453	5.01472	0.561166	2.22396
scaffold703	1	1.10526	3.30714	3.50494	1.17129	3.43859
scaffold702	1	0.142857	1.39119	-10.6751	1.66094	4.41338
scaffold700	6419	4.66667	10.3972	0.912867	2.37759	5.84008
scaffold699	1	1.39515	3.88424	0.685106	12.6696	26.3294
scaffold697	1	0.918429	2.93519	2.74188	0.54802	2.19778
scaffold696	1	0.75	2.59989	2.79019	0.755132	2.6101
scaffold695	1	1.5087	4.11029	3.34006	0.632834	2.36663
scaffold693	1	4.31034	9.6878	4.3083	1.12202	3.3405
scaffold692	25673	5.65217	12.3591	9.0282	5.12979	11.3192
scaffold691	1	1.18094	3.45779	3.45905	0.957139	3.01226
scaffold690	1	0.55	2.20173	3.83002	2.15442	5.3958
scaffold672	1	2.03614	5.16034	6.13845	2.56241	6.20802
scaffold665	1	0.185185	1.47545	2.32345	0.870068	2.83892
scaffold657	1	4.984	11.0289	10.0211	1.62113	4.33413
scaffold655	1	1.65926	4.41003	3.31976	0.76945	2.63861
scaffold651	1	0.949675	2.9974	2.64052	0.75325	2.60635
scaffold644	1	0.56636	2.2343	2.26009	0.451	2.00464
scaffold632	1	0.930736	2.95969	3.14006	1.10336	3.30335
scaffold626	1	0.791612	2.68273	3.08884	0.882642	2.86395
scaffold606	1	40	80.7386	6.12197	1.16878	3.43359
scaffold606	102689	0.995037	3.0877	2.87598	1.16878	3.43359
scaffold584	1	0.770023	2.63975	2.59732	0.796088	2.69164
scaffold584	102689	0.940199	2.97853	2.83302	0.796088	2.69164
scaffold547	1	4.46809	10.0018	4.66745	1.78596	4.66227
scaffold547	102689	0.949425	2.9969	2.67195	1.78596	4.66227
scaffold418	1	0.591185	2.28372	2.3485	0.814508	2.72831
scaffold418	102689	0.779528	2.65867	2.55629	0.814508	2.72831
scaffold418	205377	0.820394	2.74003	2.62849	0.814508	2.72831
scaffold418	308065	0.672794	2.44618	2.52315	0.814508	2.72831
scaffold416	1	0.965184	3.02827	2.67315	0.763976	2.62771
scaffold416	102689	1.46459	4.0225	3.64608	1.29146	3.67782
scaffold416	205377	1.25857	3.61234	3.56269	1.29146	3.67782
scaffold416	308065	1.20127	3.49828	3.43893	1.29146	3.67782
scaffold316	1	0.861361	2.82158	3.06826	1.10657	3.30975
scaffold316	102689	0.748752	2.5974	2.59374	0.773675	2.64702
scaffold316	205377	1.19203	3.47989	3.56367	1.33848	3.77144
scaffold316	308065	0.972222	3.04228	2.8937	0.850982	2.80092
scaffold316	410753	0.602941	2.30712	3.01222	0.850982	2.80092
nscaf987	1	2.29612	5.67789	4.81707	0.989382	3.07645
nscaf983	1	0.466899	2.03629	2.5766	0.686628	2.47372
nscaf98	1	0.701601	2.50353	4.80103	3.19032	7.45806
nscaf98	102689	0.835509	2.77012	2.98564	1.01995	3.1373
nscaf98	205377	1.44238	3.97827	4.06499	1.90303	4.89534
nscaf98	308065	2.00449	5.09733	4.90545	1.90303	4.89534
nscaf98	410753	2.13208	5.35132	4.48687	1.76149	4.61356
nscaf98	513441	2.44091	5.96614	4.562	1.76149	4.61356
nscaf98	616129	2.4858	6.0555	4.40589	1.76149	4.61356
nscaf98	718817	2.70871	6.49927	5.4629	1.76149	4.61356
nscaf98	821505	1.65818	4.40789	4.32435	3.03985	7.15851
nscaf98	924193	3.35088	7.7777	2.66692	3.53914	8.1525
nscaf98	1026881	2.37565	5.83622	5.05926	3.00903	7.09716
nscaf98	1129569	3.28958	7.65566	5.4873	3.00903	7.09716
nscaf98	1232257	1.20792	3.51151	2.69574	0.858923	2.81673
nscaf98	1334945	0.365729	1.83488	2.39203	0.858923	2.81673
nscaf98	1437633	0.615152	2.33143	2.95041	0.87049	2.83976
nscaf98	1540321	2.3227	5.7308	4.22135	1.80113	4.69246
nscaf98	1643009	3.34915	7.77427	4.61815	1.80113	4.69246
nscaf966	1	2.1122	5.31174	4.31383	1.53092	4.15454
nscaf929	1	1.64789	4.3874	3.96201	1.41824	3.93021
nscaf918	1	0.810518	2.72036	2.61613	0.756336	2.6125
nscaf916	1	0.828996	2.75715	3.12766	1.34509	3.78458
nscaf875	1	1.07048	3.23789	3.07767	0.986711	3.07113
nscaf872	1	0.687605	2.47567	2.63407	0.764718	2.62919
nscaf87	1	0.762887	2.62554	3.82341	1.23979	3.57496
nscaf864	1	1.45961	4.01257	5.75747	2.1655	5.41786
nscaf790	1	1.13023	3.35684	7.25546	2.38833	5.86146
nscaf773	1	1.765	4.62054	4.5363	1.87553	4.84059
nscaf760	1	1.09559	3.28788	3.46993	1.18517	3.46623
nscaf76	1	0.665517	2.4317	3.45821	1.06267	3.22236
nscaf736	1	4.44134	9.94859	9.98765	1.83236	4.75464
nscaf732	1	0.954268	3.00654	2.87751	0.888104	2.87482
nscaf716	1	3.35185	7.77964	5.72998	2.30873	5.703
nscaf71	1	2.76536	6.61206	5.95577	2.37068	5.82633
nscaf703	1	0.86798	2.83476	2.91096	0.902501	2.90348
nscaf684	1	1.04816	3.19346	13.8577	2.97028	7.02001
nscaf671	1	1.03477	3.1668	3.57177	1.17275	3.4415
nscaf656	1	5.61417	12.2835	13.0699	5.99641	13.0444
nscaf651	1	0.831532	2.7622	2.75089	0.850746	2.80045
nscaf649	1	2.93125	6.94231	9.67191	4.20732	9.48269
nscaf644	1	1.13441	3.36516	9.48451	2.87408	6.82849
nscaf632	1	1.82617	4.74232	4.14723	1.49775	4.08851
nscaf605	1	2.31198	5.70946	7.36113	3.07994	7.23831
nscaf603	1	2.60405	6.29091	4.48537	1.43445	3.96249
nscaf576	1	1.15468	3.40553	3.18605	2.57862	6.2403
nscaf574	1	0.983099	3.06394	3.3587	2.53415	6.15176
nscaf56	1	1.288	3.67093	2.95544	0.885768	2.87017
nscaf556	1	5.43312	11.923	7.96224	2.49528	6.07438
nscaf552	1	2.3506	5.78635	5.28655	2.0845	5.2566
nscaf531	1	1.68499	4.46126	3.77942	1.2981	3.69104
nscaf517	1	0.876847	2.85241	2.81191	0.856248	2.8114
nscaf514	1	1.84411	4.77803	4.61019	1.75784	4.60628
nscaf512	1	1.06061	3.21824	4.14263	1.75321	4.59707
nscaf508	1	1.00538	3.10829	6.25503	2.0467	5.18135
nscaf497	1	0.0634615	1.23313	1.2907	0.72951	2.55909
nscaf490	1	0.494881	2.09199	2.03755	0.466743	2.03598
nscaf484	1	4.47059	10.0068	7.95481	3.28183	7.64024
nscaf481	1	1.73585	4.56251	4.34376	1.3396	3.77365
nscaf481	102689	0.811111	2.72155	3.11149	0.924727	2.94773
nscaf481	205377	3.47525	8.0253	5.08168	3.18722	7.4519
nscaf481	308065	2.91685	6.91365	6.4112	4.24687	9.56144
nscaf481	410753	5.80769	12.6687	5.55847	4.24687	9.56144
nscaf481	513441	1.48337	4.05987	3.64153	1.33682	3.76811
nscaf481	616129	1.24427	3.58389	3.68026	1.33682	3.76811
nscaf481	718817	1.10938	3.31533	2.8756	1.33682	3.76811
nscaf481	821505	0.67734	2.45523	4.37176	1.33682	3.76811
nscaf481	924193	NA	NA	NA	1.27112	3.63733
nscaf481	1026881	1.5297	4.15211	3.17766	1.27112	3.63733
nscaf481	1129569	1.43243	3.95847	4.94022	2.73189	6.54543
nscaf481	1232257	3.62847	8.33034	5.57191	2.73189	6.54543
nscaf481	1334945	0.768409	2.63653	3.18177	1.20422	3.50415
nscaf48	1	2.55822	6.19968	5.95746	2.43344	5.95128
nscaf479	1	1.81297	4.71604	3.42419	0.966405	3.0307
nscaf463	1	0.592233	2.2858	2.32684	0.810846	2.72102
nscaf463	102689	0.813725	2.72675	2.8857	0.810846	2.72102
nscaf463	205377	0.696379	2.49314	3.109	0.810846	2.72102
nscaf463	308065	0.619461	2.34001	2.54858	0.810846	2.72102
nscaf463	410753	1.11894	3.33437	2.59826	0.810846	2.72102
nscaf463	513441	1.29197	3.67884	2.37597	0.810846	2.72102
nscaf463	616129	0.873684	2.84612	2.45767	0.810846	2.72102
nscaf463	718817	2.39858	5.88186	2.67481	0.810846	2.72102
nscaf463	821505	0.616667	2.33445	2.69737	0.810846	2.72102
nscaf463	924193	1.03506	3.16739	2.8208	0.810846	2.72102
nscaf463	1026881	0.754167	2.60818	2.72861	0.810846	2.72102
nscaf463	1129569	0.777778	2.65519	2.68276	0.810846	2.72102
nscaf463	1232257	1.05426	3.20561	2.9538	0.810846	2.72102
nscaf463	1334945	0.799038	2.69751	2.82691	0.810846	2.72102
nscaf463	1437633	0.997449	3.09251	3.12627	0.810846	2.72102
nscaf463	1540321	1.07574	3.24836	3.04448	0.810846	2.72102
nscaf44	1	1.56923	4.23081	4.39469	1.64947	4.39054
nscaf439	1	4.90686	10.8754	10.3664	4.6441	10.3522
nscaf416	1	1.12646	3.34935	4.40612	1.46297	4.01926
nscaf388	1	0.847597	2.79418	4.90277	1.26155	3.61828
nscaf381	1	0.762311	2.62439	2.76952	0.832026	2.76318
nscaf362	1	1.20814	3.51196	3.14419	1.01515	3.12775
nscaf340	1	0.156118	1.41759	2.37401	0.543707	2.1892
nscaf3163	1	1.46909	4.03145	3.42562	2.22253	5.53138
nscaf3162	1	0.886458	2.87155	2.84328	2.00416	5.09667
nscaf3160	1	0.835749	2.77059	2.38259	0.627158	2.35533
nscaf3159	1	0.820755	2.74074	2.78657	0.764559	2.62887
nscaf3157	1	1.36081	3.81588	2.94036	3.97678	9.02374
nscaf3156	1	0.769048	2.63781	2.42413	0.666003	2.43266
nscaf3154	1	1.03777	3.17278	3.00069	0.838975	2.77702
nscaf3150	1	1.09378	3.28428	6.05474	2.50307	6.08989
nscaf3148	1	2.08179	5.25122	5.42157	2.14816	5.38333
nscaf3147	1	1.77887	4.64816	9.60816	3.24136	7.55968
nscaf3146	1	1.68934	4.46991	18.4554	4.96674	10.9946
nscaf3144	1	0.81717	2.73361	5.0462	3.27955	7.63571
nscaf3142	1	8.9771	18.9784	21.5331	6.12156	13.2936
nscaf3140	1	1.64444	4.38054	7.83048	3.34707	7.77013
nscaf3139	1	1.52915	4.15101	3.92045	0.885276	2.86919
nscaf3138	1	7.84211	16.7188	4.93947	0.931224	2.96067
nscaf3135	1	41.6667	84.0566	10.4432	1.97616	5.04092
nscaf3133	1	4.19512	9.45842	7.96275	0.932968	2.96414
nscaf3132	1	1.88209	4.85364	5.37277	2.12697	5.34115
nscaf3131	1	4.8125	10.6875	8.12139	1.80751	4.70516
nscaf3130	1	0.586431	2.27425	2.35412	0.625248	2.35153
nscaf313	1	1.06838	3.23371	4.13759	1.35079	3.79593
nscaf3129	1	0.283624	1.67143	2.01331	0.860949	2.82076
nscaf3126	1	1.29175	3.67839	3.67048	1.56895	4.23025
nscaf3125	1	3.12371	7.32546	5.20234	1.75212	4.5949
nscaf3124	1	0.962963	3.02385	2.23578	0.636309	2.37355
nscaf3123	1	0.923077	2.94445	2.67135	0.779651	2.65891
nscaf3122	1	0.861723	2.8223	2.71691	0.807033	2.71343
nscaf3120	1	0.832744	2.76461	2.82881	0.739796	2.57957
nscaf3119	1	0.794989	2.68945	2.79021	0.844108	2.78724
nscaf3116	1	0.939597	2.97733	6.75208	1.51152	4.11592
nscaf3115	1	0.47619	2.05479	3.37066	1.27819	3.6514
nscaf3114	1	1.63735	4.36641	3.66549	1.21016	3.51597
nscaf3113	1	0.94482	2.98773	3.54148	0.942523	2.98316
nscaf3111	1	0.805889	2.71115	3.52135	1.1425	3.38128
nscaf3110	1	1.02237	3.14212	2.95902	0.854706	2.80833
nscaf3110	102689	NA	NA	NA	0.854706	2.80833
nscaf3109	1	0.80339	2.70617	2.6921	0.895397	2.88934
nscaf3108	1	0.614148	2.32943	2.39381	0.789002	2.67753
nscaf3107	1	1.13752	3.37137	4.05367	0.951384	3.0008
nscaf3107	102689	0.652778	2.40634	2.76432	0.951384	3.0008
nscaf3106	1	0.236059	1.57673	2.51147	1.07267	3.24225
nscaf3106	102689	0.791367	2.68224	3.16167	1.07267	3.24225
nscaf3106	205377	0.966238	3.03037	3.29425	1.07267	3.24225
nscaf3106	308065	0.573059	2.24763	2.9434	1.07267	3.24225
nscaf3104	1	0.400207	1.90352	2.82907	1.51666	4.12615
nscaf3104	102689	0.502024	2.10622	2.43313	0.540175	2.18217
nscaf3104	205377	0.792169	2.68383	2.36959	0.540175	2.18217
nscaf3104	308065	2.94139	6.9625	5.19395	2.24373	5.5736
nscaf3102	1	4.185	9.43827	8.91601	1.28654	3.66803
nscaf3101	1	33	66.803	24.9072	3.38933	7.85425
nscaf31	1	1.40653	3.9069	9.61683	3.1696	7.41681
nscaf3099	1	1.41099	3.91578	3.54939	1.77522	4.64089
nscaf3099	102689	0.95356	3.00513	5.20208	1.77522	4.64089
nscaf3099	205377	2.96532	7.01013	5.00031	1.77522	4.64089
nscaf3099	308065	0.602699	2.30664	3.61443	1.77522	4.64089
nscaf3099	410753	2.21818	5.52274	4.13802	1.77522	4.64089
nscaf3099	513441	1.21103	3.5177	4.29583	1.77522	4.64089
nscaf3099	616129	2.00631	5.10094	3.84472	1.77522	4.64089
nscaf3099	718817	2.26222	5.61041	4.46222	1.77522	4.64089
nscaf3099	821505	1.3121	3.71892	5.05191	1.77522	4.64089
nscaf3099	924193	1.86864	4.82688	4.71809	1.77522	4.64089
nscaf3099	1026881	3.89535	8.86163	4.59119	1.77522	4.64089
nscaf3099	1129569	1.85866	4.807	4.16055	1.77522	4.64089
nscaf3099	1232257	2.16667	5.42018	4.10458	1.77522	4.64089
nscaf3099	1334945	1.08192	3.26067	4.63707	1.77522	4.64089
nscaf3099	1437633	1.83534	4.76058	4.84494	1.77522	4.64089
nscaf3099	1540321	2.33239	5.75009	4.51933	1.77522	4.64089
nscaf3099	1643009	0.634886	2.37072	3.22624	1.77522	4.64089
nscaf3099	1745697	2.10571	5.29884	4.34232	1.77522	4.64089
nscaf3099	1848385	1.45087	3.99517	3.79464	1.77522	4.64089
nscaf3099	1951073	1.26596	3.62705	3.24216	1.77522	4.64089
nscaf3099	2053761	0.535751	2.17336	3.98658	1.77522	4.64089
nscaf3099	2156449	2.37234	5.82963	5.61011	1.77522	4.64089
nscaf3099	2259137	1.54545	4.18347	5.04901	1.77522	4.64089
nscaf3099	2361825	2.27083	5.62755	4.58183	1.77522	4.64089
nscaf3099	2464513	1.43975	3.97303	4.43635	1.77522	4.64089
nscaf3099	2567201	2.27542	5.63669	4.93055	1.77522	4.64089
nscaf3099	2669889	1.5151	4.12304	5.3719	1.77522	4.64089
nscaf3099	2772577	3.056	7.19066	5.80521	1.77522	4.64089
nscaf3099	2875265	1.74267	4.57609	4.60076	1.77522	4.64089
nscaf3099	2977953	0.808219	2.71579	3.75266	1.77522	4.64089
nscaf3099	3080641	0.896008	2.89056	3.83547	1.77522	4.64089
nscaf3099	3183329	1.94763	4.98412	5.44117	1.77522	4.64089
nscaf3099	3286017	3.42205	7.9194	6.82032	1.77522	4.64089
nscaf3099	3388705	2.59259	6.26811	6.71013	1.77522	4.64089
nscaf3099	3491393	0.411279	1.92556	6.31183	1.77522	4.64089
nscaf3099	3594081	2.73047	6.54259	5.52839	1.77522	4.64089
nscaf3099	3696769	1.54212	4.17684	4.13088	1.77522	4.64089
nscaf3099	3799457	1.28345	3.66187	3.27905	1.77522	4.64089
nscaf3099	3902145	1.0117	3.12087	3.73941	1.77522	4.64089
nscaf3099	4004833	6.42063	13.889	3.29386	1.77522	4.64089
nscaf3099	4107521	0.702381	2.50509	2.51323	0.745459	2.59084
nscaf3099	4210209	4.2963	9.65984	3.51113	2.10366	5.29474
nscaf3099	4576035	0.800933	2.70128	3.02533	2.36051	5.80609
nscaf3099	4678723	4.55882	10.1825	6.75401	2.36051	5.80609
nscaf3098	1	0.109955	1.32569	1.8796	1.52003	4.13286
nscaf3098	102689	12.0139	25.024	5.17741	1.52003	4.13286
nscaf3098	205377	1.2193	3.53416	4.03561	1.52003	4.13286
nscaf3098	308065	1.56803	4.22841	3.48462	1.52003	4.13286
nscaf3098	410753	1.39216	3.87829	4.11967	1.52003	4.13286
nscaf3098	513441	1.47692	4.04704	3.64024	1.52003	4.13286
nscaf3098	616129	0.935811	2.9698	3.98721	1.52003	4.13286
nscaf3098	718817	0.432896	1.9686	4.47106	1.52003	4.13286
nscaf3098	821505	0.715146	2.5305	2.83264	1.52003	4.13286
nscaf3098	924193	0.806452	2.71227	2.61379	1.52003	4.13286
nscaf3098	1026881	2.03785	5.16374	2.88809	1.52003	4.13286
nscaf3098	1135987	0.701258	2.50285	2.30908	0.881053	2.86078
nscaf3098	1315691	1.35938	3.81303	2.79703	1.44173	3.97698
nscaf3098	1418379	4.33333	9.73357	5.24793	2.73113	6.54392
nscaf3098	1521067	6.52101	14.0888	6.45688	2.73113	6.54392
nscaf3098	1623755	1.65642	4.40439	5.52527	2.73113	6.54392
nscaf3098	1726443	1.28959	3.6741	5.63945	2.73113	6.54392
nscaf3098	1829131	3.40957	7.89456	6.33484	2.73113	6.54392
nscaf3098	1931819	4.38587	9.83816	5.87981	2.73113	6.54392
nscaf3098	2034507	3.05143	7.18156	3.6614	1.64479	4.38122
nscaf3098	2137195	4.45946	9.98466	3.40204	1.64479	4.38122
nscaf3098	2239883	1.66667	4.42478	4.31066	1.64479	4.38122
nscaf3097	1	0.93887	2.97589	2.82028	0.944551	2.9872
nscaf3097	102689	5.62416	12.3033	4.40971	3.14945	7.3767
nscaf3097	205377	2.86561	6.81164	6.04021	3.05485	7.18836
nscaf3097	308065	3.01266	7.10438	5.51667	3.05485	7.18836
nscaf3097	410753	3.4728	8.02043	5.28859	2.58991	6.26276
nscaf3097	513441	1.81818	4.72642	5.2984	2.58991	6.26276
nscaf3097	616129	1.63359	4.35893	6.39219	2.75853	6.59846
nscaf3097	718817	1.70543	4.50194	5.03296	2.75853	6.59846
nscaf3097	821505	0.961783	3.0215	2.60472	0.696551	2.49348
nscaf3097	924193	0.369863	1.84311	2.21598	0.696551	2.49348
nscaf3097	1026881	0.612751	2.32665	2.30535	0.696551	2.49348
nscaf3097	1129569	0.751479	2.60283	2.83297	0.696551	2.49348
nscaf3097	1232257	2.48852	6.06093	4.3834	2.27285	5.63156
nscaf3097	1334945	3.40686	7.88916	5.3816	2.27285	5.63156
nscaf3097	1437633	0.883576	2.86581	5.02157	2.27285	5.63156
nscaf3097	1540321	1.92722	4.94348	5.19102	2.27285	5.63156
nscaf3097	1643009	4.91429	10.8901	4.12222	2.27285	5.63156
nscaf3097	1745697	0.721154	2.54246	2.39331	0.555554	2.21278
nscaf3097	1848385	3.33333	7.74277	4.59787	2.02034	5.12888
nscaf3097	1951073	1.94629	4.98146	5.06626	2.02034	5.12888
nscaf3097	2053761	3.76316	8.59847	4.27459	2.02034	5.12888
nscaf3097	2156449	0.379863	1.86302	2.36936	0.864357	2.82755
nscaf3097	2259137	1.50151	4.09599	3.42736	0.864357	2.82755
nscaf3097	2361825	0.133929	1.37341	3.55455	0.864357	2.82755
nscaf3097	2464513	0.918699	2.93573	2.79174	0.864357	2.82755
nscaf3097	2567201	0.628289	2.35758	2.59126	0.864357	2.82755
nscaf3097	2669889	0.548309	2.19836	3.08826	0.864357	2.82755
nscaf3097	2772577	1.09524	3.28718	3.18697	0.864357	2.82755
nscaf3097	2875265	0.517052	2.13613	2.89022	0.864357	2.82755
nscaf3097	2977953	0.363469	1.83038	2.74212	0.864357	2.82755
nscaf3097	3080641	1.18912	3.47408	2.75635	0.864357	2.82755
nscaf3097	3183329	0.653527	2.40783	2.36765	0.864357	2.82755
nscaf3094	1	1.30914	3.71302	4.04234	1.06821	3.23338
nscaf3093	1	0.689751	2.47994	3.21683	0.8337	2.76651
nscaf3093	102689	0.639706	2.38031	2.54451	0.8337	2.76651
nscaf3093	205377	0.45298	2.00858	2.88458	0.8337	2.76651
nscaf3093	308065	1.4557	4.00478	3.14215	0.8337	2.76651
nscaf3093	410753	0.926606	2.95147	2.90733	0.8337	2.76651
nscaf3093	513441	1.37113	3.83644	3.90375	1.47325	4.03972
nscaf3093	616129	1.05533	3.20773	3.31147	1.47325	4.03972
nscaf3093	718817	1.47731	4.04781	3.80345	1.49495	4.08293
nscaf3093	821505	2.79525	6.67156	3.64465	1.49495	4.08293
nscaf3093	924193	1.08547	3.26774	2.98153	0.789658	2.67884
nscaf3093	1026881	0.871508	2.84178	2.29621	0.789658	2.67884
nscaf3093	1129569	0.696703	2.49378	2.50952	0.824162	2.74753
nscaf3093	1232257	0.605263	2.31174	2.90655	0.824162	2.74753
nscaf3091	1	0.791745	2.68299	2.67076	0.816769	2.73281
nscaf3090	1	1.51623	4.1253	4.12341	1.69984	4.49083
nscaf3090	102689	0.677725	2.456	2.71358	0.859995	2.81886
nscaf3090	205377	0.95614	3.01027	3.55486	0.859995	2.81886
nscaf3089	1	0.857307	2.81351	2.87677	0.905069	2.9086
nscaf3089	102689	0.537688	2.17722	2.73351	0.905069	2.9086
nscaf3089	205377	0.982107	3.06196	2.8393	0.905069	2.9086
nscaf3089	308065	4.57317	10.211	3.96786	1.91534	4.91984
nscaf3089	410753	2.55294	6.18917	4.53369	1.91534	4.91984
nscaf3089	513441	0.9	2.8985	4.33986	0.70193	2.50419
nscaf3089	616129	1.89571	4.88075	3.97648	3.13312	7.34419
nscaf3089	718817	0.62073	2.34254	2.25105	0.787035	2.67361
nscaf3087	1	0.469939	2.04234	1.90144	0.738618	2.57723
nscaf3087	102689	2.47297	6.02997	4.92719	1.825	4.74
nscaf3087	205377	3.52361	8.12157	3.3969	1.825	4.74
nscaf3086	1	3.04598	7.17071	9.01686	7.18058	15.4019
nscaf3083	1	1.76224	4.61504	3.07697	0.846217	2.79143
nscaf3081	1	2.10945	5.30628	5.13589	2.17498	5.43672
nscaf3080	1	0.790749	2.68101	1.97868	0.667991	2.43662
nscaf3079	1	0.925	2.94827	2.74122	0.859161	2.8172
nscaf3079	102689	0.889937	2.87847	2.93466	1.14822	3.39266
nscaf3079	205377	NA	NA	NA	1.14822	3.39266
nscaf3079	308065	1.4505	3.99443	4.01725	1.14822	3.39266
nscaf3079	410753	1.8371	4.76409	5.04196	2.41999	5.92449
nscaf3079	513441	2.38462	5.85407	5.00942	2.3227	5.7308
nscaf3079	616129	1.07822	3.2533	3.77861	1.10389	3.30441
nscaf3079	718817	0.761736	2.62325	2.75189	1.10389	3.30441
nscaf3079	821505	64.3333	129.181	3.24016	155.32	310.317
nscaf3079	924193	0.357513	1.81852	3.51553	0.997577	3.09276
nscaf3079	1026881	1.00506	3.10766	2.59885	0.997577	3.09276
nscaf3079	1129569	0.860617	2.8201	2.73912	0.997577	3.09276
nscaf3079	1232257	0.844444	2.7879	2.81904	0.997577	3.09276
nscaf3079	1334945	0.192381	1.48978	2.55258	0.997577	3.09276
nscaf3079	1437633	1.05283	3.20276	4.55269	0.997577	3.09276
nscaf3079	1540321	0.878876	2.85645	3.54514	0.816882	2.73303
nscaf3079	1643009	NA	NA	NA	1.79888	4.68799
nscaf3078	1	0.905945	2.91034	4.0393	1.23157	3.5586
nscaf3078	102689	1.0688	3.23455	3.08847	1.23157	3.5586
nscaf3078	205377	1.95221	4.99323	4.39985	1.91348	4.91614
nscaf3078	308065	2.96084	7.00122	4.68748	1.91348	4.91614
nscaf3078	410753	2.12326	5.33376	4.61822	1.91348	4.91614
nscaf3078	513441	1.38764	3.8693	3.67319	1.91348	4.91614
nscaf3078	616129	1.58571	4.26362	2.53351	0.717624	2.53543
nscaf3077	1	1.65913	4.40977	4.04989	1.63898	4.36967
nscaf3076	1	2.67937	6.44086	6.42331	1.96864	5.02595
nscaf3076	192541	1.76573	4.622	2.53131	0.96976	3.03738
nscaf3076	295229	NA	NA	NA	0.96976	3.03738
nscaf3076	397917	0.737018	2.57404	2.65819	0.96976	3.03738
nscaf3075	1	0.493088	2.08843	2.25385	1.17977	3.45546
nscaf3075	102689	0.912621	2.92363	3.63257	1.17977	3.45546
nscaf3075	205377	2.00808	5.10447	3.60866	1.17977	3.45546
nscaf3075	308065	0.151235	1.40787	2.18979	1.17977	3.45546
nscaf3075	410753	1.28819	3.67131	3.74092	1.17977	3.45546
nscaf3075	513441	2.34551	5.77621	5.40541	1.17977	3.45546
nscaf3075	616129	13.6098	28.201	4.44847	3.60051	8.27466
nscaf3075	718817	2.88485	6.84993	2.76903	0.962461	3.02285
nscaf3075	821505	0.821759	2.74274	2.58311	0.962461	3.02285
nscaf3075	924193	0.811034	2.72139	2.78008	0.962461	3.02285
nscaf3075	1026881	2.9959	7.07102	3.12678	0.962461	3.02285
nscaf3075	1129569	1.42857	3.95078	2.80307	0.962461	3.02285
nscaf3075	1232257	1.51935	4.13151	3.44427	0.962461	3.02285
nscaf3074	1	0.895683	2.88991	2.66727	0.736011	2.57204
nscaf3074	102689	0.882353	2.86337	2.73562	0.736011	2.57204
nscaf3074	205377	0.741458	2.58288	2.79038	0.736011	2.57204
nscaf3074	308065	1	3.09758	1.93199	0.736011	2.57204
nscaf3074	410753	0.721311	2.54277	2.63378	0.736011	2.57204
nscaf3074	513441	0.826087	2.75136	2.8857	0.736011	2.57204
nscaf3074	616129	0.86795	2.8347	2.73948	0.736011	2.57204
nscaf3074	718817	0.834294	2.7677	2.8357	0.736011	2.57204
nscaf3074	821505	0.103604	1.31304	2.6406	0.736011	2.57204
nscaf3074	924193	0.774718	2.64909	2.88021	0.736011	2.57204
nscaf3073	1	0.374882	1.8531	1.77458	0.580191	2.26183
nscaf3072	1	1.17936	3.45466	2.19378	1.40201	3.89791
nscaf3072	102689	NA	NA	NA	1.40201	3.89791
nscaf3072	205377	0.730317	2.5607	4.70996	1.40201	3.89791
nscaf3072	308065	1.68932	4.46988	4.00317	1.40201	3.89791
nscaf3072	410753	2.16535	5.41757	4.51362	1.40201	3.89791
nscaf3072	513441	1.63158	4.35493	4.93304	1.40201	3.89791
nscaf3072	616129	2.37047	5.82592	4.59636	1.40201	3.89791
nscaf3072	718817	0.757396	2.61461	4.08899	1.40201	3.89791
nscaf3072	821505	1.56634	4.22504	3.70582	1.40201	3.89791
nscaf3072	924193	1.2	3.49574	3.71967	1.40201	3.89791
nscaf3072	1026881	1.66667	4.42478	3.50869	1.40201	3.89791
nscaf3072	1129569	0.858156	2.8152	3.59168	1.40201	3.89791
nscaf3072	1232257	1.05685	3.21076	5.13572	1.40201	3.89791
nscaf3072	1334945	0.153247	1.41187	4.99846	1.40201	3.89791
nscaf3072	1437633	0.241935	1.58843	2.80788	1.40201	3.89791
nscaf3072	1540321	0.732143	2.56434	2.74916	1.40201	3.89791
nscaf3072	1643009	1.07483	3.24656	2.84528	1.40201	3.89791
nscaf3072	1745697	0.841897	2.78283	2.98018	1.40201	3.89791
nscaf3072	1848385	0.861048	2.82096	2.73199	1.40201	3.89791
nscaf3072	1951073	0.902007	2.9025	3.61943	1.40201	3.89791
nscaf3072	2053761	2.18767	5.46199	5.79337	1.40201	3.89791
nscaf3072	2156449	NA	NA	NA	1.40201	3.89791
nscaf3072	2259137	2.72581	6.53331	5.78961	1.40201	3.89791
nscaf3072	2361825	3.15932	7.39635	5.24758	1.40201	3.89791
nscaf3072	2464513	0.0384615	1.18336	2.70242	1.40201	3.89791
nscaf3072	2567201	0.74026	2.58049	2.36979	1.40201	3.89791
nscaf3072	2669889	0.76	2.61979	2.89707	1.40201	3.89791
nscaf3072	2772577	0.978723	3.05523	3.19881	1.40201	3.89791
nscaf3072	2875265	2.01075	5.10979	4.01346	1.40201	3.89791
nscaf3072	2977953	0.955466	3.00893	2.64618	1.40201	3.89791
nscaf3071	1	2.16889	5.4246	3.64692	0.791357	2.68222
nscaf3071	102689	0.68189	2.46429	2.57554	0.791357	2.68222
nscaf3071	205377	0.778926	2.65747	2.48558	0.791357	2.68222
nscaf3071	308065	0.838806	2.77668	2.73525	0.791357	2.68222
nscaf3071	410753	2.4006	5.8859	3.05258	0.791357	2.68222
nscaf3071	513441	0.445946	1.99458	2.51861	0.791357	2.68222
nscaf3071	616129	2.80822	6.69738	2.91989	0.791357	2.68222
nscaf3071	718817	0.772277	2.64423	2.61181	0.791357	2.68222
nscaf3071	821505	NA	NA	NA	0.791357	2.68222
nscaf3071	924193	0.228247	1.56118	2.36514	0.791357	2.68222
nscaf3070	38509	1.08776	3.2723	3.5151	2.33238	5.75007
nscaf3069	1	2.23377	5.55376	3.43229	1.28236	3.6597
nscaf3069	102689	1.42165	3.93701	4.16711	1.28236	3.6597
nscaf3069	205377	0.462963	2.02845	3.42742	1.28236	3.6597
nscaf3068	1	3.4542	7.98339	7.90914	3.32926	7.73466
nscaf3068	102689	3.88688	8.84477	7.30793	3.32926	7.73466
nscaf3068	205377	1.70189	4.49491	4.98449	2.25027	5.58662
nscaf3068	308065	1.24324	3.58183	4.60145	1.46591	4.02512
nscaf3068	410753	1.45397	4.00136	4.04815	1.46591	4.02512
nscaf3066	1	0.805247	2.70987	2.9156	0.665864	2.43239
nscaf3066	102689	0.12515	1.35594	2.26045	0.665864	2.43239
nscaf3066	205377	0.795964	2.69139	2.48226	0.665864	2.43239
nscaf3066	308065	0.161677	1.42865	1.93811	0.665864	2.43239
nscaf3066	410753	0.541568	2.18494	2.36299	0.665864	2.43239
nscaf3066	513441	0.803865	2.70712	2.58803	0.665864	2.43239
nscaf3066	616129	0.654867	2.4105	2.72154	0.665864	2.43239
nscaf3066	718817	NA	NA	NA	0.665864	2.43239
nscaf3066	821505	4.09326	9.25564	3.53308	3.6856	8.44407
nscaf3066	924193	3.76233	8.59682	4.4505	4.16293	9.39434
nscaf3066	1026881	0.831169	2.76148	3.62443	0.669196	2.43902
nscaf3066	1129569	2.15924	5.40539	2.89064	2.00166	5.09169
nscaf3066	1232257	0.697452	2.49527	2.50158	0.677597	2.45575
nscaf3066	1334945	0.277978	1.66019	2.297	0.677597	2.45575
nscaf3066	1437633	0.753582	2.60702	2.49968	0.677597	2.45575
nscaf3066	1540321	0.526055	2.15406	2.37984	0.677597	2.45575
nscaf3066	1643009	1.94578	4.98045	2.47201	0.677597	2.45575
nscaf3066	1745697	0.940678	2.97949	2.16931	0.677597	2.45575
nscaf3066	1848385	0.162534	1.43036	2.38555	0.677597	2.45575
nscaf3066	1951073	9.80769	20.6319	4.67782	3.71742	8.5074
nscaf3065	1	4.25405	9.57574	5.86243	3.68356	8.44
nscaf3064	1	1.46149	4.01631	3.97242	1.17862	3.45318
nscaf3063	1	0.860795	2.82046	2.80585	0.885031	2.8687
nscaf3063	102689	0.692829	2.48607	3.35659	0.885031	2.8687
nscaf3063	205377	1.94056	4.97005	4.13358	1.37335	3.84085
nscaf3063	308065	1.16304	3.42217	3.72327	1.37335	3.84085
nscaf3063	410753	1.18087	3.45765	4.26242	1.37335	3.84085
nscaf3063	513441	1.8743	4.83813	4.0695	2.34047	5.76619
nscaf3063	616129	1.20455	3.50479	2.96452	0.932904	2.96401
nscaf3063	718817	2.5	6.08378	4.07172	2.22823	5.54275
nscaf3063	821505	1.19595	3.48769	5.16756	2.22823	5.54275
nscaf3063	924193	1.71264	4.51631	4.53286	2.22823	5.54275
nscaf3063	1026881	1.1891	3.47404	3.42181	1.26164	3.61846
nscaf3063	1129569	1.66838	4.4282	4.20875	1.26164	3.61846
nscaf3063	1232257	2.30341	5.6924	5.97036	2.94221	6.96413
nscaf3063	1334945	3.3626	7.80103	6.72329	2.94221	6.96413
nscaf3063	1437633	1.87279	4.83513	4.4287	1.9476	4.98407
nscaf3063	1540321	2.07568	5.23903	4.41014	1.9476	4.98407
nscaf3063	1643009	NA	NA	NA	1.9476	4.98407
nscaf3063	1745697	2.30651	5.69859	5.00868	1.9476	4.98407
nscaf3063	1848385	1.1737	3.44339	5.01377	1.9476	4.98407
nscaf3063	1951073	1.74862	4.58793	5.28149	1.9476	4.98407
nscaf3063	2053761	1.08043	3.25771	3.68642	0.840314	2.77968
nscaf3063	2156449	0.712821	2.52587	3.03166	0.840314	2.77968
nscaf3063	2259137	1.43777	3.96909	3.18281	0.840314	2.77968
nscaf3063	2361825	0.875	2.84873	2.6132	0.840314	2.77968
nscaf3063	2464513	2.42815	5.94074	3.49302	2.86215	6.80475
nscaf3063	2567201	1.43291	3.95942	3.58846	1.23345	3.56234
nscaf3063	2669889	1.02955	3.15641	3.42688	1.23345	3.56234
nscaf3063	2772577	5.86391	12.7806	4.5566	1.9062	4.90164
nscaf3063	2875265	2.59916	6.28118	5.50596	1.9062	4.90164
nscaf3063	2977953	1.49612	4.08527	4.31131	1.9062	4.90164
nscaf3063	3080641	2.93361	6.94701	3.38407	1.9062	4.90164
nscaf3063	3183329	2.28756	5.66086	4.71692	1.9062	4.90164
nscaf3063	3286017	0.849432	2.79783	4.30315	1.9062	4.90164
nscaf3063	3388705	0.519608	2.14122	3.11314	0.921784	2.94187
nscaf3063	3491393	1.67857	4.44848	2.55757	0.921784	2.94187
nscaf3063	3594081	0.97943	3.05663	2.9799	0.921784	2.94187
nscaf3063	3696769	81.25	162.859	2.97714	67.7571	135.997
nscaf3063	3799457	0.752126	2.60412	2.59187	0.629771	2.36053
nscaf3062	1	0.223438	1.55161	1.99362	0.854824	2.80857
nscaf3062	102689	1.26852	3.63215	2.63119	0.854824	2.80857
nscaf3062	205377	1.00325	3.10405	2.82483	0.854824	2.80857
nscaf3062	308065	0.688716	2.47788	2.6911	0.854824	2.80857
nscaf3062	410753	1.01094	3.11937	3.20266	0.854824	2.80857
nscaf3062	513441	0.826087	2.75136	2.80602	0.854824	2.80857
nscaf3062	616129	0.690743	2.48192	2.76017	0.854824	2.80857
nscaf3060	1	0.976526	3.05085	2.91644	0.876788	2.85229
nscaf3060	102689	0.363636	1.83071	2.98047	0.876788	2.85229
nscaf3058	1	1.46352	4.02036	2.45688	0.665957	2.43257
nscaf3058	102689	0.920705	2.93972	2.87004	0.665957	2.43257
nscaf3058	205377	1.22531	3.54613	3.89962	0.983229	3.0642
nscaf3058	308065	1.27494	3.64493	4.38173	1.41294	3.91966
nscaf3058	410753	0.721116	2.54238	3.31142	0.84043	2.77991
nscaf3058	513441	1.21569	3.52697	2.91473	0.84043	2.77991
nscaf3058	616129	0.973611	3.04505	3.20132	1.14631	3.38886
nscaf3058	718817	1.53543	4.16352	3.71461	1.97918	5.04692
nscaf3058	821505	2.6716	6.42539	4.70835	1.97918	5.04692
nscaf3058	924193	2.70717	6.4962	5.05754	1.97918	5.04692
nscaf3058	1026881	1.11564	3.32779	4.7728	2.06365	5.2151
nscaf3058	1129569	0.906634	2.91171	3.89904	1.14377	3.38381
nscaf3058	1232257	0.779528	2.65867	3.15055	0.783714	2.667
nscaf3058	1334945	1.75127	4.59321	3.15618	1.62068	4.33323
nscaf3058	1437633	0.615385	2.33189	2.49379	0.471294	2.04504
nscaf3058	1540321	2.36013	5.80532	3.92462	1.76333	4.61721
nscaf3058	1643009	1.06928	3.23551	4.17366	1.76333	4.61721
nscaf3058	1745697	0.298013	1.70007	4.1508	1.76333	4.61721
nscaf3058	1848385	1.90888	4.90698	4.76992	1.76333	4.61721
nscaf3058	1951073	2.62821	6.33901	4.32282	1.76333	4.61721
nscaf3058	2053761	1.13443	3.36521	3.24434	1.14695	3.39013
nscaf3058	2156449	1.37937	3.85282	4.18834	1.99931	5.087
nscaf3058	2259137	1.9743	5.03721	5.26214	1.99931	5.087
nscaf3058	2361825	1.52632	4.14537	4.87342	1.99931	5.087
nscaf3058	2464513	3.28226	7.64109	5.46202	1.99931	5.087
nscaf3058	2567201	2.50275	6.08925	5.09127	1.99931	5.087
nscaf3058	2669889	2.53147	6.14643	4.09141	1.99931	5.087
nscaf3058	2772577	1.28099	3.65698	3.92669	1.99931	5.087
nscaf3058	2875265	2.92857	6.93698	5.02409	1.99931	5.087
nscaf3058	2977953	2.78125	6.64369	5.24721	1.99931	5.087
nscaf3058	3080641	4.46023	9.98619	4.41085	1.99931	5.087
nscaf3058	3183329	4.17209	9.41257	4.78391	1.99931	5.087
nscaf3058	3286017	2.19608	5.47873	5.47033	1.99931	5.087
nscaf3058	3388705	3.22148	7.52009	5.26625	1.99931	5.087
nscaf3058	3491393	NA	NA	NA	1.99931	5.087
nscaf3058	3594081	2.3183	5.72204	4.92772	1.99931	5.087
nscaf3058	3696769	1.77291	4.63629	5.2198	1.99931	5.087
nscaf3058	3799457	2.09286	5.27324	5.05293	1.99931	5.087
nscaf3058	3902145	4.14216	9.35298	6.19	1.99931	5.087
nscaf3058	4004833	2.84018	6.76101	5.76388	1.99931	5.087
nscaf3058	4107521	1.30452	3.70382	4.11626	1.99931	5.087
nscaf3058	4229463	1.26124	3.61765	3.48627	2.52118	6.12595
nscaf3058	4332151	0.9789	3.05558	4.89548	2.52118	6.12595
nscaf3058	4434839	3.76596	8.60404	6.45821	2.52118	6.12595
nscaf3058	4537527	1.26923	3.63357	5.52435	2.52118	6.12595
nscaf3058	4640215	0.806848	2.71306	4.47216	1.23114	3.55775
nscaf3058	4742903	2.91379	6.90756	5.8781	2.64414	6.37074
nscaf3058	4845591	5.33987	11.7374	6.39173	2.64414	6.37074
nscaf3058	4948279	2.18509	5.45686	5.02897	2.64414	6.37074
nscaf3058	5050967	0.42023	1.94338	3.25242	0.858149	2.81519
nscaf3058	5153655	2.65897	6.40026	5.29059	3.33642	7.74892
nscaf3058	5256343	3.10189	7.28201	5.0969	3.33642	7.74892
nscaf3058	5359031	3.92949	8.9296	3.4886	1.15157	3.39933
nscaf3058	5461719	0.815155	2.7296	2.93778	1.15157	3.39933
nscaf3058	5564407	1.44068	3.97488	2.75547	1.15157	3.39933
nscaf3058	5667095	3.55769	8.18943	2.98669	1.15157	3.39933
nscaf3058	5769783	0.979661	3.05709	2.88069	1.15157	3.39933
nscaf3058	5872471	1.5625	4.21741	3.48895	1.15157	3.39933
nscaf3058	5975159	3.12203	7.32212	4.2575	1.15157	3.39933
nscaf3058	6077847	0.683168	2.46684	3.85882	1.15157	3.39933
nscaf3058	6180535	0.836991	2.77307	2.89891	1.15157	3.39933
nscaf3058	6283223	1.75829	4.60719	3.49734	1.15157	3.39933
nscaf3058	6385911	1.03429	3.16585	3.82138	1.04797	3.19309
nscaf3058	6488599	0.813517	2.72633	3.18827	1.04797	3.19309
nscaf3058	6591287	NA	NA	NA	2.48854	6.06096
nscaf3058	6693975	1.65714	4.40582	4.87017	2.48854	6.06096
nscaf3058	6796663	2.9701	7.01965	4.82253	2.48854	6.06096
nscaf3058	6899351	3.04167	7.16213	3.0348	0.889028	2.87666
nscaf3058	7002039	0.761566	2.62291	2.76553	0.889028	2.87666
nscaf3058	7104727	0.899526	2.89756	2.88934	0.889028	2.87666
nscaf3058	7207415	2.94565	6.97098	5.24149	2.71114	6.50412
nscaf3058	7310103	1.6	4.29206	5.27161	2.71114	6.50412
nscaf3058	7412791	2.4359	5.95616	4.85193	1.56136	4.21513
nscaf3058	7515479	2.82857	6.7379	4.0941	1.5606	4.21362
nscaf3058	7618167	0.731868	2.56379	3.20593	0.802793	2.70499
nscaf3058	7720855	2.89354	6.86723	4.84245	2.22299	5.5323
nscaf3058	7823543	3.97403	9.01826	6.019	2.22299	5.5323
nscaf3058	7926231	1.79365	4.67758	5.61481	2.22299	5.5323
nscaf3058	8028919	2.30591	5.69739	5.27037	2.22299	5.5323
nscaf3058	8131607	2.19787	5.4823	4.96314	2.22299	5.5323
nscaf3058	8234295	1.74474	4.58022	3.22104	2.22299	5.5323
nscaf3058	8362655	1.16888	3.4338	2.68349	2.21008	5.50661
nscaf3058	8465343	0.941805	2.98173	4.97291	2.21008	5.50661
nscaf3058	8568031	3.57399	8.22187	5.03312	2.88586	6.85194
nscaf3058	8722063	0.817647	2.73456	2.37611	0.881786	2.86224
nscaf3058	8844005	0.919952	2.93823	2.60546	1.06017	3.21738
nscaf3058	8946693	0.873261	2.84527	3.27773	1.06017	3.21738
nscaf3058	9049381	1.27059	3.63627	3.36787	1.06017	3.21738
nscaf3056	1	0.791045	2.6816	2.61371	1.04145	3.18011
nscaf3056	102689	0.809859	2.71905	4.03864	1.04145	3.18011
nscaf3056	205377	2.3787	5.84229	5.53738	3.15601	7.38975
nscaf3056	308065	0.774731	2.64912	3.26385	1.10007	3.29681
nscaf3056	410753	1.91572	4.92059	3.91326	1.10007	3.29681
nscaf3056	513441	0.798214	2.69587	3.14254	1.10007	3.29681
nscaf3056	616129	0.603556	2.30834	2.51008	1.10007	3.29681
nscaf3056	718817	0.568862	2.23928	2.63939	1.10007	3.29681
nscaf3056	821505	0.709052	2.51837	3.19245	1.10007	3.29681
nscaf3056	924193	3.48333	8.04139	3.85861	1.10007	3.29681
nscaf3056	1026881	1.85372	4.79716	3.22046	1.10007	3.29681
nscaf3056	1129569	1.5494	4.19132	2.69353	1.10007	3.29681
nscaf3056	1232257	0.741199	2.58236	2.65345	1.10007	3.29681
nscaf3056	1334945	1.08297	3.26276	3.28046	1.10007	3.29681
nscaf3056	1437633	0.882857	2.86438	3.00258	1.10007	3.29681
nscaf3055	1	0.892382	2.88334	2.91187	2.12859	5.34438
nscaf3055	102689	NA	NA	NA	2.12859	5.34438
nscaf3055	205377	2.80797	6.69689	6.5151	2.12859	5.34438
nscaf3055	308065	2.44262	5.96955	5.17879	2.12859	5.34438
nscaf3055	410753	0.778986	2.65759	2.63931	0.900688	2.89988
nscaf3055	513441	0.680233	2.46099	2.7301	0.900688	2.89988
nscaf3055	616129	0.923826	2.94594	3.11046	0.900688	2.89988
nscaf3055	718817	0.821958	2.74314	2.93767	0.900688	2.89988
nscaf3055	821505	0.795848	2.69116	2.75055	0.900688	2.89988
nscaf3055	924193	2.68966	6.46134	3.56786	2.60485	6.29251
nscaf3055	1026881	2.27072	5.62732	4.39994	2.6653	6.41286
nscaf3055	1129569	1.78468	4.65972	4.71076	2.6653	6.41286
nscaf3055	1232257	1.85669	4.80307	4.31633	1.41834	3.93041
nscaf3055	1334945	0.905755	2.90996	3.17428	1.41834	3.93041
nscaf3055	1437633	1.59146	4.27505	3.73554	1.41834	3.93041
nscaf3055	1540321	3.68391	8.4407	4.81168	1.41834	3.93041
nscaf3055	1643009	3.16993	7.41748	6.43425	2.79878	6.6786
nscaf3055	1745697	1.30632	3.70741	6.01483	2.79878	6.6786
nscaf3055	1848385	2.595	6.2729	4.53719	2.79878	6.6786
nscaf3055	1951073	0.895197	2.88894	2.74293	0.781274	2.66214
nscaf3054	1	2.4593	6.00276	5.9181	3.10566	7.28952
nscaf3054	102689	NA	NA	NA	0.512456	2.12698
nscaf3053	1	0.9	2.8985	2.84226	1.64558	4.38281
nscaf3053	102689	1.06723	3.23142	3.45427	1.64558	4.38281
nscaf3053	205377	1.51232	4.1175	4.26863	1.64558	4.38281
nscaf3053	308065	1.13457	3.36549	3.84946	1.64558	4.38281
nscaf3053	410753	1.27362	3.6423	3.79379	1.64558	4.38281
nscaf3053	513441	NA	NA	NA	1.64558	4.38281
nscaf3052	1	0.291933	1.68797	2.00216	0.730117	2.5603
nscaf3052	102689	0.537129	2.1761	2.58176	0.730117	2.5603
nscaf3052	205377	0.48184	2.06603	2.41244	0.730117	2.5603
nscaf3052	308065	0.888298	2.87521	2.6327	0.730117	2.5603
nscaf3052	410753	0.98941	3.0765	3.36515	0.730117	2.5603
nscaf3052	513441	0.906077	2.9106	5.04627	2.33707	5.75941
nscaf3052	616129	2.94156	6.96283	4.35902	2.33707	5.75941
nscaf3052	718817	4.76809	10.5991	4.26083	4.78129	10.6254
nscaf3052	821505	5.9375	12.9271	4.9383	5.78694	12.6274
nscaf3052	924193	1.38204	3.85814	3.95081	1.63478	4.36131
nscaf3052	1026881	0.799809	2.69905	3.90214	1.63478	4.36131
nscaf3052	1129569	1.22176	3.53907	3.86503	1.63478	4.36131
nscaf3052	1232257	1.2206	3.53676	3.15314	1.02605	3.14944
nscaf3050	1	1.06322	3.22344	3.10135	0.742673	2.5853
nscaf3049	1	0.615854	2.33283	2.37941	0.638828	2.37857
nscaf3048	1	0.932773	2.96375	2.85584	0.973464	3.04476
nscaf3048	102689	1.55707	4.20659	3.15183	0.973464	3.04476
nscaf3048	205377	1.05631	3.20969	2.89659	0.973464	3.04476
nscaf3048	308065	0.876923	2.85256	2.5748	0.688868	2.47818
nscaf3048	410753	0.783688	2.66695	2.38023	0.688868	2.47818
nscaf3048	513441	0.756491	2.61281	2.78409	0.938026	2.97421
nscaf3048	616129	NA	NA	NA	0.58976	2.28088
nscaf3048	718817	1.05349	3.20406	2.7656	1.11304	3.32262
nscaf3048	821505	0.878968	2.85663	2.83641	1.11304	3.32262
nscaf3048	924193	7	15.0424	2.8978	1.11304	3.32262
nscaf3048	1026881	0.904846	2.90815	3.08707	1.11304	3.32262
nscaf3048	1129569	1.03932	3.17585	3.02778	1.11304	3.32262
nscaf3048	1232257	0.77	2.6397	2.73627	1.11304	3.32262
nscaf3048	1334945	1.99609	5.0806	3.68908	1.11304	3.32262
nscaf3048	1437633	2.20486	5.49622	3.72073	1.11304	3.32262
nscaf3048	1540321	0.774759	2.64918	2.97323	1.11304	3.32262
nscaf3048	1643009	2.91415	6.90827	2.96721	1.11304	3.32262
nscaf3048	1745697	0.75183	2.60353	2.79294	1.11304	3.32262
nscaf3047	1	0.831012	2.76116	2.75396	0.878309	2.85532
nscaf3047	102689	NA	NA	NA	0.878309	2.85532
nscaf3045	1	0.348044	1.79967	2.27587	1.15013	3.39647
nscaf3045	102689	1.50672	4.10636	3.26482	1.15013	3.39647
nscaf3045	205377	1.02339	3.14414	3.14504	1.15013	3.39647
nscaf3045	308065	0.71243	2.52509	2.59518	0.599196	2.29967
nscaf3045	410753	0.466263	2.03502	2.67217	0.599196	2.29967
nscaf3045	513441	0.917197	2.93274	2.59099	0.599196	2.29967
nscaf3045	616129	0.835637	2.77037	2.72438	0.817902	2.73506
nscaf3045	718817	2.12802	5.34324	3.12477	1.56623	4.22484
nscaf3045	821505	0.797918	2.69528	2.7858	0.844342	2.7877
nscaf3045	924193	0.85986	2.81859	2.86731	0.844342	2.7877
nscaf3045	1026881	2.30102	5.68765	2.25605	1.34043	3.77532
nscaf3045	1129569	0.810458	2.72024	2.52046	1.00424	3.10602
nscaf3045	1232257	1.18182	3.45955	3.11524	1.00424	3.10602
nscaf3045	1334945	0.838015	2.77511	3.28691	1.00424	3.10602
nscaf3045	1437633	0.65411	2.40899	2.80426	1.00424	3.10602
nscaf3045	1540321	0.556904	2.21547	2.64777	1.00424	3.10602
nscaf3045	1643009	0.853994	2.80692	3.08816	1.00424	3.10602
nscaf3045	1745697	0.807077	2.71351	3.03611	1.00424	3.10602
nscaf3045	1848385	0.847548	2.79408	3.04259	1.00424	3.10602
nscaf3045	1951073	1.49541	4.08385	3.88988	1.69961	4.49036
nscaf3045	2053761	1.4	3.8939	4.15646	1.69961	4.49036
nscaf3045	2156449	1.35684	3.80798	4.20516	1.69961	4.49036
nscaf3045	2259137	0.834816	2.76874	3.11568	1.36226	3.81877
nscaf3045	2361825	1.14304	3.38235	3.02392	1.36226	3.81877
nscaf3045	2464513	0.990838	3.07934	3.103	1.00549	3.10852
nscaf3045	2567201	0.600644	2.30255	2.77169	1.00549	3.10852
nscaf3044	1	1.11437	3.32526	3.05613	1.35172	3.79779
nscaf3044	102689	1.83298	4.75587	4.56217	2.5585	6.20025
nscaf3044	205377	1.07914	3.25513	3.86169	1.16288	3.42184
nscaf3044	308065	3.20238	7.48208	2.93595	1.16288	3.42184
nscaf3044	410753	1.89118	4.87173	2.96494	1.16288	3.42184
nscaf3044	513441	0.704678	2.50966	2.97127	1.16288	3.42184
nscaf3044	616129	0.482592	2.06753	4.16678	1.16288	3.42184
nscaf3044	718817	0.690334	2.4811	2.85976	1.16288	3.42184
nscaf3044	821505	0.769889	2.63948	2.59948	1.16288	3.42184
nscaf3044	924193	1.07162	3.24017	3.25245	1.16288	3.42184
nscaf3044	1026881	0.806639	2.71264	3.07283	1.16288	3.42184
nscaf3044	1129569	1.68692	4.46509	4.03713	1.16288	3.42184
nscaf3044	1251511	1.84959	4.78895	2.88803	1.16143	3.41895
nscaf3044	1354199	1.59316	4.27844	3.30089	1.16143	3.41895
nscaf3044	1456887	5.63636	12.3276	3.01612	1.16143	3.41895
nscaf3043	1	3.07895	7.23634	6.03974	1.93442	4.95782
nscaf3043	102689	NA	NA	NA	1.93442	4.95782
nscaf3041	1	2.375	5.83493	2.8106	0.831853	2.76284
nscaf3041	102689	0.715517	2.53124	2.69625	0.831853	2.76284
nscaf3041	205377	0.957746	3.01347	2.58337	0.831853	2.76284
nscaf3041	308065	0.740143	2.58026	2.58697	0.831853	2.76284
nscaf3041	410753	0.365581	1.83459	2.51642	0.831853	2.76284
nscaf3041	513441	1.61261	4.31717	2.82582	0.831853	2.76284
nscaf3041	616129	0.79661	2.69268	2.45862	0.831853	2.76284
nscaf3041	718817	1.33784	3.77015	2.40255	0.831853	2.76284
nscaf3041	821505	0.714815	2.52984	2.32959	0.831853	2.76284
nscaf3041	924193	0.960813	3.01957	2.92131	0.831853	2.76284
nscaf3041	1026881	0.599617	2.3005	2.94082	0.831853	2.76284
nscaf3041	1129569	4.50526	10.0758	2.53533	0.831853	2.76284
nscaf3041	1334945	0.784537	2.66864	2.17193	1.28174	3.65846
nscaf3041	1437633	1.04688	3.1909	3.44647	1.28174	3.65846
nscaf3041	1540321	2.75477	6.59097	4.45422	1.28174	3.65846
nscaf3041	1643009	0.589041	2.27945	3.2251	1.28174	3.65846
nscaf3040	1	2.79083	6.66276	6.00984	2.69204	6.46609
nscaf3040	102689	4.74163	10.5464	5.58283	2.69204	6.46609
nscaf3040	205377	2.5495	6.18233	5.93329	2.69204	6.46609
nscaf3040	308065	1.89412	4.87759	6.65528	2.69204	6.46609
nscaf3040	410753	2.92145	6.9228	6.6775	2.69204	6.46609
nscaf3040	513441	NA	NA	NA	2.01433	5.11691
nscaf3040	616129	1.71118	4.5134	4.74251	2.01433	5.11691
nscaf3040	718817	1.8545	4.79873	4.86581	2.01433	5.11691
nscaf3040	821505	1.60182	4.29568	4.74723	2.01433	5.11691
nscaf3040	924193	1.59247	4.27706	4.70946	2.01433	5.11691
nscaf3040	1026881	1.5499	4.19232	4.98969	2.01433	5.11691
nscaf3040	1129569	2.48449	6.05289	5.0911	2.01433	5.11691
nscaf3040	1232257	1.93632	4.96161	4.55728	2.01433	5.11691
nscaf3040	1334945	1.59725	4.2866	5.26422	2.01433	5.11691
nscaf3040	1437633	1.55248	4.19745	6.26883	2.42486	5.93418
nscaf3040	1540321	1.74541	4.58154	5.24537	2.42486	5.93418
nscaf3040	1643009	1.06667	3.2303	4.08737	1.19466	3.48511
nscaf3040	1745697	3.02098	7.12094	5.03371	2.2877	5.66114
nscaf3040	1848385	1.84956	4.78888	5.41869	2.2877	5.66114
nscaf3040	1951073	2.35593	5.79697	5.20728	2.2877	5.66114
nscaf3040	2053761	3.24699	7.57088	5.37935	2.2877	5.66114
nscaf3040	2156449	2.61027	6.30331	6.17154	2.2877	5.66114
nscaf3040	2259137	1.29643	3.68771	5.87872	2.2877	5.66114
nscaf3040	2361825	1.49738	4.08777	5.04372	2.2877	5.66114
nscaf3040	2464513	1.93866	4.96627	4.93543	2.2877	5.66114
nscaf3040	2567201	0.898936	2.89639	5.10664	2.2877	5.66114
nscaf3040	2669889	2.49761	6.07902	6.24409	2.2877	5.66114
nscaf3040	2772577	1.52174	4.13626	5.30715	2.2877	5.66114
nscaf3040	2875265	1.67546	4.44229	5.0898	2.2877	5.66114
nscaf3040	2977953	6.66667	14.3788	5.73393	2.2877	5.66114
nscaf3040	3080641	0.544236	2.19025	4.90047	2.2877	5.66114
nscaf3040	3183329	2.63362	6.34979	4.87464	2.2877	5.66114
nscaf3040	3286017	2.75938	6.60015	5.766	2.2877	5.66114
nscaf3040	3388705	2.33409	5.75349	5.81831	2.2877	5.66114
nscaf3040	3491393	2.88387	6.84799	5.64123	2.2877	5.66114
nscaf3040	3594081	2.90368	6.88743	5.10349	2.2877	5.66114
nscaf3040	3696769	3.28896	7.65444	5.22173	2.2877	5.66114
nscaf3040	3799457	2.19324	5.47307	4.84124	2.2877	5.66114
nscaf3040	3902145	5.52206	12.1001	5.02918	2.2877	5.66114
nscaf3040	4004833	1.62865	4.34911	4.98007	2.2877	5.66114
nscaf3040	4107521	2.20149	5.48951	6.05779	2.2877	5.66114
nscaf3040	4210209	2.60458	6.29198	6.30006	2.2877	5.66114
nscaf3040	4312897	1.36998	3.83414	4.57389	2.2877	5.66114
nscaf3040	4415585	1.66728	4.42599	4.81459	2.2877	5.66114
nscaf3040	4518273	2.45946	6.00307	5.67672	2.2877	5.66114
nscaf3040	4620961	1.6039	4.29982	5.93863	2.2877	5.66114
nscaf3040	4723649	1.61168	4.3153	4.63326	2.2877	5.66114
nscaf3039	1	2.98054	7.04044	13.3002	5.25613	11.5707
nscaf3038	1	0.945017	2.98812	2.67913	0.794655	2.68878
nscaf3038	102689	0.773166	2.646	2.64624	0.794655	2.68878
nscaf3038	205377	0.887582	2.87378	2.82474	0.794655	2.68878
nscaf3037	1	0.40824	1.91951	1.86378	0.621876	2.34482
nscaf3035	1	1.16074	3.41759	5.33106	1.53922	4.17106
nscaf3035	102689	3.65556	8.38425	2.99448	1.53922	4.17106
nscaf3035	205377	1.64103	4.37374	4.48007	1.53922	4.17106
nscaf3035	308065	2.04184	5.17168	5.16191	1.53922	4.17106
nscaf3035	410753	0.931373	2.96096	3.4619	1.53922	4.17106
nscaf3035	513441	2.77528	6.63181	4.27578	1.53922	4.17106
nscaf3035	616129	0.751263	2.6024	4.37407	1.53922	4.17106
nscaf3035	718817	12.4038	25.8003	4.99046	5.06092	11.182
nscaf3035	821505	2.36741	5.81982	4.98746	1.68284	4.45698
nscaf3035	924193	3.76471	8.60155	5.23811	1.68284	4.45698
nscaf3035	1026881	2.02564	5.13943	4.76162	1.68284	4.45698
nscaf3035	1129569	0.949301	2.99665	2.95915	1.68284	4.45698
nscaf3035	1232257	0.466063	2.03463	3.32815	1.68284	4.45698
nscaf3035	1334945	0.873214	2.84518	3.45859	1.68284	4.45698
nscaf3035	1437633	3.98551	9.04112	4.10801	1.68284	4.45698
nscaf3035	1540321	0.916136	2.93063	3.07198	1.68284	4.45698
nscaf3035	1643009	0.765933	2.6316	2.51054	0.77733	2.65429
nscaf3035	1745697	0.468975	2.04042	2.0491	0.469241	2.04095
nscaf3034	1	0.756989	2.6138	3.02809	0.864597	2.82802
nscaf3034	102689	0.652318	2.40542	2.77733	0.864597	2.82802
nscaf3034	205377	0.753176	2.60621	2.95246	0.864597	2.82802
nscaf3034	308065	1.05237	3.20184	3.02421	0.864597	2.82802
nscaf3034	410753	0.847291	2.79357	2.91014	0.864597	2.82802
nscaf3034	513441	0.704425	2.50915	2.78357	0.864597	2.82802
nscaf3034	616129	0.7034	2.50711	2.73996	0.864597	2.82802
nscaf3034	718817	2.36727	5.81955	2.89199	0.864597	2.82802
nscaf3034	821505	0.790766	2.68104	2.73727	0.864597	2.82802
nscaf3034	924193	1.02867	3.15466	2.24381	0.864597	2.82802
nscaf3034	1026881	0.841689	2.78242	2.62078	0.864597	2.82802
nscaf3034	1129569	0.654167	2.4091	2.60975	0.864597	2.82802
nscaf3034	1232257	0.755304	2.61044	2.57103	0.864597	2.82802
nscaf3034	1334945	0.897833	2.89419	2.50501	0.864597	2.82802
nscaf3034	1437633	0.659459	2.41964	2.94212	0.864597	2.82802
nscaf3034	1540321	2.58766	6.2583	3.17386	0.864597	2.82802
nscaf3034	1643009	0.947826	2.99372	2.89148	0.864597	2.82802
nscaf3034	1745697	3.62929	8.33197	3.53494	1.77547	4.64138
nscaf3034	1848385	2.8543	6.78913	3.95004	1.77547	4.64138
nscaf3034	1951073	2.9402	6.96012	4.6163	1.77547	4.64138
nscaf3034	2053761	2.60328	6.28938	6.06885	1.77547	4.64138
nscaf3034	2156449	3.37603	7.82778	4.81397	1.77547	4.64138
nscaf3034	2259137	0.764706	2.62916	3.0283	0.946386	2.99085
nscaf3034	2361825	0.904444	2.90735	2.98035	0.946386	2.99085
nscaf3034	2464513	NA	NA	NA	2.01531	5.11885
nscaf3034	2567201	0.438214	1.97918	3.87984	1.18411	3.4641
nscaf3034	2669889	1.53775	4.16814	3.19272	1.18411	3.4641
nscaf3034	2772577	0.864041	2.82692	3.3065	1.18411	3.4641
nscaf3034	2875265	0.821637	2.7425	4.54951	1.18411	3.4641
nscaf3034	2977953	2.33094	5.7472	5.49854	2.43969	5.96372
nscaf3034	3080641	2.53846	6.16035	4.42762	2.43969	5.96372
nscaf3034	3247509	0.897267	2.89306	2.58809	1.57374	4.23979
nscaf3034	3350197	1.53345	4.15958	3.57239	1.57374	4.23979
nscaf3034	3452885	0.66309	2.42687	2.86278	0.465386	2.03328
nscaf3034	3555573	1.09906	3.2948	2.8165	0.868682	2.83616
nscaf3034	3658261	2.73711	6.55582	3.19699	1.45801	4.00939
nscaf3034	3760949	0.921522	2.94135	3.21769	1.45801	4.00939
nscaf3034	3863637	1.86157	4.81279	4.02555	1.6696	4.43062
nscaf3034	3966325	1.67098	4.43337	3.67568	1.0372	3.17165
nscaf3034	4069013	0.960494	3.01894	3.07127	1.0372	3.17165
nscaf3034	4171701	1.1954	3.48659	3.0009	1.0372	3.17165
nscaf3034	4274389	1.02448	3.14631	3.2914	1.0372	3.17165
nscaf3034	4377077	2.28078	5.64735	3.23157	1.0372	3.17165
[truncated: 3,681 more rows]
