# Supplementary material for: Copy number variations among silkworms
Source: BMC Genomics. 2014 Mar 31;15:251. doi: 10.1186/1471-2164-15-251 (PMC3997817; doi:10.1186/1471-2164-15-251)
Supplement: Additional file 9 — Functional annotation of genes located in CNVs. Sheet1 shows the function predictions by BLAST search against nr database. Sheet2 shows the function prediction obtained by Pfam. [file 1471-2164-15-251-S9.xls]

## Sheet: nr
Gene id	E-value	Identity	Functional prediction
BGIBMGA014618-TA	1e-90	100	heat shock protein 70 [Bombyx mori] gb|ABD36134.1| heat shock protein 70 [Bombyx mori]
BGIBMGA014618-TA	2e-92	81	heat shock protein 70B [Bombyx mori]
BGIBMGA014618-TA	1e-90	100	heat shock protein 70B [Bombyx mori]
BGIBMGA014618-TA	2e-92	81	HSP70 [Bombyx mori]
BGIBMGA014618-TA	8e-90	99	HSP70 [Bombyx mori]
BGIBMGA014618-TA	1e-88	96	heat shock protein 70 [Helicoverpa armigera]
BGIBMGA014618-TA	1e-81	86	heat shock protein 70 [Helicoverpa armigera]
BGIBMGA014618-TA	3e-88	95	heat shock protein 70 [Spodoptera exigua]
BGIBMGA014618-TA	9e-86	90	heat shock protein 70 [Spodoptera exigua]
BGIBMGA014618-TA	3e-88	95	HSP70 [Spodoptera exigua]
BGIBMGA014618-TA	9e-86	90	HSP70 [Spodoptera exigua]
BGIBMGA014618-TA	4e-88	96	HSP70 [Danaus plexippus]
BGIBMGA014618-TA	3e-37	82	HSP70 [Danaus plexippus]
BGIBMGA014618-TA	4e-88	96	heat shock protein 70 [Danaus plexippus]
BGIBMGA014618-TA	1e-82	86	heat shock protein 70 [Danaus plexippus]
BGIBMGA014618-TA	8e-88	95	heat shock protein 70, partial [Bicyclus anynana]
BGIBMGA014618-TA	2e-87	94	heat shock protein 70 [Helicoverpa zea]
BGIBMGA014618-TA	7e-83	87	heat shock protein 70 [Helicoverpa zea]
BGIBMGA014618-TA	4e-87	94	heat shock protein 70 [Plutella xylostella]
BGIBMGA014618-TA	9e-81	84	heat shock protein 70 [Plutella xylostella]
BGIBMGA014618-TA	5e-87	94	heat shock protein 70 [Spodoptera litura]
BGIBMGA014618-TA	2e-85	90	heat shock protein 70 [Spodoptera litura]
BGIBMGA014618-TA	8e-87	80	heat shock protein 70 [Heliothis viriplaca]
BGIBMGA014618-TA	3e-80	87	heat shock protein 70 [Heliothis viriplaca]
BGIBMGA014618-TA	8e-87	93	heat shock protein 70 [Sesamia nonagrioides]
BGIBMGA014618-TA	4e-81	86	heat shock protein 70 [Sesamia nonagrioides]
BGIBMGA014618-TA	8e-87	96	heat shock protein 70
BGIBMGA014618-TA	1e-86	93	heat shock protein 70 [Plutella xylostella]
BGIBMGA014618-TA	6e-79	81	heat shock protein 70 [Plutella xylostella]
BGIBMGA014618-TA	2e-86	93	heat shock protein 70 [Plutella xylostella]
BGIBMGA014618-TA	2e-79	82	heat shock protein 70 [Plutella xylostella]
BGIBMGA014618-TA	2e-86	93	heat shock protein 70 [Plutella xylostella]
BGIBMGA014618-TA	2e-86	93	heat shock protein Hsp70 [Antheraea yamamai]
BGIBMGA014618-TA	1e-83	89	heat shock protein Hsp70 [Antheraea yamamai]
BGIBMGA014618-TA	4e-86	93	heat shock protein 70 [Mamestra brassicae]
BGIBMGA014618-TA	4e-83	88	heat shock protein 70 [Mamestra brassicae]
BGIBMGA014618-TA	5e-86	93	heat shock protein 68 [Bombyx mori] gb|AEI58997.1| heat shock protein 68 [Bombyx mori]
BGIBMGA014618-TA	7e-86	93	HSP70-2 [Cydia pomonella]
BGIBMGA014618-TA	3e-78	81	HSP70-2 [Cydia pomonella]
BGIBMGA014618-TA	9e-86	93	heat shock protein 70 [Plutella xylostella]
BGIBMGA014618-TA	2e-85	93	HSP70-1 [Cydia pomonella]
BGIBMGA014618-TA	4e-80	85	HSP70-1 [Cydia pomonella]
BGIBMGA014618-TA	2e-85	93	heat shock protein 70 [Plutella xylostella]
BGIBMGA014618-TA	2e-85	94	heat shock protein 70 [Manduca sexta]
BGIBMGA014618-TA	1e-83	89	heat shock protein 70 [Manduca sexta]
BGIBMGA014618-TA	4e-85	93	heat shock protein 70 [Omphisa fuscidentalis]
BGIBMGA014618-TA	1e-82	81	heat shock protein 70 [Omphisa fuscidentalis]
BGIBMGA014618-TA	5e-85	93	heat shock protein 70 [Antheraea pernyi]
BGIBMGA014618-TA	3e-82	87	heat shock protein 70 [Antheraea pernyi]
BGIBMGA014618-TA	8e-85	90	heat shock protein 70 [Anatolica polita borealis]
BGIBMGA014618-TA	1e-84	92	70 kDa heat shock protein [Trialeurodes vaporariorum]
BGIBMGA014618-TA	1e-84	92	heat shock protein 70 [Trialeurodes vaporariorum]
BGIBMGA014618-TA	2e-84	90	heat shock protein 68a [Tribolium castaneum] ref|NP_001164200.1| heat shock protein 68b [Tribolium castaneum] gb|EFA07459.1| heat shock protein 68b [Tribolium castaneum] gb|EFA07510.1| heat shock protein 68a [Tribolium castaneum]
BGIBMGA014618-TA	3e-84	90	PREDICTED: similar to heat shock protein 70 [Tribolium castaneum] gb|EFA07173.1| hypothetical protein TcasGA2_TC010172 [Tribolium castaneum]
BGIBMGA014618-TA	5e-84	89	heat shock protein 70 [Microdera dzhungarica punctipennis]
BGIBMGA014618-TA	7e-84	90	GI24163 [Drosophila mojavensis] gb|EDW14253.1| GI24163 [Drosophila mojavensis]
BGIBMGA014618-TA	2e-83	92	hsp70 [Bemisia tabaci]
BGIBMGA014618-TA	2e-83	90	heat shock protein 68 [Drosophila lummei] gb|AAQ94878.1| heat shock protein 68 [Drosophila lummei]
BGIBMGA014618-TA	3e-83	90	GJ14538 [Drosophila virilis] gb|EDW58618.1| GJ14538 [Drosophila virilis]
BGIBMGA014618-TA	3e-83	90	GJ14196 [Drosophila virilis] gb|EDW58617.1| GJ14196 [Drosophila virilis]
BGIBMGA014618-TA	3e-83	90	unknown [Dendroctonus ponderosae]
BGIBMGA014618-TA	6e-83	86	heat shock protein 70, partial [Bicyclus anynana]
BGIBMGA014618-TA	6e-83	89	heat shock protein 70 [Bemisia tabaci]
BGIBMGA014618-TA	6e-83	89	Hsp70, partial [Bemisia tabaci]
BGIBMGA014618-TA	7e-83	89	heat shock protein 70 [Bemisia tabaci]
BGIBMGA014618-TA	7e-83	89	Hsp70, partial [Bemisia tabaci]
BGIBMGA014618-TA	1e-82	89	heat shock protein 70 [Liriomyza sativae]
BGIBMGA014618-TA	2e-82	90	heat shock protein 70 [Bemisia tabaci]
BGIBMGA014618-TA	2e-82	89	GA27245 [Drosophila pseudoobscura pseudoobscura] gb|EDY68044.1| GA27245 [Drosophila pseudoobscura pseudoobscura]
BGIBMGA014618-TA	2e-82	89	heat shock protein 70 [Tenebrio molitor] gb|AFE88580.1| heat shock protein 70 [Tenebrio molitor]
BGIBMGA014618-TA	2e-82	89	heat shock protein 70 [Bemisia tabaci]
BGIBMGA014618-TA	3e-82	90	heat shock protein 70 [Liriomyza huidobrensis]
BGIBMGA014618-TA	4e-82	88	heat shock protein 70 [Bemisia tabaci]
BGIBMGA014618-TA	4e-82	89	GL24150 [Drosophila persimilis] gb|EDW24442.1| GL24150 [Drosophila persimilis]
BGIBMGA014618-TA	4e-82	90	heat shock protein 70 [Delia antiqua]
BGIBMGA014618-TA	4e-82	89	GA18881 [Drosophila pseudoobscura pseudoobscura] gb|EAL27946.1| GA18881 [Drosophila pseudoobscura pseudoobscura]
BGIBMGA014618-TA	8e-82	89	GF17965 [Drosophila ananassae] gb|EDV42395.1| GF17965 [Drosophila ananassae]
BGIBMGA014618-TA	3e-81	87	Heat shock protein 70 A2, putative [Pediculus humanus corporis] gb|EEB11589.1| Heat shock protein 70 A2, putative [Pediculus humanus corporis]
BGIBMGA014618-TA	5e-81	89	heat shock protein 70 [Macrocentrus cingulum]
BGIBMGA014618-TA	2e-80	89	hypothetical protein AND_08586 [Anopheles darlingi]
BGIBMGA014618-TA	2e-80	89	hypothetical protein AND_11878 [Anopheles darlingi]
BGIBMGA014618-TA	2e-80	89	hypothetical protein AND_14112 [Anopheles darlingi]
BGIBMGA014618-TA	2e-80	88	heat shock protein TC005094 [Tribolium castaneum] gb|EFA11853.1| hypothetical protein TcasGA2_TC005094 [Tribolium castaneum]
BGIBMGA014618-TA	2e-80	89	RecName: Full=Heat shock protein 70 A1 gb|AAC41540.1| heat shock protein 70, hsp70A2 [Anopheles albimanus]
BGIBMGA014618-TA	2e-80	89	RecName: Full=Heat shock protein 70 A2 gb|AAC41541.1| heat shock protein 70, hsp70A2 [Anopheles albimanus]
BGIBMGA014618-TA	3e-80	88	AGAP004583-PA [Anopheles gambiae str. PEST] gb|EDO63976.2| AGAP004583-PA [Anopheles gambiae str. PEST]
BGIBMGA014618-TA	3e-80	88	heat shock cognate 70 protein [Pteromalus puparum]
BGIBMGA014618-TA	4e-80	89	PREDICTED: heat shock protein 70 A1-like [Acyrthosiphon pisum]
BGIBMGA014618-TA	4e-80	90	heat shock protein 70 [Chironomus riparius]
BGIBMGA014618-TA	4e-80	87	GH19098 [Drosophila grimshawi] gb|EDV93055.1| GH19098 [Drosophila grimshawi]
BGIBMGA014618-TA	4e-80	87	GH18489 [Drosophila grimshawi] gb|EDV93054.1| GH18489 [Drosophila grimshawi]
BGIBMGA014618-TA	4e-80	88	Hsp68 [Drosophila erecta] gb|EDV53921.1| Hsp68 [Drosophila erecta]
BGIBMGA014618-TA	6e-80	86	Hsp70Ba [Drosophila simulans] gb|EDX13192.1| Hsp70Ba [Drosophila simulans]
BGIBMGA014618-TA	6e-80	86	Hsp70Bb [Drosophila simulans] gb|EDX13191.1| Hsp70Bb [Drosophila simulans]
BGIBMGA014618-TA	6e-80	88	Hsp68 [Drosophila yakuba] gb|EDW99011.1| Hsp68 [Drosophila yakuba]
BGIBMGA014618-TA	6e-80	86	GM26002 [Drosophila sechellia] gb|EDW42436.1| GM26002 [Drosophila sechellia]
BGIBMGA014618-TA	6e-80	86	heat shock protein Hsp70Bb [Drosophila simulans]
BGIBMGA014618-TA	6e-80	86	heat shock protein Hsp70Bb [Drosophila mauritiana]
BGIBMGA014618-TA	6e-80	86	heat shock protein Hsp70Bb [Drosophila simulans]
BGIBMGA014618-TA	6e-80	86	heat shock protein Hsp70Ab [Drosophila simulans] gb|AAG24845.1|AF295974_1 heat shock protein Hsp70Ba [Drosophila simulans]
BGIBMGA014618-TA	6e-80	86	heat shock protein Hsp70Ba [Drosophila simulans]
BGIBMGA014618-TA	6e-80	86	heat shock protein Hsp70Ba [Drosophila simulans]
BGIBMGA014618-TA	6e-80	86	RecName: Full=Major heat shock 70 kDa protein Ba; Short=Heat shock protein 70Ba; AltName: Full=HSP70-87C1
BGIBMGA014618-TA	8e-80	89	HSP70 [Chironomus tentans]
BGIBMGA014618-TA	1e-79	87	PREDICTED: heat shock protein 70 A1-like [Nasonia vitripennis]
BGIBMGA014618-TA	1e-79	88	heat shock protein 70 B2 [Culex quinquefasciatus] gb|EDS35623.1| heat shock protein 70 B2 [Culex quinquefasciatus]
BGIBMGA014618-TA	1e-79	88	heat shock protein 70 B2 [Culex quinquefasciatus] ref|XP_001861437.1| heat shock protein 70 B2 [Culex quinquefasciatus] gb|EDS35621.1| heat shock protein 70 B2 [Culex quinquefasciatus] gb|EDS35622.1| heat shock protein 70 B2 [Culex quinquefasciatus]
BGIBMGA014618-TA	1e-79	86	heat shock protein Hsp70Bb [Drosophila simulans]
BGIBMGA014618-TA	2e-79	87	heat shock protein 70 B2 [Culex quinquefasciatus] gb|EDS40616.1| heat shock protein 70 B2 [Culex quinquefasciatus]
BGIBMGA014618-TA	2e-79	86	heat shock protein Hsp70Bb [Drosophila mauritiana]
BGIBMGA014618-TA	2e-79	88	GL23398 [Drosophila persimilis] gb|EDW24441.1| GL23398 [Drosophila persimilis]
BGIBMGA014618-TA	2e-79	87	PREDICTED: similar to heat shock protein 70 B2 [Tribolium castaneum] gb|EEZ97821.1| hypothetical protein TcasGA2_TC000188 [Tribolium castaneum]
BGIBMGA014618-TA	2e-79	86	heat shock protein Hsp70Ba [Drosophila simulans]
BGIBMGA014618-TA	3e-79	87	heat shock 70 Ba [Aedes aegypti]
BGIBMGA014618-TA	3e-79	87	heat shock 70 Ab [Aedes aegypti]
BGIBMGA014618-TA	3e-79	87	heat shock 70 Aa [Aedes aegypti]
BGIBMGA014618-TA	3e-79	86	heat shock protein Hsp70Aa [Drosophila orena]
BGIBMGA014618-TA	4e-79	88	HSP70 [Lucilia cuprina]
BGIBMGA014618-TA	4e-79	86	LP03941p [Drosophila melanogaster]
BGIBMGA014618-TA	4e-79	87	heat shock protein 70 BD2 [Bactrocera dorsalis]
BGIBMGA014618-TA	4e-79	87	putative heat shock protein 70 [Bactrocera oleae]
BGIBMGA014618-TA	4e-79	86	hsp70Bb [Drosophila melanogaster] gb|AAW34340.1| hsp70Bb [Drosophila melanogaster]
BGIBMGA014618-TA	4e-79	86	hsp70Bb [Drosophila melanogaster] gb|AAW34342.1| hsp70Bb [Drosophila melanogaster] gb|AAW34343.1| hsp70Bb [Drosophila melanogaster]
BGIBMGA014618-TA	4e-79	86	hsp70Bb [Drosophila melanogaster]
BGIBMGA014618-TA	4e-79	86	hsp70Bb [Drosophila melanogaster] gb|AAW34345.1| hsp70Bb [Drosophila melanogaster] gb|AAW34346.1| hsp70Bb [Drosophila melanogaster] gb|AAW34347.1| hsp70Bb [Drosophila melanogaster] gb|AAW34348.1| hsp70Bb [Drosophila melanogaster] gb|AAW34349.1| hsp70Bb [Drosophila melanogaster] gb|AAW34351.1| hsp70Bb [Drosophila melanogaster] gb|AAW34353.1| hsp70Bb [Drosophila melanogaster]
BGIBMGA014618-TA	4e-79	86	hsp70Bb [Drosophila melanogaster] gb|AAW34356.1| hsp70Bb [Drosophila melanogaster]
BGIBMGA014618-TA	4e-79	87	heat shock protein hsp70 [Drosophila auraria]
BGIBMGA014618-TA	4e-79	86	heat shock protein Hsp70Ab [Drosophila melanogaster]
BGIBMGA014618-TA	4e-79	86	heat shock protein Hsp70Aa [Drosophila melanogaster]
BGIBMGA014618-TA	4e-79	89	heat shock protein 70, hsp70A2, partial [Anopheles albimanus]
BGIBMGA014618-TA	4e-79	86	heat shock protein Hsp70Ba [Drosophila melanogaster] gb|AAG26905.1|AF295951_1 heat shock protein Hsp70Bb [Drosophila melanogaster]
BGIBMGA014618-TA	4e-79	86	heat shock protein Hsp70Bc [Drosophila melanogaster]
BGIBMGA014618-TA	4e-79	86	heat shock protein Hsp70Ba [Drosophila melanogaster]
BGIBMGA014618-TA	4e-79	86	heat shock protein Hsp70Bb [Drosophila melanogaster]
BGIBMGA014618-TA	4e-79	86	heat shock protein Hsp70Bb [Drosophila melanogaster]
BGIBMGA014618-TA	4e-79	86	heat shock protein Hsp70Ba [Drosophila melanogaster]
BGIBMGA014618-TA	4e-79	86	heat shock protein Hsp70Bc [Drosophila melanogaster]
BGIBMGA014618-TA	4e-79	86	heat shock protein Hsp70Bb [Drosophila melanogaster]
BGIBMGA014618-TA	4e-79	86	heat shock protein Hsp70Bc [Drosophila melanogaster]
BGIBMGA014618-TA	4e-79	86	heat shock protein Hsp70Bc [Drosophila melanogaster]
BGIBMGA014618-TA	4e-79	86	heat shock protein Hsp70Ba [Drosophila melanogaster]
BGIBMGA014618-TA	4e-79	86	heat shock protein Hsp70Aa [Drosophila melanogaster]
BGIBMGA014618-TA	4e-79	86	heat shock protein Hsp70Ab [Drosophila melanogaster]
BGIBMGA014618-TA	4e-79	86	heat shock protein Hsp70Ab [Drosophila melanogaster]
BGIBMGA014618-TA	4e-79	86	heat shock protein Hsp70Bb [Drosophila melanogaster]
BGIBMGA014618-TA	4e-79	86	heat shock protein Hsp70Ab [Drosophila melanogaster]
BGIBMGA014618-TA	4e-79	86	heat shock protein Hsp70Aa [Drosophila melanogaster]
BGIBMGA014618-TA	4e-79	86	Heat-shock-protein-70Ba [Drosophila melanogaster] gb|AAN13545.1| Heat-shock-protein-70Ba [Drosophila melanogaster] gb|ACU51770.1| LP11008p [Drosophila melanogaster]
BGIBMGA014618-TA	4e-79	86	Heat-shock-protein-70Aa [Drosophila melanogaster] ref|NP_524798.2| Heat-shock-protein-70Ab [Drosophila melanogaster] sp|P02825.3|HSP71_DROME RecName: Full=Major heat shock 70 kDa protein Ab; Short=Heat shock protein 70Ab; AltName: Full=HSP70-87A7 sp|P82910.2|HSP70_DROME RecName: Full=Major heat shock 70 kDa protein Aa; Short=Heat shock protein 70Aa; AltName: Full=HSP70-87A7 gb|AAG26889.1|AF295935…
BGIBMGA014618-TA	4e-79	89	RecName: Full=Heat shock protein 70 B2 gb|AAC41543.1| heat shock protein 70, hsp70A2 [Anopheles albimanus]
BGIBMGA014618-TA	4e-79	86	Hsp70Bbb [Drosophila melanogaster] sp|Q9VG58.2|HSP74_DROME RecName: Full=Major heat shock 70 kDa protein Bbb; Short=Heat shock protein 70Bbb; AltName: Full=HSP70-87C1 gb|AAF54830.2| Hsp70Bbb [Drosophila melanogaster] gb|AEB72012.1| LP11561p [Drosophila melanogaster]
BGIBMGA014618-TA	4e-79	86	Heat-shock-protein-70Bb [Drosophila melanogaster] ref|NP_650209.1| Heat-shock-protein-70Bc [Drosophila melanogaster] sp|Q8INI8.2|HSP72_DROME RecName: Full=Major heat shock 70 kDa protein Ba; Short=Heat shock protein 70Ba; AltName: Full=HSP70-87C1 sp|Q9BIR7.2|HSP75_DROME RecName: Full=Major heat shock 70 kDa protein Bc; Short=Heat shock protein 70Bc; AltName: Full=HSP70-87C1 sp|Q9BIS2.2|HSP73_DROM…
BGIBMGA014618-TA	5e-79	87	GI22498 [Drosophila mojavensis] gb|EDW15945.1| GI22498 [Drosophila mojavensis]
BGIBMGA014618-TA	5e-79	87	GI22499 [Drosophila mojavensis] ref|XP_002000485.1| GI10253 [Drosophila mojavensis] ref|XP_002000486.1| GI10254 [Drosophila mojavensis] ref|XP_002000487.1| GI10255 [Drosophila mojavensis] ref|XP_002000488.1| GI10256 [Drosophila mojavensis] gb|EDW15944.1| GI22499 [Drosophila mojavensis] gb|EDW15946.1| GI10253 [Drosophila mojavensis] gb|EDW15947.1| GI10254 [Drosophila mojavensis] gb|EDW15948.1| GI1…
BGIBMGA014618-TA	5e-79	87	GF20146 [Drosophila ananassae] gb|EDV44919.1| GF20146 [Drosophila ananassae]
BGIBMGA014618-TA	5e-79	87	GF18384 [Drosophila ananassae] gb|EDV43226.1| GF18384 [Drosophila ananassae]
BGIBMGA014618-TA	5e-79	87	GF16631 [Drosophila ananassae] ref|XP_001954663.1| GF16630 [Drosophila ananassae] ref|XP_001954664.1| GF16629 [Drosophila ananassae] ref|XP_001954666.1| GF18385 [Drosophila ananassae] gb|EDV43223.1| GF16631 [Drosophila ananassae] gb|EDV43224.1| GF16630 [Drosophila ananassae] gb|EDV43225.1| GF16629 [Drosophila ananassae] gb|EDV43227.1| GF18385 [Drosophila ananassae]
BGIBMGA014618-TA	5e-79	87	heat shock protein 70 [Culex pipiens]
BGIBMGA014618-TA	5e-79	89	heat shock protein 70 [Chironomus yoshimatsui]
BGIBMGA014618-TA	6e-79	87	GI23362 [Drosophila mojavensis] gb|EDW14380.1| GI23362 [Drosophila mojavensis]
BGIBMGA014618-TA	6e-79	86	GG17178 [Drosophila erecta] gb|EDV49450.1| GG17178 [Drosophila erecta]
BGIBMGA014618-TA	6e-79	86	GG18520 [Drosophila erecta] gb|EDV49449.1| GG18520 [Drosophila erecta]
BGIBMGA014618-TA	8e-79	85	heat shock protein 70 [Oxya chinensis]
BGIBMGA014618-TA	8e-79	87	heat shock protein 70 [Rhagoletis pomonella]
BGIBMGA014618-TA	8e-79	86	hsp70 [Drosophila auraria]
BGIBMGA014618-TA	1e-78	86	heat shock protein 70-S4 [Stratiomys singularior]
BGIBMGA014618-TA	1e-78	86	heat shock protein 70-S3 [Stratiomys singularior]
BGIBMGA014618-TA	1e-78	86	heat shock protein 70-S1 [Stratiomys singularior]
BGIBMGA014618-TA	1e-78	87	AGAP012891-PA [Anopheles gambiae str. PEST] gb|EAU78060.1| AGAP012891-PA [Anopheles gambiae str. PEST]
BGIBMGA014618-TA	1e-78	86	heat shock protein Hsp70Bb [Drosophila melanogaster] gb|AAK62472.1| heat shock protein Hsp70Ba [Drosophila melanogaster]
BGIBMGA014618-TA	1e-78	86	heat shock protein Hsp70Bc [Drosophila melanogaster]
BGIBMGA014618-TA	1e-78	86	heat shock 70 Ca [Aedes aegypti]
BGIBMGA014618-TA	1e-78	86	heat shock 70 Bb [Aedes aegypti]
BGIBMGA014618-TA	1e-78	86	GE26203 [Drosophila yakuba] gb|EDW97119.1| GE26203 [Drosophila yakuba]
BGIBMGA014618-TA	1e-78	86	GE24511 [Drosophila yakuba] gb|EDW97118.1| GE24511 [Drosophila yakuba]
BGIBMGA014618-TA	1e-78	86	GE24569 [Drosophila yakuba] gb|EDW97016.1| GE24569 [Drosophila yakuba]
BGIBMGA014618-TA	1e-78	86	GG19027 [Drosophila erecta] ref|XP_001980392.1| GG19004 [Drosophila erecta] ref|XP_001980393.1| GG17119 [Drosophila erecta] gb|EDV49348.1| GG19027 [Drosophila erecta] gb|EDV49350.1| GG19004 [Drosophila erecta] gb|EDV49351.1| GG17119 [Drosophila erecta]
BGIBMGA014618-TA	1e-78	86	GG19049 [Drosophila erecta] gb|EDV49346.1| GG19049 [Drosophila erecta]
BGIBMGA014618-TA	1e-78	86	GG10943 [Drosophila erecta] gb|EDV45002.1| GG10943 [Drosophila erecta]
BGIBMGA014618-TA	1e-78	86	hsp70Bb [Drosophila melanogaster]
BGIBMGA014618-TA	1e-78	86	hsp70Bb [Drosophila melanogaster]
BGIBMGA014618-TA	1e-78	86	heat shock protein Hsp70Bb [Drosophila orena]
BGIBMGA014618-TA	1e-78	86	heat shock protein Hsp70Ba [Drosophila orena]
BGIBMGA014618-TA	1e-78	86	heat shock protein Hsp70Bb [Drosophila simulans]
BGIBMGA014618-TA	1e-78	86	hsp70 family member [Locusta migratoria]
BGIBMGA014618-TA	1e-78	86	heat shock protein 70 [Locusta migratoria]
BGIBMGA014618-TA	2e-78	86	Hsp70f [Drosophila virilis] gb|EDW59773.1| Hsp70f [Drosophila virilis]
BGIBMGA014618-TA	2e-78	86	Hsp70a [Drosophila virilis] gb|EDW59768.1| Hsp70a [Drosophila virilis]
BGIBMGA014618-TA	2e-78	86	heat shock protein Hsp70a [Drosophila lummei]
BGIBMGA014618-TA	2e-78	86	heat shock protein Hsp70b [Drosophila lummei]
BGIBMGA014618-TA	2e-78	86	heat shock protein Hsp70c [Drosophila virilis]
BGIBMGA014618-TA	2e-78	86	Hsp70g [Drosophila virilis] gb|AAR17092.1| heat shock protein Hsp70g [Drosophila virilis] gb|EDW59774.1| Hsp70g [Drosophila virilis]
BGIBMGA014618-TA	2e-78	86	heat shock protein Hsp70d [Drosophila lummei]
BGIBMGA014618-TA	2e-78	86	Hsp70b [Drosophila virilis] ref|XP_002056660.1| Hsp70e [Drosophila virilis] gb|AAR17093.1| heat shock protein Hsp70a [Drosophila virilis] gb|AAR17094.1| heat shock protein Hsp70b [Drosophila virilis] gb|AAR17098.1| heat shock protein Hsp70e [Drosophila virilis] gb|AAR17099.1| heat shock protein Hsp70f [Drosophila virilis] gb|EDW59769.1| Hsp70b [Drosophila virilis] gb|EDW59772.1| Hsp70e [Drosophil…
BGIBMGA014618-TA	2e-78	86	heat shock protein Hsp70Bc [Drosophila melanogaster]
BGIBMGA014618-TA	2e-78	86	heat shock protein Hsp70Bc [Drosophila melanogaster]
BGIBMGA014618-TA	2e-78	88	heat shock protein 70 [Glossina morsitans morsitans]
BGIBMGA014618-TA	2e-78	86	GH23796 [Drosophila grimshawi] gb|EDW04813.1| GH23796 [Drosophila grimshawi]
BGIBMGA014618-TA	2e-78	86	GH17332 [Drosophila grimshawi] gb|EDV91233.1| GH17332 [Drosophila grimshawi]
BGIBMGA014618-TA	2e-78	86	GH15213 [Drosophila grimshawi] gb|EDV91232.1| GH15213 [Drosophila grimshawi]
BGIBMGA014618-TA	2e-78	86	GH15224 [Drosophila grimshawi] gb|EDV91231.1| GH15224 [Drosophila grimshawi]
BGIBMGA014618-TA	2e-78	86	heat shock protein Hsp70Aa [Drosophila melanogaster]
BGIBMGA014618-TA	3e-78	85	GK12230 [Drosophila willistoni] gb|EDW81747.1| GK12230 [Drosophila willistoni]
BGIBMGA014618-TA	3e-78	86	heat shock protein Hsp70Bb [Drosophila melanogaster]
BGIBMGA014618-TA	4e-78	85	Heat-shock-protein-70Aa [Drosophila simulans] gb|EDX13300.1| Heat-shock-protein-70Aa [Drosophila simulans]
BGIBMGA014618-TA	4e-78	85	GK13736 [Drosophila willistoni] gb|EDW83672.1| GK13736 [Drosophila willistoni]
BGIBMGA014618-TA	4e-78	85	heat shock protein Hsp70Aa [Drosophila simulans]
BGIBMGA014618-TA	4e-78	85	heat shock protein Hsp70Aa [Drosophila simulans]
BGIBMGA014618-TA	4e-78	85	heat shock protein Hsp70Aa [Drosophila simulans]
BGIBMGA014618-TA	4e-78	86	heat shock protein Hsp70Ba [Drosophila melanogaster]
BGIBMGA014618-TA	4e-78	85	heat shock protein Hsp70Ab [Drosophila simulans]
BGIBMGA014618-TA	4e-78	86	heat shock protein Hsp70Ba [Drosophila melanogaster] gb|AAK67156.1|AF385407_1 heat shock protein Hsp70Ba [Drosophila melanogaster]
BGIBMGA014618-TA	4e-78	85	RecName: Full=Major heat shock 70 kDa protein Ab; Short=Heat shock protein 70Ab; AltName: Full=HSP70-87C1 gb|AAG24838.1|AF295967_1 heat shock protein Hsp70Ab [Drosophila simulans] gb|AAG24839.1|AF295968_1 heat shock protein Hsp70Ab [Drosophila simulans]
BGIBMGA014618-TA	5e-78	85	heat shock protein Hsp70Ba [Drosophila melanogaster]
BGIBMGA014618-TA	7e-78	85	PREDICTED: heat shock 70 kDa protein cognate 4-like [Megachile rotundata]
BGIBMGA014618-TA	7e-78	86	heat shock protein 70-S5 [Stratiomys singularior]
BGIBMGA014618-TA	7e-78	86	heat shock protein 70-S2 [Stratiomys singularior]
BGIBMGA014618-TA	7e-78	84	GL27320 [Drosophila persimilis] gb|EDW28097.1| GL27320 [Drosophila persimilis]
BGIBMGA014618-TA	7e-78	86	heat shock protein 70 [Stratiomys singularior]
BGIBMGA014618-TA	7e-78	84	GA19632 [Drosophila pseudoobscura pseudoobscura] ref|XP_002023893.1| GL27169 [Drosophila persimilis] gb|EAL27184.1| GA19632 [Drosophila pseudoobscura pseudoobscura] gb|EDW28096.1| GL27169 [Drosophila persimilis]
BGIBMGA014618-TA	9e-78	86	heat shock protein 70 [Nilaparvata lugens]
BGIBMGA014618-TA	9e-78	85	PREDICTED: heat shock 70 kDa protein cognate 4-like [Apis florea]
BGIBMGA014618-TA	9e-78	84	GJ10102 [Drosophila virilis] gb|EDW59766.1| GJ10102 [Drosophila virilis]
BGIBMGA014618-TA	9e-78	85	heat shock protein 70 [Drosophila montana]
BGIBMGA014594-TA	3e-69	97	nuclear factor NF-kappa-B p110 subunit isoform 1 [Bombyx mori] dbj|BAF74125.1| BmRelish1 [Bombyx mori]
BGIBMGA014524-TA	1e-134	91	serine protease precursor [Bombyx mori] dbj|BAA20136.1| serine protease precursor [Bombyx mori]
BGIBMGA014524-TA	1e-123	84	serine protease precursor [Bombyx mori] dbj|BAD13342.1| serine protease [Bombyx mori]
BGIBMGA014524-TA	1e-122	83	serine protease [Bombyx mandarina] gb|ABY58153.1| serine protease [Bombyx mandarina]
BGIBMGA014524-TA	1e-122	83	serine protease [Bombyx mori] gb|ABC26003.1| serine protease-2 [Bombyx mori]
BGIBMGA014525-TA	1e-66	100	30K protein 18 [Bombyx mori]
BGIBMGA014525-TA	1e-43	100	30K protein 18 [Bombyx mori]
BGIBMGA014525-TA	9e-64	96	30K protein 19 [Bombyx mori]
BGIBMGA014525-TA	4e-40	96	30K protein 19 [Bombyx mori]
BGIBMGA014525-TA	9e-64	96	paralytic peptide binding protein 2 [Bombyx mori] dbj|BAG70410.1| paralytic peptide binding protein 2 [Bombyx mori]
BGIBMGA014525-TA	4e-40	96	paralytic peptide binding protein 2 [Bombyx mori] dbj|BAG70410.1| paralytic peptide binding protein 2 [Bombyx mori]
BGIBMGA014525-TA	1e-43	100	30K protein 28, partial [Bombyx mori]
BGIBMGA014525-TA	7e-43	98	30K protein 16 [Bombyx mori]
BGIBMGA014525-TA	4e-40	96	30K protein 27 [Bombyx mori]
BGIBMGA014525-TA	3e-37	89	30K protein 22 [Bombyx mori]
BGIBMGA014490-TA	9e-64	90	hypothetical protein KGM_06681 [Danaus plexippus]
BGIBMGA014479-TA	3e-54	87	hypothetical protein KGM_10843 [Danaus plexippus]
BGIBMGA014479-TA	1e-30	100	Hox 1 [Bombyx mori]
BGIBMGA014479-TA	9e-29	83	lab, isoform B [Drosophila pseudoobscura pseudoobscura] gb|EIM52774.1| lab, isoform B [Drosophila pseudoobscura pseudoobscura]
BGIBMGA014479-TA	9e-29	83	lab, isoform A [Drosophila pseudoobscura pseudoobscura] gb|EDY68244.1| lab, isoform A [Drosophila pseudoobscura pseudoobscura]
BGIBMGA014479-TA	9e-29	83	GL22053 [Drosophila persimilis] gb|EDW34079.1| GL22053 [Drosophila persimilis]
BGIBMGA014479-TA	9e-29	81	GF17803 [Drosophila ananassae] gb|EDV42084.1| GF17803 [Drosophila ananassae]
BGIBMGA014479-TA	2e-28	89	labial, isoform B [Drosophila melanogaster] gb|AFH06272.1| labial, isoform B [Drosophila melanogaster]
BGIBMGA014479-TA	2e-28	89	GD19533 [Drosophila simulans] gb|EDX11896.1| GD19533 [Drosophila simulans]
BGIBMGA014479-TA	2e-28	89	GM10536 [Drosophila sechellia] gb|EDW55133.1| GM10536 [Drosophila sechellia]
BGIBMGA014479-TA	2e-28	89	GG10324 [Drosophila erecta] gb|EDV48062.1| GG10324 [Drosophila erecta]
BGIBMGA014479-TA	2e-28	89	F24 protein (long form) (AA 141-629) [Drosophila melanogaster]
BGIBMGA014479-TA	2e-28	89	labial, isoform A [Drosophila melanogaster] gb|AAD19811.1| homeodomain protein [Drosophila melanogaster] gb|AAF54098.1| labial, isoform A [Drosophila melanogaster] gb|AAM11417.1| RE63854p [Drosophila melanogaster] gb|ACL83819.1| lab-PA [synthetic construct] gb|ACL92682.1| lab-PA [synthetic construct]
BGIBMGA014479-TA	2e-28	89	labial protein [Drosophila melanogaster]
BGIBMGA014479-TA	2e-28	89	RecName: Full=Homeotic protein labial; AltName: Full=F24; AltName: Full=F90-2
BGIBMGA014479-TA	2e-28	89	labial protein [Drosophila melanogaster]
BGIBMGA014479-TA	2e-28	86	labial [Sacculina carcini]
BGIBMGA014479-TA	3e-28	87	Hox1 [Flaccisagitta enflata]
BGIBMGA014479-TA	3e-28	87	lab [Drosophila virilis] gb|EDW67051.1| lab [Drosophila virilis]
BGIBMGA014479-TA	3e-28	87	GH19490 [Drosophila grimshawi] gb|EDV93735.1| GH19490 [Drosophila grimshawi]
BGIBMGA014479-TA	4e-28	87	GK10836 [Drosophila willistoni] gb|EDW81777.1| GK10836 [Drosophila willistoni]
BGIBMGA014479-TA	2e-27	88	homeobox protein, putative [Ixodes scapularis] gb|EEC15651.1| homeobox protein, putative [Ixodes scapularis]
BGIBMGA014479-TA	2e-26	83	PREDICTED: homeobox protein Hox-A1 [Gallus gallus]
BGIBMGA014479-TA	4e-26	89	HoxC1 [Latimeria menadoensis]
BGIBMGA014479-TA	4e-26	90	polypeptide containing F90-2 homeo box, partial [Drosophila melanogaster]
BGIBMGA014479-TA	5e-26	81	PREDICTED: homeobox protein Hox-A1-like [Meleagris gallopavo]
BGIBMGA014479-TA	1e-25	92	PREDICTED: uncharacterized protein LOC100898565 [Metaseiulus occidentalis]
BGIBMGA014479-TA	2e-25	90	homeodomain protein HoxA1a [Squaliobarbus curriculus]
BGIBMGA014479-TA	2e-25	90	homeodomain protein HoxA1a [Hypophthalmichthys molitrix]
BGIBMGA014479-TA	4e-25	89	homeodomain protein HoxA1a [Ochetobius elongatus]
BGIBMGA014479-TA	4e-25	87	homeodomain transcription factor labial [Drosophila virilis]
BGIBMGA014479-TA	4e-25	87	homeodomain transcription factor labial [Drosophila virilis]
BGIBMGA014479-TA	5e-25	89	homeodomain protein HoxA1a [Opsariichthys bidens]
BGIBMGA014479-TA	5e-25	91	Lox7 [Helobdella triserialis]
BGIBMGA014479-TA	6e-25	89	homeodomain protein HoxA1a [Hypophthalmichthys nobilis]
BGIBMGA014479-TA	6e-25	84	transcription factor Hox1 [Metacrinus rotundus]
BGIBMGA014479-TA	8e-25	91	homeodomain protein HoxA1a [Mylopharyngodon piceus]
BGIBMGA014479-TA	1e-24	87	homeobox protein [Danio rerio]
BGIBMGA014479-TA	1e-24	87	SI:dZ227P06.2.2 (homeo box A1a) [Danio rerio] emb|CAK10853.1| homeo box A1a [Danio rerio]
BGIBMGA014479-TA	1e-24	87	Hoxa1a protein [Danio rerio]
BGIBMGA014479-TA	1e-24	87	homeobox protein Hox-A1a [Danio rerio] sp|Q98SI1.1|HXA1A_DANRE RecName: Full=Homeobox protein Hox-A1a; Short=Hox-A1 emb|CAC34565.1| Hoxa1a protein [Danio rerio] emb|CAD52136.1| SI:dZ227P06.2.1 (homeo box A1a) [Danio rerio] emb|CAK10852.1| homeo box A1a [Danio rerio] gb|AAI62701.1| Hoxa1a protein [Danio rerio]
BGIBMGA014479-TA	1e-24	87	labial homeodomain protein [Lingula anatina]
BGIBMGA014479-TA	2e-24	88	PREDICTED: uncharacterized protein LOC576580 [Strongylocentrotus purpuratus]
BGIBMGA014479-TA	2e-24	85	Hox-A1a [Anguilla japonica]
BGIBMGA014479-TA	2e-24	85	Homeobox A1a [Anguilla anguilla]
BGIBMGA014479-TA	2e-24	91	Hox1 protein, partial [Isodiametra pulchra]
BGIBMGA014479-TA	2e-24	90	labial homeotic protein [Anopheles gambiae]
BGIBMGA014479-TA	4e-24	91	homeodomain protein HoxA1a [Ctenopharyngodon idella]
BGIBMGA014479-TA	4e-24	90	homeodomain transcription factor [Balanoglossus simodensis]
BGIBMGA014479-TA	4e-24	90	transcription factor Hox1 [Ptychodera flava]
BGIBMGA014479-TA	7e-24	87	homeodomain protein HoxA1a [Luciobrama macrocephalus]
BGIBMGA014479-TA	7e-24	90	homeobox 1 [Saccoglossus kowalevskii] gb|AAP79296.1| hox1 [Saccoglossus kowalevskii]
BGIBMGA014479-TA	9e-24	90	homeobox transcription factor 1 [Symsagittifera roscoffensis]
BGIBMGA014479-TA	9e-24	90	anterior class Hox protein [Convolutriloba longifissura]
BGIBMGA014479-TA	9e-24	90	anterior Hox1 [Convolutriloba retrogemma]
BGIBMGA014479-TA	9e-24	90	Hox1 protein [Symsagittifera roscoffensis]
BGIBMGA014479-TA	2e-23	83	labial protein [Glomeris marginata]
BGIBMGA014467-TA	2e-34	100	CCHamide precursor [Bombyx mori] dbj|BAG55002.1| CCHamide [Bombyx mori]
BGIBMGA014466-TA	2e-07	96	CCHamide precursor [Bombyx mori] dbj|BAG55002.1| CCHamide [Bombyx mori]
BGIBMGA014466-TA	3e-07	100	CCHamide precursor [Bombyx mori] dbj|BAG55002.1| CCHamide [Bombyx mori]
BGIBMGA014445-TA	3e-27	80	hypothetical protein KGM_09763 [Danaus plexippus]
BGIBMGA014446-TA	1e-129	90	hypothetical protein KGM_18857 [Danaus plexippus]
BGIBMGA014229-TA	3e-78	81	olfactory receptor [Bombyx mori]
BGIBMGA014229-TA	1e-77	81	olfactory receptor 47 [Bombyx mori] tpg|DAA06003.1| TPA_exp: odorant receptor 47 [Bombyx mori]
BGIBMGA014229-TA	5e-77	80	odorant receptor 47 [Bombyx mori]
BGIBMGA013649-TA	1e-102	85	hypothetical protein KGM_00859 [Danaus plexippus]
BGIBMGA013649-TA	1e-100	88	PREDICTED: LOW QUALITY PROTEIN: protein EFR3 homolog cmp44E-like [Apis florea]
BGIBMGA013649-TA	1e-100	88	PREDICTED: protein EFR3 homolog cmp44E isoform 1 [Apis mellifera]
BGIBMGA013649-TA	1e-100	88	PREDICTED: protein EFR3 homolog cmp44E isoform 2 [Apis mellifera]
BGIBMGA013649-TA	1e-100	88	PREDICTED: protein EFR3 homolog cmp44E-like [Megachile rotundata]
BGIBMGA013649-TA	1e-99	88	Protein EFR3-like protein cmp44E [Acromyrmex echinatior]
BGIBMGA013649-TA	1e-99	88	PREDICTED: protein EFR3 homolog cmp44E-like isoform 2 [Bombus terrestris]
BGIBMGA013649-TA	3e-99	88	Protein EFR3-like protein cmp44E [Harpegnathos saltator]
BGIBMGA013649-TA	4e-99	87	hypothetical protein SINV_16156 [Solenopsis invicta]
BGIBMGA013649-TA	7e-99	88	PREDICTED: protein EFR3 homolog cmp44E-like [Bombus impatiens]
BGIBMGA013649-TA	7e-99	88	PREDICTED: protein EFR3 homolog cmp44E-like isoform 3 [Bombus terrestris]
BGIBMGA013649-TA	7e-99	88	PREDICTED: protein EFR3 homolog cmp44E-like isoform 1 [Bombus terrestris]
BGIBMGA013649-TA	1e-96	87	Protein EFR3-like protein cmp44E [Camponotus floridanus]
BGIBMGA013649-TA	2e-95	86	PREDICTED: protein EFR3 homolog cmp44E-like isoform 2 [Nasonia vitripennis]
BGIBMGA013649-TA	2e-95	86	PREDICTED: protein EFR3 homolog cmp44E-like isoform 1 [Nasonia vitripennis]
BGIBMGA013649-TA	1e-92	83	PREDICTED: similar to conserved hypothetical protein [Tribolium castaneum]
BGIBMGA013649-TA	1e-92	83	hypothetical protein TcasGA2_TC009038 [Tribolium castaneum]
BGIBMGA013649-TA	2e-91	80	AGAP012183-PA [Anopheles gambiae str. PEST] gb|EAL38737.3| AGAP012183-PA [Anopheles gambiae str. PEST]
BGIBMGA013649-TA	1e-90	81	hypothetical protein AND_06540 [Anopheles darlingi]
BGIBMGA013649-TA	2e-89	80	conserved membrane protein at 44E, putative [Aedes aegypti] gb|EAT40399.1| conserved membrane protein at 44E, putative [Aedes aegypti]
BGIBMGA013649-TA	5e-88	80	PREDICTED: protein EFR3 homolog cmp44E-like isoform 1 [Acyrthosiphon pisum]
BGIBMGA013649-TA	7e-87	81	PREDICTED: protein EFR3 homolog cmp44E-like isoform 2 [Acyrthosiphon pisum]
BGIBMGA013537-TA	8e-99	85	ubiquitin-like modifier-activating enzyme 5 [Bombyx mori] sp|B9VJ80.1|UBA5_BOMMO RecName: Full=Ubiquitin-like modifier-activating enzyme 5; Short=Ubiquitin-activating enzyme 5 gb|ACL99855.1| ubiquitin-activating enzyme E1-like protein [Bombyx mori]
BGIBMGA013537-TA	1e-87	85	ubiquitin-like modifier-activating enzyme 5 [Danaus plexippus]
BGIBMGA013537-TA	2e-06	87	hypothetical protein OsJ_06853 [Oryza sativa Japonica Group]
BGIBMGA013537-TA	2e-17	82	RE51892p [Drosophila melanogaster]
BGIBMGA013537-TA	9e-16	100	hypothetical protein [Bombyx mori]
BGIBMGA013537-TA	1e-14	95	hypothetical protein, partial [Poecilocampa populi]
BGIBMGA013537-TA	1e-14	95	hypothetical protein, partial [Lasiocampa quercus]
BGIBMGA013537-TA	1e-14	95	hypothetical protein [Malacosoma americanum]
BGIBMGA013537-TA	2e-14	92	hypothetical protein, partial [Lagoa crispata]
BGIBMGA013537-TA	2e-14	95	hypothetical protein, partial [Acraga philetera]
BGIBMGA013537-TA	2e-14	92	hypothetical protein, partial [Apoda biguttata]
BGIBMGA013537-TA	2e-14	92	hypothetical protein [Hyles lineata]
BGIBMGA013537-TA	3e-14	92	hypothetical protein, partial [Podosesia syringae]
BGIBMGA013537-TA	3e-14	92	hypothetical protein, partial [Lacosoma chiridota]
BGIBMGA013537-TA	4e-14	90	hypothetical protein, partial [Spodoptera frugiperda]
BGIBMGA013537-TA	4e-14	92	hypothetical protein, partial [Pollanisus sp. JCR-2011]
BGIBMGA013537-TA	4e-14	92	hypothetical protein, partial [Melittia cucurbitae]
BGIBMGA013537-TA	4e-14	92	hypothetical protein, partial [Emmelina monodactyla]
BGIBMGA013537-TA	4e-14	92	hypothetical protein, partial [Ethmia eupostica]
BGIBMGA013537-TA	4e-14	92	hypothetical protein, partial [Euclea delphinii]
BGIBMGA013537-TA	4e-14	92	hypothetical protein, partial [Dalcerides ingenita]
BGIBMGA013537-TA	4e-14	92	hypothetical protein, partial [Cyclotorna sp. JCR-2011]
BGIBMGA013537-TA	4e-14	92	hypothetical protein, partial [Axia margarita]
BGIBMGA013537-TA	4e-14	92	hypothetical protein, partial [Amauta cacica]
BGIBMGA013537-TA	4e-14	92	hypothetical protein, partial [Apha aequalis]
BGIBMGA013537-TA	4e-14	92	hypothetical protein [Saturnia naessigi]
BGIBMGA013537-TA	4e-14	92	hypothetical protein [Paonias myops]
BGIBMGA013537-TA	4e-14	92	hypothetical protein [Phiditia sp. JCR-2009]
BGIBMGA013537-TA	4e-14	92	hypothetical protein [Manduca sexta]
BGIBMGA013537-TA	4e-14	92	putative hypothetical 44.9 kDa protein [Prodoxus quinquepunctellus]
BGIBMGA013537-TA	4e-14	92	putative hypothetical 44.9 kDa protein [Antheraea paukstadtorum]
BGIBMGA013537-TA	4e-14	92	putative hypothetical 44.9 kDa protein [Lithobius forticatus]
BGIBMGA013537-TA	5e-14	92	hypothetical protein, partial [Trogoptera salvita]
BGIBMGA013537-TA	8e-14	90	hypothetical protein, partial [Hemerophila felis]
BGIBMGA013537-TA	8e-14	90	hypothetical protein, partial [Atteva punctella]
BGIBMGA013537-TA	1e-13	87	hypothetical protein, partial [Urodus decens]
BGIBMGA013537-TA	1e-13	90	hypothetical protein, partial [Tolype notialis]
BGIBMGA013537-TA	1e-13	90	hypothetical protein, partial [Caloptilia bimaculatella]
BGIBMGA013537-TA	1e-13	90	hypothetical protein [Nataxa flavescens]
BGIBMGA013537-TA	2e-13	90	hypothetical protein, partial [Euclemensia bassettella]
BGIBMGA013537-TA	2e-13	90	hypothetical protein [Oxytenis modestia]
BGIBMGA013537-TA	2e-13	90	hypothetical protein [Lemonia dumi]
BGIBMGA013537-TA	2e-13	87	hypothetical protein [Scolopendra polymorpha]
BGIBMGA013537-TA	2e-13	90	putative hypothetical 44.9 kDa protein [Forficula auricularia]
BGIBMGA013537-TA	2e-13	90	hypothetical protein, partial [Synemon plana]
BGIBMGA013537-TA	2e-13	90	hypothetical protein [Mirina christophi]
BGIBMGA013537-TA	2e-13	90	hypothetical protein [Pedetontus saltator]
BGIBMGA013537-TA	2e-13	90	hypothetical protein [Machiloides banksi]
BGIBMGA013537-TA	2e-13	90	hypothetical protein [Ctenolepisma lineata]
BGIBMGA013537-TA	2e-13	90	putative hypothetical 44.9 kDa protein [Cydia pomonella]
BGIBMGA013537-TA	3e-13	90	hypothetical protein, partial [Argyrotaenia alisellana]
BGIBMGA013537-TA	3e-13	90	hypothetical protein [Prismosticta fenestrata]
BGIBMGA013537-TA	4e-13	87	hypothetical protein, partial [Janiodes laverna nigropuncta]
BGIBMGA013537-TA	4e-13	90	hypothetical protein [Nicoletia meinerti]
BGIBMGA013385-TA	3e-50	88	hypothetical protein TcasGA2_TC015529 [Tribolium castaneum]
BGIBMGA013385-TA	1e-44	92	PREDICTED: hypothetical protein LOC100645300 [Bombus terrestris]
BGIBMGA013385-TA	1e-44	92	hypothetical protein G5I_00346 [Acromyrmex echinatior]
BGIBMGA013414-TA	4e-42	85	hypothetical protein KGM_18352 [Danaus plexippus]
BGIBMGA012565-TA	6e-84	87	hypothetical protein KGM_09593 [Danaus plexippus]
BGIBMGA012565-TA	6e-79	87	control protein HCTL026 [Heliconius erato]
BGIBMGA012565-TA	4e-78	81	Decaprenyl-diphosphate synthase subunit, putative [Pediculus humanus corporis] gb|EEB13836.1| Decaprenyl-diphosphate synthase subunit, putative [Pediculus humanus corporis]
BGIBMGA012565-TA	2e-77	80	PREDICTED: decaprenyl-diphosphate synthase subunit 1-like [Nasonia vitripennis]
BGIBMGA012565-TA	2e-46	84	PREDICTED: decaprenyl-diphosphate synthase subunit 1-like [Acyrthosiphon pisum]
BGIBMGA012476-TA	4e-42	100	bombyxinA-2 [Bombyx mori]
BGIBMGA012385-TA	0	99	cytochrome P450 6AB4 [Bombyx mori] gb|ABK27873.1| Cyp6AB4 [Bombyx mori]
BGIBMGA012385-TA	0	99	cytochrome 6AB4 [Bombyx mori]
BGIBMGA012385-TA	0	99	cytochrome P450 [Bombyx mori]
BGIBMGA012385-TA	0	98	CYP6AB4 [Bombyx mandarina]
BGIBMGA006971-TA	1e-152	84	sulfotransferase [Bombyx mori]
BGIBMGA006971-TA	1e-150	83	estrogen sulfotransferase [Bombyx mori] gb|ABF51496.1| estrogen sulfotransferase [Bombyx mori]
BGIBMGA006972-TA	1e-164	88	sulfotransferase [Bombyx mori]
BGIBMGA006972-TA	1e-163	88	estrogen sulfotransferase [Bombyx mori] gb|ABF51496.1| estrogen sulfotransferase [Bombyx mori]
BGIBMGA005913-TA	1e-151	86	voltage-gated ion channel [Danaus plexippus]
BGIBMGA003292-TA	0	92	serine protease inhibitor 16 precursor [Bombyx mori] gb|ACG61179.1| serpin-16 [Bombyx mori]
BGIBMGA003292-TA	1e-180	83	serine protease inhibitor 18 precursor [Bombyx mori] gb|ACG61181.1| serpin-18 [Bombyx mori]
BGIBMGA003292-TA	1e-178	83	serine protease inhibitor 22 precursor [Bombyx mori] gb|ACG61185.1| serpin-22 [Bombyx mori]
BGIBMGA002371-TA	1e-73	83	putative 50S ribosomal protein L20 [Danaus plexippus]
BGIBMGA002370-TA	4e-35	84	hypothetical protein KGM_14148 [Danaus plexippus]
BGIBMGA014554-TA	2e-83	84	ORF1 [Bombyx mori]
BGIBMGA014546-TA	1e-102	89	hypothetical protein KGM_14113 [Danaus plexippus]
BGIBMGA014547-TA	5e-85	94	hypothetical protein KGM_14114 [Danaus plexippus]
BGIBMGA014490-TA	9e-64	90	hypothetical protein KGM_06681 [Danaus plexippus]
BGIBMGA014445-TA	3e-27	80	hypothetical protein KGM_09763 [Danaus plexippus]
BGIBMGA014446-TA	1e-129	90	hypothetical protein KGM_18857 [Danaus plexippus]
BGIBMGA014229-TA	3e-78	81	olfactory receptor [Bombyx mori]
BGIBMGA014229-TA	1e-77	81	olfactory receptor 47 [Bombyx mori] tpg|DAA06003.1| TPA_exp: odorant receptor 47 [Bombyx mori]
BGIBMGA014229-TA	5e-77	80	odorant receptor 47 [Bombyx mori]
BGIBMGA014052-TA	3e-26	81	hypothetical protein KGM_17264 [Danaus plexippus]
BGIBMGA014051-TA	5e-81	82	programmed cell death 4a [Danaus plexippus]
BGIBMGA002371-TA	1e-73	83	putative 50S ribosomal protein L20 [Danaus plexippus]
BGIBMGA002370-TA	4e-35	84	hypothetical protein KGM_14148 [Danaus plexippus]
BGIBMGA014619-TA	1e-113	98	sulfotransferase [Bombyx mori]
BGIBMGA014619-TA	8e-13	94	sulfotransferase [Bombyx mori]
BGIBMGA014619-TA	1e-113	98	estrogen sulfotransferase [Bombyx mori] gb|ABF51496.1| estrogen sulfotransferase [Bombyx mori]
BGIBMGA014619-TA	7e-11	89	estrogen sulfotransferase [Bombyx mori] gb|ABF51496.1| estrogen sulfotransferase [Bombyx mori]
BGIBMGA014594-TA	3e-69	97	nuclear factor NF-kappa-B p110 subunit isoform 1 [Bombyx mori] dbj|BAF74125.1| BmRelish1 [Bombyx mori]
BGIBMGA014554-TA	2e-83	84	ORF1 [Bombyx mori]
BGIBMGA014546-TA	1e-102	89	hypothetical protein KGM_14113 [Danaus plexippus]
BGIBMGA014547-TA	5e-85	94	hypothetical protein KGM_14114 [Danaus plexippus]
BGIBMGA014490-TA	9e-64	90	hypothetical protein KGM_06681 [Danaus plexippus]
BGIBMGA014467-TA	2e-34	100	CCHamide precursor [Bombyx mori] dbj|BAG55002.1| CCHamide [Bombyx mori]
BGIBMGA014466-TA	2e-07	96	CCHamide precursor [Bombyx mori] dbj|BAG55002.1| CCHamide [Bombyx mori]
BGIBMGA014466-TA	3e-07	100	CCHamide precursor [Bombyx mori] dbj|BAG55002.1| CCHamide [Bombyx mori]
BGIBMGA014042-TA	1e-137	87	voltage-gated ion channel [Danaus plexippus]
BGIBMGA014042-TA	6e-07	100	voltage-gated ion channel [Danaus plexippus]
BGIBMGA014042-TA	6e-07	100	AGAP003921-PA [Anopheles gambiae str. PEST] gb|EAA43664.5| AGAP003921-PA [Anopheles gambiae str. PEST]
BGIBMGA014042-TA	6e-07	100	hypothetical protein TcasGA2_TC001338 [Tribolium castaneum]
BGIBMGA014042-TA	6e-07	100	PREDICTED: similar to voltage-gated ion channel [Tribolium castaneum]
BGIBMGA014042-TA	6e-07	100	GH12930 [Drosophila grimshawi] gb|EDW00557.1| GH12930 [Drosophila grimshawi]
BGIBMGA014042-TA	6e-07	100	GF22557 [Drosophila ananassae] gb|EDV35074.1| GF22557 [Drosophila ananassae]
BGIBMGA014042-TA	6e-07	100	GA13546 [Drosophila pseudoobscura pseudoobscura] gb|EAL31876.2| GA13546 [Drosophila pseudoobscura pseudoobscura]
BGIBMGA014042-TA	6e-07	100	GK20157 [Drosophila willistoni] gb|EDW75402.1| GK20157 [Drosophila willistoni]
BGIBMGA014042-TA	6e-07	100	GI15440 [Drosophila mojavensis] gb|EDW06906.1| GI15440 [Drosophila mojavensis]
BGIBMGA014042-TA	6e-07	100	GE17135 [Drosophila yakuba] gb|EDX01669.1| GE17135 [Drosophila yakuba]
BGIBMGA014042-TA	6e-07	100	GM17671 [Drosophila sechellia] gb|EDW48859.1| GM17671 [Drosophila sechellia]
BGIBMGA014042-TA	6e-07	100	GG17841 [Drosophila erecta] gb|EDV47107.1| GG17841 [Drosophila erecta]
BGIBMGA014042-TA	6e-07	100	alpha1U protein [Drosophila melanogaster]
BGIBMGA014042-TA	6e-07	100	narrow abdomen, isoform E [Drosophila melanogaster] gb|AAF48365.3| narrow abdomen, isoform E [Drosophila melanogaster]
BGIBMGA014042-TA	6e-07	100	narrow abdomen, isoform D [Drosophila melanogaster] gb|ABW09413.1| narrow abdomen, isoform D [Drosophila melanogaster]
BGIBMGA014042-TA	6e-07	100	voltage-gated ion channel [Aedes aegypti] gb|EAT41587.1| voltage-gated ion channel [Aedes aegypti]
BGIBMGA014042-TA	6e-07	100	Sodium leak channel non-selective protein [Harpegnathos saltator]
BGIBMGA014042-TA	6e-07	100	PREDICTED: sodium leak channel non-selective protein-like [Nasonia vitripennis]
BGIBMGA014042-TA	6e-07	100	Sodium leak channel non-selective protein [Camponotus floridanus]
BGIBMGA014042-TA	6e-07	100	Sodium leak channel non-selective protein [Acromyrmex echinatior]
BGIBMGA014042-TA	1e-107	81	voltage-gated ion channel [Culex quinquefasciatus] gb|EDS31804.1| voltage-gated ion channel [Culex quinquefasciatus]
BGIBMGA014042-TA	6e-07	100	voltage-gated ion channel [Culex quinquefasciatus] gb|EDS31804.1| voltage-gated ion channel [Culex quinquefasciatus]
BGIBMGA014042-TA	6e-07	100	hypothetical protein SINV_06440 [Solenopsis invicta]
BGIBMGA014042-TA	6e-07	100	voltage-gated ion channel, putative [Pediculus humanus corporis] gb|EEB11709.1| voltage-gated ion channel, putative [Pediculus humanus corporis]
BGIBMGA014042-TA	6e-07	100	PREDICTED: sodium leak channel non-selective protein-like [Megachile rotundata]
BGIBMGA014042-TA	6e-07	100	PREDICTED: sodium leak channel non-selective protein-like [Bombus impatiens]
BGIBMGA014042-TA	6e-07	100	PREDICTED: sodium leak channel non-selective protein-like [Bombus terrestris]
BGIBMGA014042-TA	6e-07	100	PREDICTED: sodium leak channel non-selective protein-like [Acyrthosiphon pisum]
BGIBMGA014042-TA	6e-07	100	hypothetical protein DAPPUDRAFT_56737 [Daphnia pulex]
BGIBMGA014042-TA	6e-07	100	PREDICTED: sodium leak channel non-selective protein [Metaseiulus occidentalis]
BGIBMGA014042-TA	2e-85	90	hypothetical protein AND_15282 [Anopheles darlingi]
BGIBMGA014042-TA	4e-06	93	PREDICTED: sodium leak channel non-selective protein-like [Anolis carolinensis]
BGIBMGA014042-TA	4e-06	93	PREDICTED: sodium leak channel non-selective protein-like [Ailuropoda melanoleuca] gb|EFB25972.1| hypothetical protein PANDA_002839 [Ailuropoda melanoleuca]
BGIBMGA014042-TA	4e-06	93	voltage gated channel like 1, isoform CRA_c [Homo sapiens]
BGIBMGA014042-TA	4e-06	93	PREDICTED: sodium leak channel non-selective protein-like [Sus scrofa]
BGIBMGA014042-TA	4e-06	93	PREDICTED: sodium leak channel non-selective protein [Sarcophilus harrisii]
BGIBMGA014042-TA	4e-06	93	PREDICTED: sodium leak channel non-selective protein-like [Cricetulus griseus]
BGIBMGA014042-TA	4e-06	93	PREDICTED: sodium leak channel non-selective protein [Monodelphis domestica]
BGIBMGA014042-TA	4e-06	93	sodium leak channel non-selective protein [Macaca mulatta] gb|AFE63545.1| sodium leak channel non-selective protein [Macaca mulatta]
BGIBMGA014042-TA	4e-06	93	Voltage gated channel-like protein 1 [Macaca fascicularis] gb|AFJ70250.1| sodium leak channel non-selective protein [Macaca mulatta]
BGIBMGA014042-TA	4e-06	93	PREDICTED: sodium leak channel non-selective protein [Ornithorhynchus anatinus]
BGIBMGA014042-TA	4e-06	93	PREDICTED: sodium leak channel non-selective protein [Nomascus leucogenys]
BGIBMGA014042-TA	4e-06	93	PREDICTED: LOW QUALITY PROTEIN: sodium leak channel non-selective protein-like [Callithrix jacchus]
BGIBMGA014042-TA	4e-06	93	voltage gated channel like 1 [synthetic construct]
BGIBMGA014042-TA	4e-06	93	unnamed protein product [Homo sapiens]
BGIBMGA014042-TA	4e-06	93	brain voltage-gated cation channel [Rattus norvegicus]
BGIBMGA014042-TA	4e-06	93	brain voltage-gated cation channel [Rattus norvegicus]
BGIBMGA014042-TA	4e-06	93	RecName: Full=Sodium leak channel non-selective protein; AltName: Full=Voltage gated channel-like protein 1
BGIBMGA014042-TA	4e-06	93	rCG37070 [Rattus norvegicus]
BGIBMGA014042-TA	4e-06	93	sodium leak channel non-selective protein [Mus musculus]
BGIBMGA014042-TA	4e-06	93	voltage gated channel like 1, isoform CRA_d [Homo sapiens]
BGIBMGA014042-TA	4e-06	93	RecName: Full=Sodium leak channel non-selective protein; AltName: Full=Four domain-type voltage-gated ion channel alpha-1 subunit; AltName: Full=Voltage gated channel-like protein 1 gb|AAS65873.1| four domain-type voltage-gated ion channel alpha-1 subunit [Rattus norvegicus]
BGIBMGA014042-TA	4e-06	93	sodium leak channel non-selective protein [Homo sapiens] ref|XP_001149573.1| PREDICTED: sodium leak channel non-selective protein isoform 1 [Pan troglodytes] sp|Q8IZF0.1|NALCN_HUMAN RecName: Full=Sodium leak channel non-selective protein; AltName: Full=CanIon; AltName: Full=Voltage gated channel-like protein 1 gb|AAN10255.1| putative 4 repeat voltage-gated ion channel [Homo sapiens] emb|CAH73919.…
BGIBMGA014042-TA	4e-06	93	PREDICTED: sodium leak channel non-selective protein isoform 2 [Oreochromis niloticus]
BGIBMGA014042-TA	4e-06	93	PREDICTED: sodium leak channel non-selective protein isoform 1 [Oreochromis niloticus]
BGIBMGA014042-TA	4e-06	93	PREDICTED: sodium leak channel, non-selective [Taeniopygia guttata]
BGIBMGA014042-TA	4e-06	93	PREDICTED: sodium leak channel non-selective protein [Gallus gallus]
BGIBMGA014042-TA	4e-06	93	PREDICTED: sodium leak channel non-selective protein-like [Cavia porcellus]
BGIBMGA014042-TA	4e-06	93	PREDICTED: sodium leak channel non-selective protein [Otolemur garnettii]
BGIBMGA014042-TA	4e-06	93	PREDICTED: sodium leak channel non-selective protein [Canis lupus familiaris]
BGIBMGA014042-TA	4e-06	93	PREDICTED: voltage gated channel like 1 [Oryctolagus cuniculus]
BGIBMGA014042-TA	4e-06	93	PREDICTED: sodium leak channel non-selective protein [Equus caballus]
BGIBMGA014042-TA	4e-06	93	sodium leak channel non-selective protein precursor [Danio rerio]
BGIBMGA014042-TA	4e-06	93	novel protein similar to vertebrate voltage gated channel like 1 (VGCNL1, zgc:113349) [Danio rerio]
BGIBMGA014042-TA	4e-06	93	Sodium leak channel non-selective protein [Heterocephalus glaber]
BGIBMGA014042-TA	4e-06	93	PREDICTED: LOW QUALITY PROTEIN: sodium leak channel non-selective protein-like [Loxodonta africana]
BGIBMGA014042-TA	4e-06	93	unnamed protein product [Homo sapiens]
BGIBMGA014042-TA	4e-06	89	CBN-NCA-2 protein [Caenorhabditis brenneri]
BGIBMGA014042-TA	6e-06	89	CRE-NCA-1 protein [Caenorhabditis remanei] gb|EFP08273.1| CRE-NCA-1 protein [Caenorhabditis remanei]
BGIBMGA014042-TA	6e-06	89	four domain-type voltage-gated ion channel alpha-1 subunit [Caenorhabditis elegans]
BGIBMGA014042-TA	6e-06	89	four domain-type voltage-gated ion channel alpha-1 subunit [Caenorhabditis elegans]
BGIBMGA014042-TA	6e-06	89	Protein UNC-77, isoform d [Caenorhabditis elegans] emb|CCD64246.1| Protein UNC-77, isoform d [Caenorhabditis elegans]
BGIBMGA014042-TA	6e-06	89	Protein UNC-77, isoform c [Caenorhabditis elegans] emb|CCD64245.1| Protein UNC-77, isoform c [Caenorhabditis elegans]
BGIBMGA014042-TA	3e-06	93	voltage-gated calcium channel [Loa loa]
BGIBMGA014042-TA	6e-06	89	hypothetical protein CAEBREN_01769 [Caenorhabditis brenneri]
BGIBMGA014042-TA	4e-06	89	Protein NCA-2, isoform b [Caenorhabditis elegans] gb|ABI94564.1| four domain-type voltage-gated ion channel alpha-1 subunit [Caenorhabditis elegans] emb|CCD65747.1| Protein NCA-2, isoform b [Caenorhabditis elegans]
BGIBMGA014042-TA	4e-06	89	Protein NCA-2, isoform a [Caenorhabditis elegans] gb|AAS65872.1| four domain-type voltage-gated ion channel alpha-1 subunit [Caenorhabditis elegans] emb|CCD65740.1| Protein NCA-2, isoform a [Caenorhabditis elegans]
BGIBMGA014042-TA	6e-07	100	GJ19065 [Drosophila virilis] gb|EDW65138.1| GJ19065 [Drosophila virilis]
BGIBMGA014042-TA	4e-06	93	sodium leak channel non-selective protein [Rattus norvegicus] gb|AAC68885.1| putative four repeat ion channel [Rattus norvegicus]
BGIBMGA014042-TA	4e-06	89	CRE-NCA-2 protein [Caenorhabditis remanei] gb|EFO98541.1| CRE-NCA-2 protein [Caenorhabditis remanei]
BGIBMGA014042-TA	4e-06	89	Hypothetical protein CBG18206 [Caenorhabditis briggsae]
BGIBMGA014042-TA	3e-06	93	Voltage-gated calcium channel, alpha subunit [Brugia malayi] gb|EDP30669.1| Voltage-gated calcium channel, alpha subunit [Brugia malayi]
BGIBMGA014042-TA	4e-06	93	PREDICTED: sodium leak channel non-selective protein [Pongo abelii]
BGIBMGA014042-TA	1e-06	96	voltage-dependent calcium channel [Schistosoma mansoni]
BGIBMGA014042-TA	6e-07	100	voltage-gated ion channel, putative [Ixodes scapularis] gb|EEC06683.1| voltage-gated ion channel, putative [Ixodes scapularis]
BGIBMGA014042-TA	1e-06	96	voltage-dependent calcium channel [Schistosoma mansoni]
BGIBMGA014042-TA	1e-64	90	GH27920p [Drosophila melanogaster]
BGIBMGA014042-TA	4e-06	93	PREDICTED: sodium leak channel non-selective protein isoform 1 [Bos taurus] ref|XP_002692026.1| PREDICTED: sodium leak channel non-selective protein [Bos taurus] gb|DAA23752.1| sodium leak channel, non-selective [Bos taurus]
BGIBMGA014042-TA	4e-06	93	PREDICTED: sodium leak channel non-selective protein-like [Sus scrofa]
BGIBMGA014042-TA	6e-07	100	PREDICTED: sodium leak channel non-selective protein [Apis mellifera]
BGIBMGA014042-TA	4e-06	93	mCG121664 [Mus musculus]
BGIBMGA014042-TA	6e-06	89	Protein UNC-77, isoform a [Caenorhabditis elegans] emb|CCD64243.1| Protein UNC-77, isoform a [Caenorhabditis elegans]
BGIBMGA014042-TA	6e-06	89	Hypothetical protein CBG05508 [Caenorhabditis briggsae]
BGIBMGA014042-TA	6e-06	89	hypothetical protein C11D2.6 - Caenorhabditis elegans
BGIBMGA014038-TA	1e-117	81	hypothetical protein KGM_04496 [Danaus plexippus]
BGIBMGA014018-TA	3e-33	82	hypothetical protein KGM_01104 [Danaus plexippus]
BGIBMGA013617-TA	1e-110	88	cadherin-like membrane protein [Bombyx mori]
BGIBMGA013617-TA	1e-110	88	cadherin-like membrane protein [Bombyx mori]
BGIBMGA013617-TA	1e-110	88	cadherin-like membrane protein [Bombyx mori]
BGIBMGA013617-TA	1e-110	88	cadherin-like membrane protein precursor [Bombyx mori] pir||JE0128 Bombyx mori receptor precursor - Bacillus thuringiensis dbj|BAA77212.1| BtR175 [Bombyx mori]
BGIBMGA013617-TA	4e-20	87	cadherin, partial [Trichoplusia ni] gb|AFK23414.1| cadherin, partial [Trichoplusia ni] gb|AFK23415.1| cadherin, partial [Trichoplusia ni] gb|AFK23416.1| cadherin, partial [Trichoplusia ni] gb|AFK23417.1| cadherin, partial [Trichoplusia ni]
BGIBMGA013616-TA	0	87	cadherin-like membrane protein precursor [Bombyx mori] pir||JE0128 Bombyx mori receptor precursor - Bacillus thuringiensis dbj|BAA77212.1| BtR175 [Bombyx mori]
BGIBMGA013616-TA	1e-16	88	cadherin-like membrane protein precursor [Bombyx mori] pir||JE0128 Bombyx mori receptor precursor - Bacillus thuringiensis dbj|BAA77212.1| BtR175 [Bombyx mori]
BGIBMGA013616-TA	0	87	cadherin-like membrane protein [Bombyx mori]
BGIBMGA013616-TA	1e-16	88	cadherin-like membrane protein [Bombyx mori]
BGIBMGA013616-TA	0	87	cadherin-like membrane protein [Bombyx mori]
BGIBMGA013616-TA	1e-16	88	cadherin-like membrane protein [Bombyx mori]
BGIBMGA013616-TA	0	87	cadherin-like membrane protein [Bombyx mori]
BGIBMGA013616-TA	1e-16	88	cadherin-like membrane protein [Bombyx mori]
BGIBMGA013616-TA	2e-11	80	cadherin-like protein [Heliothis virescens]
BGIBMGA013616-TA	2e-11	80	cadherin-like Cry1Ac receptor [Heliothis virescens]
BGIBMGA013537-TA	8e-99	85	ubiquitin-like modifier-activating enzyme 5 [Bombyx mori] sp|B9VJ80.1|UBA5_BOMMO RecName: Full=Ubiquitin-like modifier-activating enzyme 5; Short=Ubiquitin-activating enzyme 5 gb|ACL99855.1| ubiquitin-activating enzyme E1-like protein [Bombyx mori]
BGIBMGA013537-TA	1e-87	85	ubiquitin-like modifier-activating enzyme 5 [Danaus plexippus]
BGIBMGA013537-TA	2e-06	87	hypothetical protein OsJ_06853 [Oryza sativa Japonica Group]
BGIBMGA013537-TA	2e-17	82	RE51892p [Drosophila melanogaster]
BGIBMGA013537-TA	9e-16	100	hypothetical protein [Bombyx mori]
BGIBMGA013537-TA	1e-14	95	hypothetical protein, partial [Poecilocampa populi]
BGIBMGA013537-TA	1e-14	95	hypothetical protein, partial [Lasiocampa quercus]
BGIBMGA013537-TA	1e-14	95	hypothetical protein [Malacosoma americanum]
BGIBMGA013537-TA	2e-14	92	hypothetical protein, partial [Lagoa crispata]
BGIBMGA013537-TA	2e-14	95	hypothetical protein, partial [Acraga philetera]
BGIBMGA013537-TA	2e-14	92	hypothetical protein, partial [Apoda biguttata]
BGIBMGA013537-TA	2e-14	92	hypothetical protein [Hyles lineata]
BGIBMGA013537-TA	3e-14	92	hypothetical protein, partial [Podosesia syringae]
BGIBMGA013537-TA	3e-14	92	hypothetical protein, partial [Lacosoma chiridota]
BGIBMGA013537-TA	4e-14	90	hypothetical protein, partial [Spodoptera frugiperda]
BGIBMGA013537-TA	4e-14	92	hypothetical protein, partial [Pollanisus sp. JCR-2011]
BGIBMGA013537-TA	4e-14	92	hypothetical protein, partial [Melittia cucurbitae]
BGIBMGA013537-TA	4e-14	92	hypothetical protein, partial [Emmelina monodactyla]
BGIBMGA013537-TA	4e-14	92	hypothetical protein, partial [Ethmia eupostica]
BGIBMGA013537-TA	4e-14	92	hypothetical protein, partial [Euclea delphinii]
BGIBMGA013537-TA	4e-14	92	hypothetical protein, partial [Dalcerides ingenita]
BGIBMGA013537-TA	4e-14	92	hypothetical protein, partial [Cyclotorna sp. JCR-2011]
BGIBMGA013537-TA	4e-14	92	hypothetical protein, partial [Axia margarita]
BGIBMGA013537-TA	4e-14	92	hypothetical protein, partial [Amauta cacica]
BGIBMGA013537-TA	4e-14	92	hypothetical protein, partial [Apha aequalis]
BGIBMGA013537-TA	4e-14	92	hypothetical protein [Saturnia naessigi]
BGIBMGA013537-TA	4e-14	92	hypothetical protein [Paonias myops]
BGIBMGA013537-TA	4e-14	92	hypothetical protein [Phiditia sp. JCR-2009]
BGIBMGA013537-TA	4e-14	92	hypothetical protein [Manduca sexta]
BGIBMGA013537-TA	4e-14	92	putative hypothetical 44.9 kDa protein [Prodoxus quinquepunctellus]
BGIBMGA013537-TA	4e-14	92	putative hypothetical 44.9 kDa protein [Antheraea paukstadtorum]
BGIBMGA013537-TA	4e-14	92	putative hypothetical 44.9 kDa protein [Lithobius forticatus]
BGIBMGA013537-TA	5e-14	92	hypothetical protein, partial [Trogoptera salvita]
BGIBMGA013537-TA	8e-14	90	hypothetical protein, partial [Hemerophila felis]
BGIBMGA013537-TA	8e-14	90	hypothetical protein, partial [Atteva punctella]
BGIBMGA013537-TA	1e-13	87	hypothetical protein, partial [Urodus decens]
BGIBMGA013537-TA	1e-13	90	hypothetical protein, partial [Tolype notialis]
BGIBMGA013537-TA	1e-13	90	hypothetical protein, partial [Caloptilia bimaculatella]
BGIBMGA013537-TA	1e-13	90	hypothetical protein [Nataxa flavescens]
BGIBMGA013537-TA	2e-13	90	hypothetical protein, partial [Euclemensia bassettella]
BGIBMGA013537-TA	2e-13	90	hypothetical protein [Oxytenis modestia]
BGIBMGA013537-TA	2e-13	90	hypothetical protein [Lemonia dumi]
BGIBMGA013537-TA	2e-13	87	hypothetical protein [Scolopendra polymorpha]
BGIBMGA013537-TA	2e-13	90	putative hypothetical 44.9 kDa protein [Forficula auricularia]
BGIBMGA013537-TA	2e-13	90	hypothetical protein, partial [Synemon plana]
BGIBMGA013537-TA	2e-13	90	hypothetical protein [Mirina christophi]
BGIBMGA013537-TA	2e-13	90	hypothetical protein [Pedetontus saltator]
BGIBMGA013537-TA	2e-13	90	hypothetical protein [Machiloides banksi]
BGIBMGA013537-TA	2e-13	90	hypothetical protein [Ctenolepisma lineata]
BGIBMGA013537-TA	2e-13	90	putative hypothetical 44.9 kDa protein [Cydia pomonella]
BGIBMGA013537-TA	3e-13	90	hypothetical protein, partial [Argyrotaenia alisellana]
BGIBMGA013537-TA	3e-13	90	hypothetical protein [Prismosticta fenestrata]
BGIBMGA013537-TA	4e-13	87	hypothetical protein, partial [Janiodes laverna nigropuncta]
BGIBMGA013537-TA	4e-13	90	hypothetical protein [Nicoletia meinerti]
BGIBMGA012646-TA	7e-07	96	putative rab23 [Danaus plexippus]
BGIBMGA012644-TA	5e-37	85	PREDICTED: ras-related protein Rab-23-like, partial [Bombus terrestris]
BGIBMGA012565-TA	6e-84	87	hypothetical protein KGM_09593 [Danaus plexippus]
BGIBMGA012565-TA	6e-79	87	control protein HCTL026 [Heliconius erato]
BGIBMGA012565-TA	4e-78	81	Decaprenyl-diphosphate synthase subunit, putative [Pediculus humanus corporis] gb|EEB13836.1| Decaprenyl-diphosphate synthase subunit, putative [Pediculus humanus corporis]
BGIBMGA012565-TA	2e-77	80	PREDICTED: decaprenyl-diphosphate synthase subunit 1-like [Nasonia vitripennis]
BGIBMGA012565-TA	2e-46	84	PREDICTED: decaprenyl-diphosphate synthase subunit 1-like [Acyrthosiphon pisum]
BGIBMGA012411-TA	1e-163	91	putative sex-determining protein fem-1 [Danaus plexippus]
BGIBMGA012385-TA	0	99	cytochrome P450 6AB4 [Bombyx mori] gb|ABK27873.1| Cyp6AB4 [Bombyx mori]
BGIBMGA012385-TA	0	99	cytochrome 6AB4 [Bombyx mori]
BGIBMGA012385-TA	0	99	cytochrome P450 [Bombyx mori]
BGIBMGA012385-TA	0	98	CYP6AB4 [Bombyx mandarina]
BGIBMGA010018-TA	1e-79	88	hypothetical protein KGM_05504 [Danaus plexippus]
BGIBMGA009694-TA	1e-134	89	hypothetical protein KGM_19282 [Danaus plexippus]
BGIBMGA009048-TA	1e-160	90	mitochondrial carnitine/acylcarnitine translocase [Danaus plexippus]
BGIBMGA009048-TA	1e-157	90	congested-like trachea [Papilio polytes]
BGIBMGA009048-TA	1e-151	86	mitochondrial carnitine/acylcarnitine translocase [Loxostege sticticalis]
BGIBMGA009048-TA	2e-99	89	congested-like trachea [Papilio xuthus]
BGIBMGA008876-TA	6e-22	100	putative monocarboxylate transporter [Danaus plexippus]
BGIBMGA008876-TA	3e-14	85	hypothetical protein SINV_08643 [Solenopsis invicta]
BGIBMGA006444-TA	6e-99	92	hypothetical protein KGM_22137 [Danaus plexippus]
BGIBMGA006144-TA	0	86	translation elongation factor g [Danaus plexippus]
BGIBMGA006144-TA	2e-52	93	translation elongation factor g [Danaus plexippus]
BGIBMGA006144-TA	3e-15	89	translation elongation factor g [Danaus plexippus]
BGIBMGA006144-TA	2e-52	96	translation elongation factor g [Aedes aegypti] sp|Q16S14.1|EFGM_AEDAE RecName: Full=Elongation factor G, mitochondrial; Short=EF-Gmt; AltName: Full=Elongation factor G 1, mitochondrial; Short=mEF-G 1; AltName: Full=Elongation factor G1; Flags: Precursor gb|EAT37254.1| translation elongation factor g [Aedes aegypti]
BGIBMGA006144-TA	1e-52	96	AGAP009737-PA [Anopheles gambiae str. PEST] sp|Q7Q1K8.4|EFGM_ANOGA RecName: Full=Elongation factor G, mitochondrial; Short=EF-Gmt; AltName: Full=Elongation factor G 1, mitochondrial; Short=mEF-G 1; AltName: Full=Elongation factor G1; Flags: Precursor gb|EAA13808.4| AGAP009737-PA [Anopheles gambiae str. PEST]
BGIBMGA006144-TA	5e-53	83	elongation factor G 1, mitochondrial [Culex quinquefasciatus] sp|B0WGM1.1|EFGM_CULQU RecName: Full=Elongation factor G, mitochondrial; Short=EF-Gmt; AltName: Full=Elongation factor G 1, mitochondrial; Short=mEF-G 1; AltName: Full=Elongation factor G1; Flags: Precursor gb|EDS27050.1| elongation factor G 1, mitochondrial [Culex quinquefasciatus]
BGIBMGA006144-TA	2e-51	93	hypothetical protein TcasGA2_TC030724 [Tribolium castaneum]
BGIBMGA006144-TA	2e-51	93	PREDICTED: similar to CG4567 CG4567-PA [Tribolium castaneum]
BGIBMGA006144-TA	2e-52	96	hypothetical protein AND_17218 [Anopheles darlingi]
BGIBMGA006144-TA	8e-51	92	GJ17621 [Drosophila virilis] sp|B4LS49.1|EFGM_DROVI RecName: Full=Elongation factor G, mitochondrial; Short=EF-Gmt; AltName: Full=Elongation factor G 1, mitochondrial; Short=mEF-G 1; AltName: Full=Elongation factor G1; AltName: Full=Protein iconoclast; Flags: Precursor gb|EDW64735.1| GJ17621 [Drosophila virilis]
BGIBMGA006144-TA	8e-51	92	GK24732 [Drosophila willistoni] sp|B4MZW9.1|EFGM_DROWI RecName: Full=Elongation factor G, mitochondrial; Short=EF-Gmt; AltName: Full=Elongation factor G 1, mitochondrial; Short=mEF-G 1; AltName: Full=Elongation factor G1; AltName: Full=Protein iconoclast; Flags: Precursor gb|EDW77904.1| GK24732 [Drosophila willistoni]
BGIBMGA006144-TA	8e-51	92	GM13604 [Drosophila sechellia] ref|XP_002078483.1| GD22506 [Drosophila simulans] sp|B4HY41.1|EFGM_DROSE RecName: Full=Elongation factor G, mitochondrial; Short=EF-Gmt; AltName: Full=Elongation factor G 1, mitochondrial; Short=mEF-G 1; AltName: Full=Elongation factor G1; AltName: Full=Protein iconoclast; Flags: Precursor sp|B4Q5D5.1|EFGM_DROSI RecName: Full=Elongation factor G, mitochondrial; Shor…
BGIBMGA006144-TA	8e-51	92	iconoclast [Drosophila melanogaster] sp|Q9VM33.2|EFGM_DROME RecName: Full=Elongation factor G, mitochondrial; Short=EF-Gmt; AltName: Full=Elongation factor G 1, mitochondrial; Short=mEF-G 1; AltName: Full=Elongation factor G1; Short=dEF-G1; AltName: Full=Protein iconoclast; Flags: Precursor gb|AAF52495.2| iconoclast [Drosophila melanogaster]
BGIBMGA006144-TA	8e-51	92	GG23544 [Drosophila erecta] sp|B3N6A5.1|EFGM_DROER RecName: Full=Elongation factor G, mitochondrial; Short=EF-Gmt; AltName: Full=Elongation factor G 1, mitochondrial; Short=mEF-G 1; AltName: Full=Elongation factor G1; AltName: Full=Protein iconoclast; Flags: Precursor gb|EDV59192.1| GG23544 [Drosophila erecta]
BGIBMGA006144-TA	8e-51	80	GH13155 [Drosophila grimshawi] sp|B4JQM7.1|EFGM_DROGR RecName: Full=Elongation factor G, mitochondrial; Short=EF-Gmt; AltName: Full=Elongation factor G 1, mitochondrial; Short=mEF-G 1; AltName: Full=Elongation factor G1; AltName: Full=Protein iconoclast; Flags: Precursor gb|EDV99207.1| GH13155 [Drosophila grimshawi]
BGIBMGA006144-TA	1e-50	91	GF14034 [Drosophila ananassae] sp|B3MK91.1|EFGM_DROAN RecName: Full=Elongation factor G, mitochondrial; Short=EF-Gmt; AltName: Full=Elongation factor G 1, mitochondrial; Short=mEF-G 1; AltName: Full=Elongation factor G1; AltName: Full=Protein iconoclast; Flags: Precursor gb|EDV32475.1| GF14034 [Drosophila ananassae]
BGIBMGA006144-TA	8e-51	92	GE18370 [Drosophila yakuba] sp|B4NZM7.1|EFGM_DROYA RecName: Full=Elongation factor G, mitochondrial; Short=EF-Gmt; AltName: Full=Elongation factor G 1, mitochondrial; Short=mEF-G 1; AltName: Full=Elongation factor G1; AltName: Full=Protein iconoclast; Flags: Precursor gb|EDW87776.1| GE18370 [Drosophila yakuba]
BGIBMGA006144-TA	1e-50	91	GA18263 [Drosophila pseudoobscura pseudoobscura] sp|Q29N77.1|EFGM_DROPS RecName: Full=Elongation factor G, mitochondrial; Short=EF-Gmt; AltName: Full=Elongation factor G 1, mitochondrial; Short=mEF-G 1; AltName: Full=Elongation factor G1; AltName: Full=Protein iconoclast; Flags: Precursor gb|EAL33465.1| GA18263 [Drosophila pseudoobscura pseudoobscura]
BGIBMGA006144-TA	2e-52	93	Elongation factor G, mitochondrial [Acromyrmex echinatior]
BGIBMGA006144-TA	1e-52	94	Probable elongation factor G, mitochondrial [Camponotus floridanus]
BGIBMGA006144-TA	1e-52	94	hypothetical protein SINV_03248 [Solenopsis invicta]
BGIBMGA006144-TA	2e-51	90	PREDICTED: elongation factor G, mitochondrial-like [Nasonia vitripennis]
BGIBMGA006144-TA	7e-52	83	Probable elongation factor G, mitochondrial [Harpegnathos saltator]
BGIBMGA006144-TA	3e-52	93	hypothetical protein DAPPUDRAFT_312968 [Daphnia pulex]
BGIBMGA006144-TA	8e-50	80	PREDICTED: elongation factor G, mitochondrial-like [Megachile rotundata]
BGIBMGA006144-TA	4e-48	87	PREDICTED: elongation factor G, mitochondrial-like [Oreochromis niloticus]
BGIBMGA006144-TA	5e-48	88	elongation factor G, mitochondrial [Macaca mulatta] gb|AFE66633.1| elongation factor G, mitochondrial [Macaca mulatta] gb|AFH28162.1| elongation factor G, mitochondrial precursor [Macaca mulatta] gb|AFI38608.1| elongation factor G, mitochondrial precursor [Macaca mulatta]
BGIBMGA006144-TA	9e-47	86	PREDICTED: elongation factor G, mitochondrial-like [Meleagris gallopavo]
BGIBMGA006144-TA	2e-47	87	elongation factor G, mitochondrial [Bos taurus] gb|DAA33231.1| G elongation factor, mitochondrial 1 [Bos taurus]
BGIBMGA006144-TA	7e-47	86	RecName: Full=Elongation factor G, mitochondrial; Short=EF-Gmt; AltName: Full=Elongation factor G 1, mitochondrial; Short=mEF-G 1; AltName: Full=Elongation factor G1; Flags: Precursor gb|AAH85721.1| G elongation factor, mitochondrial 1 [Rattus norvegicus] gb|EDM00923.1| rCG62641 [Rattus norvegicus]
BGIBMGA006144-TA	2e-47	80	PREDICTED: elongation factor G, mitochondrial [Sarcophilus harrisii]
BGIBMGA006144-TA	2e-47	80	elongation factor G, mitochondrial [Mus musculus] sp|Q8K0D5.1|EFGM_MOUSE RecName: Full=Elongation factor G, mitochondrial; Short=EF-Gmt; AltName: Full=Elongation factor G 1, mitochondrial; Short=mEF-G 1; AltName: Full=Elongation factor G1; Flags: Precursor gb|AAH31772.1| G elongation factor, mitochondrial 1 [Mus musculus] gb|EDL15516.1| G elongation factor, mitochondrial 1, isoform CRA_a [Mus mus…
BGIBMGA006144-TA	8e-48	87	elongation factor G [Homo sapiens]
BGIBMGA006144-TA	1e-47	80	PREDICTED: elongation factor G, mitochondrial-like [Monodelphis domestica]
BGIBMGA006144-TA	8e-48	87	PREDICTED: elongation factor G, mitochondrial isoform 4 [Pan troglodytes]
BGIBMGA006144-TA	8e-48	87	PREDICTED: elongation factor G, mitochondrial [Nomascus leucogenys]
BGIBMGA006144-TA	8e-48	87	unnamed protein product [Homo sapiens] gb|ADP90696.1| mitochondrial elongation factor G [Homo sapiens] gb|ADP90700.1| mitochondrial elongation factor G [Homo sapiens] gb|ADP90701.1| mitochondrial elongation factor G [Homo sapiens] gb|ADP90703.1| mitochondrial elongation factor G [Homo sapiens] gb|ADP90704.1| mitochondrial elongation factor G [Homo sapiens] gb|ADP90707.1| mitochondrial elongation …
BGIBMGA006144-TA	2e-47	80	G elongation factor, mitochondrial 1 [Mus musculus]
BGIBMGA006144-TA	8e-48	87	elongation factor G, mitochondrial [Homo sapiens] sp|Q96RP9.2|EFGM_HUMAN RecName: Full=Elongation factor G, mitochondrial; Short=EF-Gmt; AltName: Full=Elongation factor G 1, mitochondrial; Short=mEF-G 1; AltName: Full=Elongation factor G1; Short=hEFG1; Flags: Precursor gb|AAK53402.1| elongation factor G1 [Homo sapiens] gb|AAH49210.1| G elongation factor, mitochondrial 1 [Homo sapiens] gb|EAW78677…
BGIBMGA006144-TA	8e-48	87	elongation factor G 1, mitochondrial precursor [Pan troglodytes]
BGIBMGA006144-TA	2e-46	85	PREDICTED: LOW QUALITY PROTEIN: elongation factor G, mitochondrial [Callithrix jacchus]
BGIBMGA006144-TA	1e-47	87	PREDICTED: elongation factor G, mitochondrial-like [Cavia porcellus]
BGIBMGA006144-TA	8e-48	87	RecName: Full=Elongation factor G, mitochondrial; Short=EF-Gmt; AltName: Full=Elongation factor G 1, mitochondrial; Short=mEF-G 1; AltName: Full=Elongation factor G1; Flags: Precursor emb|CAH91459.1| hypothetical protein [Pongo abelii]
BGIBMGA006144-TA	8e-48	87	elongation factor G, mitochondrial [Pongo abelii] emb|CAH92980.1| hypothetical protein [Pongo abelii]
BGIBMGA006144-TA	4e-48	89	PREDICTED: elongation factor G, mitochondrial-like [Cricetulus griseus] gb|EGW08503.1| Elongation factor G, mitochondrial [Cricetulus griseus]
BGIBMGA006144-TA	5e-48	88	hypothetical protein EGK_11958 [Macaca mulatta]
BGIBMGA006144-TA	2e-48	80	elongation factor G, mitochondrial [Xenopus laevis] sp|A5PKR8.1|EFGM_XENLA RecName: Full=Elongation factor G, mitochondrial; Short=EF-Gmt; AltName: Full=Elongation factor G 1, mitochondrial; Short=mEF-G 1; AltName: Full=Elongation factor G1; Flags: Precursor gb|AAI42589.1| LOC100101315 protein [Xenopus laevis]
BGIBMGA006144-TA	4e-48	88	PREDICTED: elongation factor G, mitochondrial-like [Xenopus (Silurana) tropicalis]
BGIBMGA006144-TA	1e-47	80	PREDICTED: G elongation factor, mitochondrial 1 [Oryctolagus cuniculus]
BGIBMGA006144-TA	5e-48	88	hypothetical protein EGM_10949 [Macaca fascicularis]
BGIBMGA006144-TA	1e-47	80	PREDICTED: elongation factor G, mitochondrial-like [Anolis carolinensis]
BGIBMGA006144-TA	8e-48	87	PREDICTED: elongation factor G, mitochondrial [Canis lupus familiaris]
BGIBMGA006144-TA	2e-48	80	elongation factor G, mitochondrial [Danio rerio] sp|Q08BB1.1|EFGM_DANRE RecName: Full=Elongation factor G, mitochondrial; Short=EF-Gmt; AltName: Full=Elongation factor G 1, mitochondrial; Short=mEF-G 1; AltName: Full=Elongation factor G1; Flags: Precursor gb|AAI24799.1| Zgc:154041 [Danio rerio]
BGIBMGA006144-TA	2e-47	80	G elongation factor, mitochondrial 1, isoform CRA_b [Mus musculus]
BGIBMGA006144-TA	4e-47	87	PREDICTED: elongation factor G, mitochondrial [Otolemur garnettii]
BGIBMGA006144-TA	8e-48	87	PREDICTED: elongation factor G, mitochondrial-like [Ailuropoda melanoleuca]
BGIBMGA006144-TA	2e-48	87	PREDICTED: AGAP009737-PA-like [Saccoglossus kowalevskii]
BGIBMGA006144-TA	2e-47	87	Elongation factor G, mitochondrial [Heterocephalus glaber]
BGIBMGA006144-TA	2e-50	91	RE37786p [Drosophila melanogaster]
BGIBMGA006144-TA	6e-48	88	hypothetical protein TRIADDRAFT_50837 [Trichoplax adhaerens] gb|EDV21227.1| hypothetical protein TRIADDRAFT_50837 [Trichoplax adhaerens]
BGIBMGA006144-TA	7e-47	86	elongation factor G, mitochondrial [Rattus norvegicus] gb|AAA41107.1| elongation factor G [Rattus norvegicus]
BGIBMGA006144-TA	2e-44	83	serine/threonine protein kinase [Salpingoeca sp. ATCC 50818]
BGIBMGA006144-TA	4e-44	81	PREDICTED: similar to G elongation factor, mitochondrial 1 [Ciona intestinalis]
BGIBMGA006144-TA	3e-45	83	elongation factor G [Clonorchis sinensis]
BGIBMGA006144-TA	5e-44	81	elongation factor G [Capsaspora owczarzaki ATCC 30864]
BGIBMGA006144-TA	1e-46	84	hypothetical protein [Monosiga brevicollis MX1] gb|EDQ92933.1| predicted protein [Monosiga brevicollis MX1]
BGIBMGA006144-TA	3e-44	81	Translation elongation factor EFG/EF2 [Blastocystis hominis]
BGIBMGA006144-TA	3e-43	82	unnamed protein product [Oikopleura dioica]
BGIBMGA006144-TA	3e-43	82	unnamed protein product [Oikopleura dioica]
BGIBMGA006144-TA	2e-42	81	elongation factor G [Desulfotalea psychrophila LSv54] sp|Q6ASC7.1|EFG1_DESPS RecName: Full=Elongation factor G 1; Short=EF-G 1 emb|CAG34736.1| probable translation elongation factor EF-G [Desulfotalea psychrophila LSv54]
BGIBMGA006144-TA	3e-43	82	unnamed protein product [Oikopleura dioica]
BGIBMGA006144-TA	3e-43	80	predicted protein [Ostreococcus lucimarinus CCE9901] gb|ABO97061.1| predicted protein [Ostreococcus lucimarinus CCE9901]
BGIBMGA006144-TA	4e-43	80	translation elongation factor G [Spirochaeta thermophila DSM 6578] gb|AEJ62205.1| translation elongation factor G [Spirochaeta thermophila DSM 6578]
BGIBMGA006144-TA	3e-43	82	translation elongation factor G [Spirochaeta smaragdinae DSM 11293] gb|ADK83206.1| translation elongation factor G [Spirochaeta smaragdinae DSM 11293]
BGIBMGA006006-TA	4e-34	89	paired-like family homeodomain transcription factor [Danaus plexippus]
BGIBMGA006006-TA	4e-33	88	paired-like family homeodomain transcription factor [Heliconius erato]
BGIBMGA006006-TA	8e-25	98	aristaless 2 [Junonia coenia]
BGIBMGA006006-TA	5e-21	80	GF20646 [Drosophila ananassae] gb|EDV33513.1| GF20646 [Drosophila ananassae]
BGIBMGA006006-TA	6e-20	80	AGAP007985-PA [Anopheles gambiae str. PEST] gb|EAA12409.4| AGAP007985-PA [Anopheles gambiae str. PEST]
BGIBMGA006006-TA	8e-20	87	homeobox protein arx, putative [Pediculus humanus corporis] gb|EEB19709.1| homeobox protein arx, putative [Pediculus humanus corporis]
BGIBMGA006006-TA	8e-20	87	GK23788 [Drosophila willistoni] gb|EDW75490.1| GK23788 [Drosophila willistoni]
BGIBMGA006006-TA	8e-20	87	GJ17771 [Drosophila virilis] gb|EDW64978.1| GJ17771 [Drosophila virilis]
BGIBMGA006006-TA	8e-20	87	GL18872 [Drosophila persimilis] gb|EDW28590.1| GL18872 [Drosophila persimilis]
BGIBMGA006006-TA	8e-20	87	GI21624 [Drosophila mojavensis] gb|EDW13111.1| GI21624 [Drosophila mojavensis]
BGIBMGA006006-TA	8e-20	87	GA17785 [Drosophila pseudoobscura pseudoobscura] gb|EAL33508.1| GA17785 [Drosophila pseudoobscura pseudoobscura]
BGIBMGA006006-TA	2e-19	85	PREDICTED: homeobox protein aristaless-like isoform 2 [Apis mellifera]
BGIBMGA006006-TA	2e-19	85	GH11220 [Drosophila grimshawi] gb|EDW03407.1| GH11220 [Drosophila grimshawi]
BGIBMGA006006-TA	2e-19	81	PREDICTED: homeobox protein aristaless-like [Metaseiulus occidentalis]
BGIBMGA006006-TA	4e-19	87	aristaless, partial [Papilio xuthus]
BGIBMGA006006-TA	5e-19	90	Chain B, Crystal Structure Of Aristaless And Clawless Homeodomains Bo pdb|3A01|F Chain F, Crystal Structure Of Aristaless And Clawless Homeodomains Bo
BGIBMGA006006-TA	1e-18	92	hypothetical protein DAPPUDRAFT_36325 [Daphnia pulex]
BGIBMGA006006-TA	5e-16	81	PREDICTED: homeobox protein ARX [Sarcophilus harrisii]
BGIBMGA006006-TA	1e-15	91	Chain A, Structure Of Aristaless Homeodomain In Complex With Dna
BGIBMGA006006-TA	7e-15	82	NVHD100-paired class homeobox protein [Nematostella vectensis] gb|ABG67877.1| ARX, partial [Nematostella vectensis]
BGIBMGA006006-TA	1e-14	80	PREDICTED: retina and anterior neural fold homeobox protein 2-like [Metaseiulus occidentalis]
BGIBMGA006006-TA	1e-14	93	aristaless [Tribolium castaneum]
BGIBMGA006005-TA	0	82	hypothetical protein KGM_08410 [Danaus plexippus]
BGIBMGA006007-TA	4e-08	83	PREDICTED: hypothetical protein LOC100571445 [Acyrthosiphon pisum]
BGIBMGA006002-TA	0	92	integrin beta subunit 2 precursor [Bombyx mori] gb|ACY74432.1| integrin beta subunit 2 [Bombyx mori]
BGIBMGA006002-TA	2e-23	96	integrin beta subunit 2 precursor [Bombyx mori] gb|ACY74432.1| integrin beta subunit 2 [Bombyx mori]
BGIBMGA006148-TA	8e-41	81	putative Wnt10a protein [Danaus plexippus]
BGIBMGA005913-TA	1e-151	86	voltage-gated ion channel [Danaus plexippus]
BGIBMGA004730-TA	1e-26	80	hypothetical protein KGM_07338 [Danaus plexippus]
BGIBMGA004287-TA	7e-48	91	uncharacterized protein LOC100301511 precursor [Bombyx mori] gb|ACN94451.1| hypothetical midgut protein Bm123 [Bombyx mori]
BGIBMGA004103-TA	3e-98	90	heat shock protein 1 [Bombyx mori] gb|ABF51459.1| heat shock protein 1 [Bombyx mori]
BGIBMGA003773-TA	2e-08	82	simila to CG8192 [Papilio polytes]
BGIBMGA003503-TA	1e-113	81	hypothetical protein KGM_16605 [Danaus plexippus]
BGIBMGA003503-TA	4e-54	83	hypothetical protein KGM_16605 [Danaus plexippus]
BGIBMGA002371-TA	1e-73	83	putative 50S ribosomal protein L20 [Danaus plexippus]
BGIBMGA002370-TA	4e-35	84	hypothetical protein KGM_14148 [Danaus plexippus]
BGIBMGA002316-TA	0	88	octopamine receptor [Bombyx mori] dbj|BAF33393.1| octopamine receptor [Bombyx mori]
BGIBMGA002316-TA	0	83	octopamine receptor [Danaus plexippus]
BGIBMGA002316-TA	1e-175	82	octopamine receptor [Chilo suppressalis]
BGIBMGA002316-TA	1e-172	81	putative octopamine receptor [Manduca sexta]
BGIBMGA002316-TA	8e-36	85	octopamine receptor in mushroom bodies, isoform A [Drosophila melanogaster] ref|NP_732542.1| octopamine receptor in mushroom bodies, isoform C [Drosophila melanogaster] emb|CAB38025.1| octopamine receptor [Drosophila melanogaster] gb|AAF55796.1| octopamine receptor in mushroom bodies, isoform C [Drosophila melanogaster] gb|AAF55798.2| octopamine receptor in mushroom bodies, isoform A [Drosophila …
BGIBMGA002316-TA	8e-36	85	GD20042 [Drosophila simulans] gb|EDX12196.1| GD20042 [Drosophila simulans]
BGIBMGA002316-TA	1e-36	87	GA30095, isoform A [Drosophila pseudoobscura pseudoobscura] gb|EIM52414.1| GA30095, isoform A [Drosophila pseudoobscura pseudoobscura]
BGIBMGA002316-TA	2e-75	80	putative GPCR-type octopamine alpha receptor [Schistocerca gregaria]
BGIBMGA002316-TA	1e-36	87	GI22163 [Drosophila mojavensis] gb|EDW16550.1| GI22163 [Drosophila mojavensis]
BGIBMGA002316-TA	1e-36	87	GH16036 [Drosophila grimshawi] gb|EDV91099.1| GH16036 [Drosophila grimshawi]
BGIBMGA002316-TA	8e-36	85	GM23168 [Drosophila sechellia] gb|EDW49632.1| GM23168 [Drosophila sechellia]
BGIBMGA002316-TA	8e-36	85	GG15225 [Drosophila erecta] gb|EDV48355.1| GG15225 [Drosophila erecta]
BGIBMGA002316-TA	8e-36	85	octopamine receptor in mushroom bodies, isoform B [Drosophila melanogaster] gb|AAF55797.1| octopamine receptor in mushroom bodies, isoform B [Drosophila melanogaster]
BGIBMGA002316-TA	8e-36	85	octopamine receptor OAMB [Drosophila melanogaster] emb|CAB38026.1| octopamine receptor [Drosophila melanogaster]
BGIBMGA002316-TA	8e-36	85	GE25047 [Drosophila yakuba] gb|EDW96164.1| GE25047 [Drosophila yakuba]
BGIBMGA002316-TA	1e-36	87	GL27136 [Drosophila persimilis] gb|EDW28157.1| GL27136 [Drosophila persimilis]
BGIBMGA002316-TA	1e-36	87	GK22705 [Drosophila willistoni] gb|EDW83158.1| GK22705 [Drosophila willistoni]
BGIBMGA002316-TA	1e-36	87	GA30095, isoform B [Drosophila pseudoobscura pseudoobscura] gb|EIM52415.1| GA30095, isoform B [Drosophila pseudoobscura pseudoobscura]
BGIBMGA002316-TA	1e-36	87	GF18320 [Drosophila ananassae] gb|EDV43105.1| GF18320 [Drosophila ananassae]
BGIBMGA002316-TA	4e-33	89	octopamine receptor oamb [Culex quinquefasciatus] gb|EDS29156.1| octopamine receptor oamb [Culex quinquefasciatus]
BGIBMGA002316-TA	5e-59	91	octopamine receptor [Heliothis virescens]
BGIBMGA002316-TA	2e-36	89	octopamine receptor oamb [Aedes aegypti] gb|EAT33501.1| octopamine receptor oamb [Aedes aegypti]
BGIBMGA002316-TA	3e-34	82	PREDICTED: octopamine receptor 1-like [Acyrthosiphon pisum]
BGIBMGA002316-TA	1e-36	87	Oamb [Drosophila virilis]
BGIBMGA002316-TA	1e-22	83	Oamb [Drosophila virilis]
BGIBMGA002316-TA	2e-36	88	GJ24284 [Drosophila virilis] gb|EDW67680.1| GJ24284 [Drosophila virilis]
BGIBMGA002316-TA	4e-36	88	octopamine receptor oamb [Culex quinquefasciatus] gb|EDS29155.1| octopamine receptor oamb [Culex quinquefasciatus]
BGIBMGA002316-TA	8e-36	85	GE11139 [Drosophila yakuba] gb|EDX00126.1| GE11139 [Drosophila yakuba]
BGIBMGA000215-TA	0	95	sensory neuron membrane protein 1 [Bombyx mori] sp|Q9U3U2.1|SNMP1_BOMMO RecName: Full=Sensory neuron membrane protein 1; Short=SNMP1-Bmor emb|CAB65730.1| sensory neuron membrane protein-1 [Bombyx mori]
BGIBMGA014554-TA	2e-83	84	ORF1 [Bombyx mori]
BGIBMGA014536-TA	0	95	heat shock protein 68 [Bombyx mori] gb|AEI58997.1| heat shock protein 68 [Bombyx mori]
BGIBMGA014536-TA	0	85	heat shock protein 70 [Helicoverpa zea]
BGIBMGA014536-TA	0	85	heat shock protein 70 [Helicoverpa armigera]
BGIBMGA014536-TA	0	83	heat shock protein 70 [Danaus plexippus]
BGIBMGA014536-TA	0	83	heat shock protein 70B [Bombyx mori]
BGIBMGA014536-TA	0	83	HSP70 [Bombyx mori]
BGIBMGA014536-TA	0	82	heat shock protein 70 [Spodoptera litura]
BGIBMGA014536-TA	0	82	heat shock protein 70 [Sesamia nonagrioides]
BGIBMGA014536-TA	0	85	heat shock protein 70 [Spodoptera exigua]
BGIBMGA014536-TA	0	85	HSP70 [Spodoptera exigua]
BGIBMGA014536-TA	0	86	heat shock protein 70 [Bombyx mori] gb|ABD36134.1| heat shock protein 70 [Bombyx mori]
BGIBMGA014536-TA	0	82	heat shock protein 70 [Mamestra brassicae]
BGIBMGA014536-TA	0	82	heat shock protein Hsp70 [Antheraea yamamai]
BGIBMGA014536-TA	0	81	heat shock protein 70 [Plutella xylostella]
BGIBMGA014536-TA	0	82	heat shock protein 70 [Antheraea pernyi]
BGIBMGA014536-TA	0	81	heat shock protein 70 [Heliothis viriplaca]
BGIBMGA014536-TA	0	81	heat shock protein 70 [Plutella xylostella]
BGIBMGA014536-TA	0	81	heat shock protein 70 [Plutella xylostella]
BGIBMGA014536-TA	0	81	heat shock protein 70 [Omphisa fuscidentalis]
BGIBMGA014536-TA	0	83	HSP70-1 [Cydia pomonella]
BGIBMGA014536-TA	0	81	heat shock protein 70 [Manduca sexta]
BGIBMGA014536-TA	0	80	HSP70-2 [Cydia pomonella]
BGIBMGA014536-TA	0	81	heat shock protein 70 [Plutella xylostella]
BGIBMGA014536-TA	0	81	heat shock protein 70 [Plutella xylostella]
BGIBMGA014536-TA	0	81	heat shock protein 70 [Plutella xylostella]
BGIBMGA014490-TA	9e-64	90	hypothetical protein KGM_06681 [Danaus plexippus]
BGIBMGA014052-TA	3e-26	81	hypothetical protein KGM_17264 [Danaus plexippus]
BGIBMGA014051-TA	5e-81	82	programmed cell death 4a [Danaus plexippus]
BGIBMGA014026-TA	3e-52	94	yellow-8 [Bombyx mori]
BGIBMGA014026-TA	2e-27	95	yellow8, partial [Bombyx mori]
BGIBMGA014018-TA	3e-33	82	hypothetical protein KGM_01104 [Danaus plexippus]
BGIBMGA012922-TA	0	80	hypothetical protein KGM_15551 [Danaus plexippus]
BGIBMGA012922-TA	0	85	AP-2 complex subunit beta [Heterocephalus glaber]
BGIBMGA012915-TA	6e-18	89	hypothetical protein KGM_15511 [Danaus plexippus]
BGIBMGA012385-TA	0	99	cytochrome P450 6AB4 [Bombyx mori] gb|ABK27873.1| Cyp6AB4 [Bombyx mori]
BGIBMGA012385-TA	0	99	cytochrome 6AB4 [Bombyx mori]
BGIBMGA012385-TA	0	99	cytochrome P450 [Bombyx mori]
BGIBMGA012385-TA	0	98	CYP6AB4 [Bombyx mandarina]
BGIBMGA012211-TA	3e-74	88	programmed cell death 4a [Danaus plexippus]
BGIBMGA003944-TA	0	100	cytochrome P450, family 9, subfamily a, polypeptide 19 [Bombyx mori] gb|ABP02071.1| cytochrome P450 [Bombyx mori]
BGIBMGA003944-TA	0	96	cytochrome P450 CYP9A19 [Bombyx mori]
BGIBMGA003944-TA	0	95	cytochrome P450 CYP9A19 [Bombyx mandarina]
BGIBMGA003944-TA	0	94	cytochrome P450 CYP9A19 [Bombyx mori]
BGIBMGA003944-TA	0	94	cytochrome P450 CYP9A21 [Bombyx mandarina]
BGIBMGA003944-TA	0	94	cytochrome P450 CYP9A21 [Bombyx mori] gb|ABN71369.1| cytochrome P450 [Bombyx mori]
BGIBMGA003918-TA	1e-139	99	yellow-15 [Bombyx mori]
BGIBMGA002465-TA	1e-109	100	nuclear factor NF-kappa-B p110 subunit isoform 1 [Bombyx mori] dbj|BAF74125.1| BmRelish1 [Bombyx mori]
BGIBMGA002464-TA	1e-151	87	nuclear factor NF-kappa-B p110 subunit isoform 1 [Bombyx mori] dbj|BAF74125.1| BmRelish1 [Bombyx mori]
BGIBMGA002371-TA	1e-73	83	putative 50S ribosomal protein L20 [Danaus plexippus]
BGIBMGA002370-TA	4e-35	84	hypothetical protein KGM_14148 [Danaus plexippus]

## Sheet: Pfam
Gene id	E-value	Functinoal prediction
BGIBMGA004989-PA[L=394]	0.00028	zf-CCCH
BGIBMGA002370-PA[L=98]	8e-09	zf-C3HC4
BGIBMGA002370-PA[L=98]	8e-09	zf-C3HC4
BGIBMGA002370-PA[L=98]	8e-09	zf-C3HC4
BGIBMGA002370-PA[L=98]	8e-09	zf-C3HC4
BGIBMGA014538-PA[L=201]	3.9e-07	zf-C2H2
BGIBMGA013385-PA[L=462]	3.9e-06	zf-C2H2
BGIBMGA014451-PA[L=308]	4.7e-18	zf-AD
BGIBMGA014451-PA[L=308]	4.7e-18	zf-AD
BGIBMGA014451-PA[L=308]	4.7e-18	zf-AD
BGIBMGA008588-PA[L=1023]	2.5e-07	WW
BGIBMGA006148-PA[L=119]	1e-41	wnt
BGIBMGA012450-PA[L=936]	1.3e-20	Vps51
BGIBMGA005597-PA[L=398]	3.5e-30	Utp12
BGIBMGA014524-PA[L=284]	1.6e-38	Trypsin
BGIBMGA009694-PA[L=260]	1.4e-70	Trypsin
BGIBMGA014076-PA[L=203]	2.8e-14	Trypsin
BGIBMGA011681-PA[L=242]	6.4e-80	Tmemb_55A
BGIBMGA010891-PA[L=96]	0.0076	TIL
BGIBMGA010890-PA[L=88]	2.2e-07	TIL
BGIBMGA010892-PA[L=285]	2e-06	TIL
BGIBMGA004728-PA[L=733]	9e-08	TIL
BGIBMGA013537-PA[L=229]	5.9e-45	ThiF
BGIBMGA013537-PA[L=229]	5.9e-45	ThiF
BGIBMGA010641-PA[L=127]	5.9e-10	Tetraspannin
BGIBMGA006972-PA[L=326]	4e-72	Sulfotransfer_1
BGIBMGA014619-PA[L=241]	2e-34	Sulfotransfer_1
BGIBMGA009112-PA[L=699]	8.6e-15	SNF2_N
BGIBMGA004765-PA[L=1127]	3.4e-100	SMC_N
BGIBMGA012644-PA[L=125]	1.3e-46	Ras
BGIBMGA007224-PA[L=172]	1.4e-42	PP28
BGIBMGA012565-PA[L=238]	1.1e-29	polyprenyl_synt
BGIBMGA012565-PA[L=238]	1.1e-29	polyprenyl_synt
BGIBMGA014490-PA[L=167]	3.5e-09	Pkinase
BGIBMGA014490-PA[L=167]	3.5e-09	Pkinase
BGIBMGA014490-PA[L=167]	3.5e-09	Pkinase
BGIBMGA014557-PA[L=162]	8e-22	Phospholip_A2_1
BGIBMGA012590-PA[L=648]	1.4e-53	Peptidase_M28
BGIBMGA012590-PA[L=648]	1.4e-53	Peptidase_M28
BGIBMGA008276-PA[L=324]	0.0039	PC_rep
BGIBMGA010041-PA[L=282]	0.011	PA26
BGIBMGA012666-PA[L=58]	0.004	p450
BGIBMGA012385-PA[L=511]	5.5e-93	p450
BGIBMGA004716-PA[L=279]	4e-44	p450
BGIBMGA012666-PA[L=58]	0.004	p450
BGIBMGA012385-PA[L=511]	5.5e-93	p450
BGIBMGA004716-PA[L=279]	4e-44	p450
BGIBMGA012385-PA[L=511]	5.5e-93	p450
BGIBMGA004719-PA[L=197]	3.9e-07	p450
BGIBMGA004720-PA[L=310]	1.9e-66	p450
BGIBMGA003944-PA[L=531]	1.7e-67	p450
BGIBMGA014481-PA[L=110]	0.0091	Oxidored-like
BGIBMGA011138-PA[L=442]	3.4e-83	NAD_binding_4
BGIBMGA011139-PA[L=457]	1e-11	NAD_binding_4
BGIBMGA011126-PA[L=434]	4.2e-85	NAD_binding_4
BGIBMGA011140-PA[L=430]	4.2e-89	NAD_binding_4
BGIBMGA011139-PA[L=457]	1e-11	NAD_binding_4
BGIBMGA010511-PA[L=233]	3.3e-23	NAD_binding_4
BGIBMGA011140-PA[L=430]	4.2e-89	NAD_binding_4
BGIBMGA011126-PA[L=434]	4.2e-85	NAD_binding_4
BGIBMGA014227-PA[L=1082]	8.9e-244	Myosin_tail_1
BGIBMGA013481-PA[L=348]	4.5e-14	MutS_V
BGIBMGA013481-PA[L=348]	4.5e-14	MutS_V
BGIBMGA014026-PA[L=162]	0.0041	MRJP
BGIBMGA003918-PA[L=631]	4.2e-14	MRJP
BGIBMGA011517-PA[L=65]	0.0098	Moricin
BGIBMGA011516-PA[L=65]	0.0098	Moricin
BGIBMGA009048-PA[L=298]	2.9e-34	Mito_carr
BGIBMGA010935-PA[L=413]	3.3e-16	MFS_1
BGIBMGA008876-PA[L=395]	1.4e-05	MFS_1
BGIBMGA014052-PA[L=370]	2.9e-06	MFS_1
BGIBMGA012137-PA[L=619]	1.8e-12	MFS_1
BGIBMGA010393-PA[L=168]	8.7e-05	Methyltransf_11
BGIBMGA006142-PA[L=65]	1.1e-10	MADF_DNA_bdg
BGIBMGA014051-PA[L=187]	1.9e-33	MA3
BGIBMGA014051-PA[L=187]	1.9e-33	MA3
BGIBMGA012211-PA[L=262]	1.5e-23	MA3
BGIBMGA007194-PA[L=938]	3e-92	Lon_C
BGIBMGA014525-PA[L=209]	3.8e-10	Lipoprotein_11
BGIBMGA002018-PA[L=3668]	5.7e-15	Laminin_EGF
BGIBMGA002018-PA[L=3668]	5.7e-15	Laminin_EGF
BGIBMGA002018-PA[L=3668]	5.7e-15	Laminin_EGF
BGIBMGA009047-PA[L=194]	1.3e-12	Kazal_2
BGIBMGA003503-PA[L=1619]	1.2e-15	Kazal_1
BGIBMGA004620-PA[L=1024]	0.0081	JmjC
BGIBMGA000623-PA[L=1910]	1.1e-19	I-set
BGIBMGA014447-PA[L=68]	9.9e-07	IQ
BGIBMGA005913-PA[L=323]	2e-26	Ion_trans
BGIBMGA014042-PA[L=350]	1.7e-15	Ion_trans
BGIBMGA006002-PA[L=738]	1.1e-27	Integrin_beta
BGIBMGA006150-PA[L=457]	3.6e-20	Integrin_beta
BGIBMGA012476-PA[L=78]	9.7e-10	Insulin
BGIBMGA014445-PA[L=246]	0.14	HTH_8
BGIBMGA014445-PA[L=246]	0.14	HTH_8
BGIBMGA014618-PA[L=386]	1.8e-121	HSP70
BGIBMGA014536-PA[L=628]	0	HSP70
BGIBMGA004103-PA[L=198]	3.8e-38	HSP20
BGIBMGA014479-PA[L=126]	1.5e-30	Homeobox
BGIBMGA006006-PA[L=90]	1.2e-22	Homeobox
BGIBMGA006007-PA[L=188]	1.7e-05	Homeobox
BGIBMGA006005-PA[L=1114]	0	HCO3_cotransp
BGIBMGA013607-PA[L=851]	1.2e-16	hATC
BGIBMGA006144-PA[L=720]	1.2e-86	GTP_EFTU
BGIBMGA000765-PA[L=774]	6.6e-91	GTP_EFTU
BGIBMGA009111-PA[L=301]	1.7e-12	G-patch
BGIBMGA007199-PA[L=646]	2.4e-26	Glyco_hydro_31
BGIBMGA014159-PA[L=571]	1.1e-07	F-box
BGIBMGA006444-PA[L=184]	0.00055	efhand
BGIBMGA012591-PA[L=344]	1.1e-25	CytochromB561_N
BGIBMGA013606-PA[L=460]	0.28	Cyt-b5
BGIBMGA002587-PA[L=273]	1.8e-53	Cu2_monoox_C
BGIBMGA005954-PA[L=271]	4.9e-06	CRAL_TRIO
BGIBMGA005953-PA[L=271]	2.1e-07	CRAL_TRIO
BGIBMGA014463-PA[L=485]	3.5e-106	COE
BGIBMGA002901-PA[L=534]	1.2e-117	COE
BGIBMGA002900-PA[L=177]	1.8e-28	COE
BGIBMGA002899-PA[L=475]	1.9e-98	COE
BGIBMGA014463-PA[L=485]	3.5e-106	COE
BGIBMGA000215-PA[L=483]	6.8e-223	CD36
BGIBMGA003773-PA[L=346]	4.9e-08	CBM_14
BGIBMGA007250-PA[L=1606]	3.5e-11	CBM_14
BGIBMGA002120-PA[L=510]	3.1e-22	Calpain_III
BGIBMGA013616-PA[L=1119]	5.4e-05	Cadherin
BGIBMGA002119-PA[L=664]	1.3e-10	C2-set_2
BGIBMGA010018-PA[L=1829]	8.6e-05	C2
BGIBMGA014444-PA[L=118]	3.4e-18	BTB
BGIBMGA014444-PA[L=118]	3.4e-18	BTB
BGIBMGA003443-PA[L=1140]	2.2e-10	BRCT
BGIBMGA012915-PA[L=1373]	3.1e-09	BRCT
BGIBMGA006143-PA[L=179]	5e-11	BESS
BGIBMGA012411-PA[L=324]	9.8e-08	Ank
BGIBMGA002465-PA[L=225]	0.0094	Ank
BGIBMGA002464-PA[L=334]	0.0017	Ank
BGIBMGA014466-PA[L=90]	1.2	ANF_receptor
BGIBMGA014466-PA[L=90]	1.2	ANF_receptor
BGIBMGA012738-PA[L=243]	2.7e-37	An_peroxidase
BGIBMGA012737-PA[L=351]	3.2e-21	An_peroxidase
BGIBMGA005717-PA[L=416]	1.3e-22	Amidohydro_1
BGIBMGA005717-PA[L=416]	1.3e-22	Amidohydro_1
BGIBMGA013152-PA[L=629]	0.011	ADH_zinc_N
BGIBMGA012922-PA[L=839]	6e-155	Adaptin_N
BGIBMGA013151-PA[L=1110]	3.3e-69	Acyl_transf_1
BGIBMGA013281-PA[L=623]	5e-31	Acyl_transf_1
BGIBMGA011202-PA[L=325]	3e-07	Acid_phosphat_A
BGIBMGA006149-PA[L=401]	1.1e-13	Abhydrolase_1
BGIBMGA010640-PA[L=423]	9.4e-30	Abhydro_lipase
BGIBMGA000807-PA[L=662]	3.1e-200	A_deaminase
BGIBMGA014229-PA[L=160]	1.4e-19	7tm_6
BGIBMGA014273-PA[L=268]	1.3e-11	7tm_6
BGIBMGA014229-PA[L=160]	1.4e-19	7tm_6
BGIBMGA014273-PA[L=268]	1.3e-11	7tm_6
BGIBMGA005714-PA[L=832]	9.1e-61	7tm_2
BGIBMGA002316-PA[L=368]	7e-73	7tm_1
